# Supplementary material for: RECUR: identifying recurrent amino acid substitutions from multiple sequence alignments
Source: Mol Biol Evol. 2026 Feb 10;43(2):msag036. doi: 10.1093/molbev/msag036 (PMC12930092; doi:10.1093/molbev/msag036)
Supplement: msag036_Supplementary_Data [file msag036_supplementary_data.zip]

Archive with 11 entries (11 files):
- Supplementary_Figures.docx
- Supplementary_File_S1.csv
- Supplementary_File_S10.csv
- Supplementary_File_S2.csv
- Supplementary_File_S3.csv
- Supplementary_File_S4.tsv
- Supplementary_File_S5.tsv
- Supplementary_File_S6.csv
- Supplementary_File_S7.csv
- Supplementary_File_S8.csv
- Supplementary_File_S9.aln
