# Supplementary material for: RECUR: identifying recurrent amino acid substitutions from multiple sequence alignments
Source: Mol Biol Evol. 2026 Feb 10;43(2):msag036. doi: 10.1093/molbev/msag036 (PMC12930092; doi:10.1093/molbev/msag036)
Supplement: msag036_Supplementary_Data [file msag036_supplementary_data.zip › Supplementary_File_S1.csv]

Supplementary Table S1. Comparison of recurrent amino acid substitutions detected by RECUR and those introduced by phastSim across 1000 simulated human protein-coding genes.
#gene - human gene identifier
#phast_total - the number of recurrent substitutions introduced during evolution by phastSim
#recur_total - the number of recurrent substitutions identified by RECUR from the phastSim MSA
#overlap - the number of recurrent substitutions introduced by phastSim and identified by RECUR
#only_recur - recurrent substitutions uniquely identified by RECUR
#only_phast - recurrent susbtitutions uniquely identified by phastSim
gene	recur_total	phast_total	overlap	only_recur	only_phast
CCDS10032.1_Hs110_chr15	45	45	45	0	0
CCDS10036.1_Hs110_chr15	426	426	426	0	0
CCDS10067.1_Hs110_chr15	77	77	77	0	0
CCDS10124.1_Hs110_chr15	5	5	5	0	0
CCDS10164.1_Hs110_chr15	306	306	306	0	0
CCDS10177.1_Hs110_chr15	216	216	216	0	0
CCDS10220.1_Hs110_chr15	1	1	1	0	0
CCDS10237.1_Hs110_chr15	93	93	93	0	0
CCDS10247.1_Hs110_chr15	4	4	4	0	0
CCDS10257.1_Hs110_chr15	90	90	90	0	0
CCDS10305.1_Hs110_chr15	83	83	83	0	0
CCDS10326.1_Hs110_chr15	347	347	347	0	0
CCDS10365.1_Hs110_chr15	24	24	24	0	0
CCDS10394.1_Hs110_chr15	304	304	304	0	0
CCDS10506.2_Hs110_chr16	61	61	61	0	0
CCDS10526.1_Hs110_chr16	49	49	49	0	0
CCDS10545.1_Hs110_chr16	1	1	1	0	0
CCDS1055.1_Hs110_chr1	45	45	45	0	0
CCDS10559.1_Hs110_chr16	4	4	4	0	0
CCDS10600.2_Hs110_chr16	96	96	96	0	0
CCDS10667.2_Hs110_chr16	2	2	2	0	0
CCDS10672.1_Hs110_chr16	8	8	8	0	0
CCDS10706.1_Hs110_chr16	1	1	1	0	0
CCDS1071.1_Hs110_chr1	1	1	1	0	0
CCDS10777.1_Hs110_chr16	13	13	13	0	0
CCDS10832.1_Hs110_chr16	62	62	62	0	0
CCDS1084.1_Hs110_chr1	117	117	117	0	0
CCDS10840.1_Hs110_chr16	42	42	42	0	0
CCDS10876.1_Hs110_chr16	18	18	18	0	0
CCDS1088.1_Hs110_chr1	157	157	157	0	0
CCDS10885.1_Hs110_chr16	2	2	2	0	0
CCDS10886.1_Hs110_chr16	39	39	39	0	0
CCDS109.1_Hs110_chr1	1	1	1	0	0
CCDS10931.1_Hs110_chr16	32	32	32	0	0
CCDS10972.1_Hs110_chr16	86	86	86	0	0
CCDS1101.1_Hs110_chr1	94	94	94	0	0
CCDS11064.1_Hs110_chr17	33	33	33	0	0
CCDS11100.1_Hs110_chr17	57	57	57	0	0
CCDS11201.2_Hs110_chr17	39	39	39	0	0
CCDS11253.1_Hs110_chr17	44	44	44	0	0
CCDS11317.1_Hs110_chr17	475	475	475	0	0
CCDS11340.1_Hs110_chr17	20	20	20	0	0
CCDS11373.1_Hs110_chr17	83	83	83	0	0
CCDS11408.1_Hs110_chr17	11	11	11	0	0
CCDS11411.1_Hs110_chr17	86	86	86	0	0
CCDS11455.2_Hs110_chr17	332	332	332	0	0
CCDS11494.1_Hs110_chr17	4	4	4	0	0
CCDS11543.1_Hs110_chr17	29	29	29	0	0
CCDS11550.1_Hs110_chr17	62	62	62	0	0
CCDS11616.1_Hs110_chr17	1	1	1	0	0
CCDS1171.1_Hs110_chr1	40	40	40	0	0
CCDS11733.2_Hs110_chr17	16	16	16	0	0
CCDS11735.1_Hs110_chr17	79	79	79	0	0
CCDS11799.1_Hs110_chr17	83	83	83	0	0
CCDS1180.3_Hs110_chr1	60	60	60	0	0
CCDS11812.1_Hs110_chr17	37	37	37	0	0
CCDS11818.1_Hs110_chr17	1	1	1	0	0
CCDS11864.1_Hs110_chr18	1	1	1	0	0
CCDS11877.1_Hs110_chr18	4	4	4	0	0
CCDS11900.1_Hs110_chr18	75	75	75	0	0
CCDS11927.1_Hs110_chr18	1	1	1	0	0
CCDS1194.1_Hs110_chr1	19	19	19	0	0
CCDS11953.1_Hs110_chr18	20	20	20	0	0
CCDS11969.1_Hs110_chr18	596	596	596	0	0
CCDS12022.1_Hs110_chr18	40	40	40	0	0
CCDS12123.1_Hs110_chr19	35	35	35	0	0
CCDS12156.3_Hs110_chr19	1	1	1	0	0
CCDS12157.1_Hs110_chr19	1	1	1	0	0
CCDS12244.1_Hs110_chr19	61	61	61	0	0
CCDS12294.1_Hs110_chr19	114	114	114	0	0
CCDS12428.1_Hs110_chr19	397	397	397	0	0
CCDS12449.2_Hs110_chr19	1	1	1	0	0
CCDS12471.1_Hs110_chr19	9	9	9	0	0
CCDS12523.1_Hs110_chr19	3	3	3	0	0
CCDS12564.2_Hs110_chr19	41	41	41	0	0
CCDS12575.1_Hs110_chr19	164	164	164	0	0
CCDS12581.1_Hs110_chr19	2	2	2	0	0
CCDS12598.1_Hs110_chr19	267	267	267	0	0
CCDS12642.2_Hs110_chr19	107	107	107	0	0
CCDS12644.1_Hs110_chr19	2	2	2	0	0
CCDS12730.1_Hs110_chr19	81	81	81	0	0
CCDS12804.1_Hs110_chr19	48	48	48	0	0
CCDS12845.1_Hs110_chr19	216	216	216	0	0
CCDS12962.2_Hs110_chr19	105	105	105	0	0
CCDS12982.1_Hs110_chr19	36	36	36	0	0
CCDS13088.1_Hs110_chr20	2	2	2	0	0
CCDS13098.1_Hs110_chr20	1	1	1	0	0
CCDS13162.1_Hs110_chr20	12	12	12	0	0
CCDS13185.1_Hs110_chr20	3	3	3	0	0
CCDS13210.1_Hs110_chr20	71	71	71	0	0
CCDS13212.2_Hs110_chr20	138	138	138	0	0
CCDS13232.1_Hs110_chr20	64	64	64	0	0
CCDS1325.1_Hs110_chr1	29	29	29	0	0
CCDS13282.1_Hs110_chr20	1	1	1	0	0
CCDS1329.1_Hs110_chr1	40	40	40	0	0
CCDS13295.1_Hs110_chr20	24	24	24	0	0
CCDS13330.1_Hs110_chr20	3	3	3	0	0
CCDS13347.1_Hs110_chr20	63	63	63	0	0
CCDS13363.1_Hs110_chr20	14	14	14	0	0
CCDS13420.1_Hs110_chr20	2	2	2	0	0
CCDS13496.1_Hs110_chr20	67	67	67	0	0
CCDS13541.1_Hs110_chr20	68	68	68	0	0
CCDS13558.1_Hs110_chr20	16	16	16	0	0
CCDS13622.1_Hs110_chr21	3	3	3	0	0
CCDS13631.1_Hs110_chr21	509	509	509	0	0
CCDS13640.1_Hs110_chr21	3	3	3	0	0
CCDS13654.1_Hs110_chr21	215	215	215	0	0
CCDS13671.1_Hs110_chr21	2	2	2	0	0
CCDS1368.1_Hs110_chr1	213	213	213	0	0
CCDS13842.1_Hs110_chr22	1	1	1	0	0
CCDS13911.1_Hs110_chr22	83	83	83	0	0
CCDS13915.1_Hs110_chr22	27	27	27	0	0
CCDS13939.1_Hs110_chr22	6	6	6	0	0
CCDS13952.2_Hs110_chr22	195	195	195	0	0
CCDS13981.1_Hs110_chr22	28	28	28	0	0
CCDS13997.1_Hs110_chr22	6	6	6	0	0
CCDS14005.1_Hs110_chr22	42	42	42	0	0
CCDS14042.1_Hs110_chr22	58	58	58	0	0
CCDS14054.1_Hs110_chr22	2	2	2	0	0
CCDS14061.1_Hs110_chr22	22	22	22	0	0
CCDS14102.1_Hs110_chr22	1	1	1	0	0
CCDS14120.1_Hs110_chrX	33	33	33	0	0
CCDS14137.1_Hs110_chrX	1	1	1	0	0
CCDS14182.2_Hs110_chrX	168	168	168	0	0
CCDS14214.1_Hs110_chrX	302	302	302	0	0
CCDS14247.1_Hs110_chrX	3	3	3	0	0
CCDS14417.2_Hs110_chrX	54	54	54	0	0
CCDS14443.1_Hs110_chrX	2	2	2	0	0
CCDS14460.1_Hs110_chrX	1	1	1	0	0
CCDS14465.1_Hs110_chrX	7	7	7	0	0
CCDS14527.1_Hs110_chrX	17	17	17	0	0
CCDS14588.1_Hs110_chrX	31	31	31	0	0
CCDS14593.1_Hs110_chrX	21	21	21	0	0
CCDS1467.1_Hs110_chr1	46	46	46	0	0
CCDS14742.1_Hs110_chrX	23	23	23	0	0
CCDS14760.1_Hs110_chrX	4	4	4	0	0
CCDS14763.1_Hs110_chrX	1	1	1	0	0
CCDS1519.1_Hs110_chr1	95	95	95	0	0
CCDS1536.1_Hs110_chr1	289	289	289	0	0
CCDS1570.2_Hs110_chr1	2	2	2	0	0
CCDS1586.1_Hs110_chr1	2	2	2	0	0
CCDS1614.1_Hs110_chr1	1	1	1	0	0
CCDS162.1_Hs110_chr1	96	96	96	0	0
CCDS164.1_Hs110_chr1	9	9	9	0	0
CCDS1676.1_Hs110_chr2	211	211	211	0	0
CCDS1690.1_Hs110_chr2	1	1	1	0	0
CCDS1691.1_Hs110_chr2	3	3	3	0	0
CCDS1709.1_Hs110_chr2	2	2	2	0	0
CCDS1732.3_Hs110_chr2	2	2	2	0	0
CCDS1734.1_Hs110_chr2	68	68	68	0	0
CCDS1804.1_Hs110_chr2	14	14	14	0	0
CCDS1831.1_Hs110_chr2	18	18	18	0	0
CCDS1854.2_Hs110_chr2	31	31	31	0	0
CCDS1886.1_Hs110_chr2	32	32	32	0	0
CCDS1967.2_Hs110_chr2	20	20	20	0	0
CCDS1972.1_Hs110_chr2	3	3	3	0	0
CCDS2004.2_Hs110_chr2	54	54	54	0	0
CCDS2065.1_Hs110_chr2	3	3	3	0	0
CCDS2155.1_Hs110_chr2	1	1	1	0	0
CCDS2224.1_Hs110_chr2	63	63	63	0	0
CCDS2239.1_Hs110_chr2	91	91	91	0	0
CCDS2243.2_Hs110_chr2	56	56	56	0	0
CCDS2315.1_Hs110_chr2	110	110	110	0	0
CCDS2371.1_Hs110_chr2	44	44	44	0	0
CCDS2385.1_Hs110_chr2	12	12	12	0	0
CCDS2393.1_Hs110_chr2	197	197	197	0	0
CCDS2403.1_Hs110_chr2	1	1	1	0	0
CCDS2405.1_Hs110_chr2	34	34	34	0	0
CCDS2407.1_Hs110_chr2	66	66	66	0	0
CCDS2455.1_Hs110_chr2	14	14	14	0	0
CCDS2466.1_Hs110_chr2	6	6	6	0	0
CCDS2482.1_Hs110_chr2	3	3	3	0	0
CCDS2513.1_Hs110_chr2	213	213	213	0	0
CCDS2549.1_Hs110_chr2	85	85	85	0	0
CCDS2586.3_Hs110_chr3	25	25	25	0	0
CCDS2666.1_Hs110_chr3	298	298	298	0	0
CCDS275.2_Hs110_chr1	2	2	2	0	0
CCDS2757.1_Hs110_chr3	66	66	66	0	0
CCDS2773.1_Hs110_chr3	7	7	7	0	0
CCDS2775.1_Hs110_chr3	724	724	724	0	0
CCDS2815.1_Hs110_chr3	47	47	47	0	0
CCDS2817.1_Hs110_chr3	32	32	32	0	0
CCDS2821.1_Hs110_chr3	19	19	19	0	0
CCDS2845.1_Hs110_chr3	58	58	58	0	0
CCDS2890.1_Hs110_chr3	3	3	3	0	0
CCDS2930.1_Hs110_chr3	97	97	97	0	0
CCDS30.1_Hs110_chr1	82	82	82	0	0
CCDS3001.1_Hs110_chr3	15	15	15	0	0
CCDS3011.1_Hs110_chr3	1	1	1	0	0
CCDS3012.1_Hs110_chr3	55	55	55	0	0
CCDS3048.1_Hs110_chr3	1	1	1	0	0
CCDS30674.2_Hs110_chr1	96	96	96	0	0
CCDS30717.1_Hs110_chr1	15	15	15	0	0
CCDS30747.1_Hs110_chr1	30	30	30	0	0
CCDS30855.1_Hs110_chr1	28	28	28	0	0
CCDS30893.1_Hs110_chr1	104	104	104	0	0
CCDS30920.1_Hs110_chr1	240	240	240	0	0
CCDS30967.1_Hs110_chr1	8	8	8	0	0
CCDS31.1_Hs110_chr1	143	143	143	0	0
CCDS31004.1_Hs110_chr1	14	14	14	0	0
CCDS31014.1_Hs110_chr1	253	253	253	0	0
CCDS31015.1_Hs110_chr1	1	1	1	0	0
CCDS31089.1_Hs110_chr1	105	105	105	0	0
CCDS31094.1_Hs110_chr1	35	35	35	0	0
CCDS31125.1_Hs110_chr1	8	8	8	0	0
CCDS31132.1_Hs110_chr10	213	213	213	0	0
CCDS31155.1_Hs110_chr10	134	134	134	0	0
CCDS31259.1_Hs110_chr10	155	155	155	0	0
CCDS31308.2_Hs110_chr10	1	1	1	0	0
CCDS31338.1_Hs110_chr11	3	3	3	0	0
CCDS31508.1_Hs110_chr11	62	62	62	0	0
CCDS31516.1_Hs110_chr11	11	11	11	0	0
CCDS31614.1_Hs110_chr11	395	395	395	0	0
CCDS31639.1_Hs110_chr11	140	140	140	0	0
CCDS31640.1_Hs110_chr11	3	3	3	0	0
CCDS3168.1_Hs110_chr3	3	3	3	0	0
CCDS31686.1_Hs110_chr11	19	19	19	0	0
CCDS31797.1_Hs110_chr12	2	2	2	0	0
CCDS31813.1_Hs110_chr12	490	490	490	0	0
CCDS3183.1_Hs110_chr3	7	7	7	0	0
CCDS31948.1_Hs110_chr13	97	97	97	0	0
CCDS32003.1_Hs110_chr13	2	2	2	0	0
CCDS32047.1_Hs110_chr14	8	8	8	0	0
CCDS32100.1_Hs110_chr14	92	92	92	0	0
CCDS32217.1_Hs110_chr15	4	4	4	0	0
CCDS32279.1_Hs110_chr15	1	1	1	0	0
CCDS32288.1_Hs110_chr15	1	1	1	0	0
CCDS32347.1_Hs110_chr16	43	43	43	0	0
CCDS32358.1_Hs110_chr16	23	23	23	0	0
CCDS32436.1_Hs110_chr16	57	57	57	0	0
CCDS32469.1_Hs110_chr16	14	14	14	0	0
CCDS32480.1_Hs110_chr16	94	94	94	0	0
CCDS3250.1_Hs110_chr3	37	37	37	0	0
CCDS3252.1_Hs110_chr3	3	3	3	0	0
CCDS32544.1_Hs110_chr17	15	15	15	0	0
CCDS3260.1_Hs110_chr3	685	685	685	0	0
CCDS32631.1_Hs110_chr17	62	62	62	0	0
CCDS32686.1_Hs110_chr17	33	33	33	0	0
CCDS32697.1_Hs110_chr17	204	204	204	0	0
CCDS32703.1_Hs110_chr17	80	80	80	0	0
CCDS32707.1_Hs110_chr17	146	146	146	0	0
CCDS32858.1_Hs110_chr19	33	33	33	0	0
CCDS3286.1_Hs110_chr3	14	14	14	0	0
CCDS32890.2_Hs110_chr19	185	185	185	0	0
CCDS32900.1_Hs110_chr19	1	1	1	0	0
CCDS32921.1_Hs110_chr19	339	339	339	0	0
CCDS32962.1_Hs110_chr19	20	20	20	0	0
CCDS33011.1_Hs110_chr19	2	2	2	0	0
CCDS3303.3_Hs110_chr3	59	59	59	0	0
CCDS33090.1_Hs110_chr19	148	148	148	0	0
CCDS33119.1_Hs110_chr19	47	47	47	0	0
CCDS33128.1_Hs110_chr19	1	1	1	0	0
CCDS33146.1_Hs110_chr2	24	24	24	0	0
CCDS33168.1_Hs110_chr2	3	3	3	0	0
CCDS33176.1_Hs110_chr2	113	113	113	0	0
CCDS33252.1_Hs110_chr2	2	2	2	0	0
CCDS33254.1_Hs110_chr2	23	23	23	0	0
CCDS33297.1_Hs110_chr2	12	12	12	0	0
CCDS33308.1_Hs110_chr2	69	69	69	0	0
CCDS33318.1_Hs110_chr2	144	144	144	0	0
CCDS33334.1_Hs110_chr2	42	42	42	0	0
CCDS33405.1_Hs110_chr2	116	116	116	0	0
CCDS33459.1_Hs110_chr20	16	16	16	0	0
CCDS33537.1_Hs110_chr21	1	1	1	0	0
CCDS33566.1_Hs110_chr21	1	1	1	0	0
CCDS3362.1_Hs110_chr4	44	44	44	0	0
CCDS3363.1_Hs110_chr4	63	63	63	0	0
CCDS33716.1_Hs110_chr3	227	227	227	0	0
CCDS33744.1_Hs110_chr3	18	18	18	0	0
CCDS33773.1_Hs110_chr3	7	7	7	0	0
CCDS33932.1_Hs110_chr4	141	141	141	0	0
CCDS33934.1_Hs110_chr4	103	103	103	0	0
CCDS3402.2_Hs110_chr4	189	189	189	0	0
CCDS3403.1_Hs110_chr4	11	11	11	0	0
CCDS34050.1_Hs110_chr4	8	8	8	0	0
CCDS34079.1_Hs110_chr4	3	3	3	0	0
CCDS34119.1_Hs110_chr4	1	1	1	0	0
CCDS34123.1_Hs110_chr4	80	80	80	0	0
CCDS3416.1_Hs110_chr4	10	10	10	0	0
CCDS34266.1_Hs110_chr5	1	1	1	0	0
CCDS34336.1_Hs110_chr6	279	279	279	0	0
CCDS34365.1_Hs110_chr6	2	2	2	0	0
CCDS34386.1_Hs110_chr6	1	1	1	0	0
CCDS34484.1_Hs110_chr6	1	1	1	0	0
CCDS34574.1_Hs110_chr6	5	5	5	0	0
CCDS34598.1_Hs110_chr7	1	1	1	0	0
CCDS34604.1_Hs110_chr7	4	4	4	0	0
CCDS34606.1_Hs110_chr7	1	1	1	0	0
CCDS34640.1_Hs110_chr7	2	2	2	0	0
CCDS34644.1_Hs110_chr7	119	119	119	0	0
CCDS34693.1_Hs110_chr7	113	113	113	0	0
CCDS3471.1_Hs110_chr4	188	188	188	0	0
CCDS3473.1_Hs110_chr4	113	113	113	0	0
CCDS34862.1_Hs110_chr8	3	3	3	0	0
CCDS34864.1_Hs110_chr8	182	182	182	0	0
CCDS34918.1_Hs110_chr8	3	3	3	0	0
CCDS35048.2_Hs110_chr9	29	29	29	0	0
CCDS35056.1_Hs110_chr9	17	17	17	0	0
CCDS35093.1_Hs110_chr9	1	1	1	0	0
CCDS3512.1_Hs110_chr4	37	37	37	0	0
CCDS35121.1_Hs110_chr9	1	1	1	0	0
CCDS35166.1_Hs110_chr9	115	115	115	0	0
CCDS35193.1_Hs110_chrX	1	1	1	0	0
CCDS35325.2_Hs110_chrX	1	1	1	0	0
CCDS35338.1_Hs110_chrX	20	20	20	0	0
CCDS35385.1_Hs110_chrX	61	61	61	0	0
CCDS35386.1_Hs110_chrX	1	1	1	0	0
CCDS35396.1_Hs110_chrX	2	2	2	0	0
CCDS3544.2_Hs110_chr4	153	153	153	0	0
CCDS35481.1_Hs110_chrY	20	20	20	0	0
CCDS3582.1_Hs110_chr4	16	16	16	0	0
CCDS372.2_Hs110_chr1	216	216	216	0	0
CCDS3731.1_Hs110_chr4	165	165	165	0	0
CCDS3755.1_Hs110_chr4	50	50	50	0	0
CCDS3790.1_Hs110_chr4	346	346	346	0	0
CCDS3804.1_Hs110_chr4	25	25	25	0	0
CCDS3819.1_Hs110_chr4	1	1	1	0	0
CCDS3849.1_Hs110_chr4	8	8	8	0	0
CCDS3862.1_Hs110_chr5	219	219	219	0	0
CCDS3976.1_Hs110_chr5	5	5	5	0	0
CCDS3987.1_Hs110_chr5	22	22	22	0	0
CCDS3999.1_Hs110_chr5	152	152	152	0	0
CCDS4001.1_Hs110_chr5	25	25	25	0	0
CCDS4077.1_Hs110_chr5	1	1	1	0	0
CCDS4094.1_Hs110_chr5	171	171	171	0	0
CCDS41247.1_Hs110_chr1	6	6	6	0	0
CCDS4128.1_Hs110_chr5	29	29	29	0	0
CCDS41329.1_Hs110_chr1	8	8	8	0	0
CCDS4135.1_Hs110_chr5	93	93	93	0	0
CCDS41446.1_Hs110_chr1	46	46	46	0	0
CCDS41574.1_Hs110_chr10	3	3	3	0	0
CCDS41619.1_Hs110_chr11	34	34	34	0	0
CCDS41627.1_Hs110_chr11	7	7	7	0	0
CCDS41873.1_Hs110_chr13	271	271	271	0	0
CCDS41874.1_Hs110_chr13	1	1	1	0	0
CCDS41928.1_Hs110_chr14	3	3	3	0	0
CCDS41942.2_Hs110_chr14	212	212	212	0	0
CCDS41945.1_Hs110_chr14	93	93	93	0	0
CCDS41946.2_Hs110_chr14	121	121	121	0	0
CCDS41955.1_Hs110_chr14	221	221	221	0	0
CCDS42010.1_Hs110_chr15	2	2	2	0	0
CCDS42031.1_Hs110_chr15	1200	1200	1200	0	0
CCDS421.1_Hs110_chr1	216	216	216	0	0
CCDS42268.1_Hs110_chr17	104	104	104	0	0
CCDS42300.1_Hs110_chr17	1	1	1	0	0
CCDS42356.1_Hs110_chr17	35	35	35	0	0
CCDS42374.1_Hs110_chr17	832	832	832	0	0
CCDS42405.1_Hs110_chr18	18	18	18	0	0
CCDS42508.1_Hs110_chr19	113	113	113	0	0
CCDS42639.1_Hs110_chr19	19	19	19	0	0
CCDS42665.1_Hs110_chr2	235	235	235	0	0
CCDS42688.1_Hs110_chr2	2	2	2	0	0
CCDS4269.1_Hs110_chr5	2	2	2	0	0
CCDS42706.1_Hs110_chr2	70	70	70	0	0
CCDS42782.1_Hs110_chr2	37	37	37	0	0
CCDS42829.1_Hs110_chr2	189	189	189	0	0
CCDS42859.1_Hs110_chr20	15	15	15	0	0
CCDS42906.1_Hs110_chr21	21	21	21	0	0
CCDS4294.1_Hs110_chr5	1	1	1	0	0
CCDS42982.1_Hs110_chr22	297	297	297	0	0
CCDS42985.1_Hs110_chr22	11	11	11	0	0
CCDS42990.1_Hs110_chr22	4	4	4	0	0
CCDS43072.1_Hs110_chr3	2	2	2	0	0
CCDS43136.1_Hs110_chr3	1	1	1	0	0
CCDS43145.1_Hs110_chr3	29	29	29	0	0
CCDS43176.1_Hs110_chr3	297	297	297	0	0
CCDS43218.1_Hs110_chr4	225	225	225	0	0
CCDS43335.1_Hs110_chr5	151	151	151	0	0
CCDS43346.1_Hs110_chr5	2	2	2	0	0
CCDS43364.1_Hs110_chr5	9	9	9	0	0
CCDS43377.1_Hs110_chr5	60	60	60	0	0
CCDS43437.1_Hs110_chr6	54	54	54	0	0
CCDS43452.1_Hs110_chr6	650	650	650	0	0
CCDS43524.1_Hs110_chr6	1	1	1	0	0
CCDS43555.1_Hs110_chr7	136	136	136	0	0
CCDS43611.1_Hs110_chr7	100	100	100	0	0
CCDS43666.1_Hs110_chr7	4	4	4	0	0
CCDS43730.1_Hs110_chr8	200	200	200	0	0
CCDS43849.1_Hs110_chr9	235	235	235	0	0
CCDS43910.1_Hs110_chr9	1	1	1	0	0
CCDS43917.1_Hs110_chrX	2	2	2	0	0
CCDS43926.1_Hs110_chrX	134	134	134	0	0
CCDS44072.1_Hs110_chr1	3	3	3	0	0
CCDS44096.1_Hs110_chr1	4	4	4	0	0
CCDS44144.1_Hs110_chr1	2	2	2	0	0
CCDS44188.1_Hs110_chr1	2	2	2	0	0
CCDS44258.1_Hs110_chr1	4	4	4	0	0
CCDS44363.1_Hs110_chr10	270	270	270	0	0
CCDS44374.2_Hs110_chr10	358	358	358	0	0
CCDS44436.1_Hs110_chr10	53	53	53	0	0
CCDS44455.1_Hs110_chr10	2	2	2	0	0
CCDS44476.1_Hs110_chr10	1	1	1	0	0
CCDS44487.1_Hs110_chr10	56	56	56	0	0
CCDS44547.1_Hs110_chr11	185	185	185	0	0
CCDS44580.1_Hs110_chr11	1	1	1	0	0
CCDS44628.1_Hs110_chr11	9	9	9	0	0
CCDS4465.1_Hs110_chr5	367	367	367	0	0
CCDS44716.1_Hs110_chr11	68	68	68	0	0
CCDS44737.1_Hs110_chr11	3	3	3	0	0
CCDS44738.1_Hs110_chr11	6	6	6	0	0
CCDS44767.1_Hs110_chr11	57	57	57	0	0
CCDS44769.1_Hs110_chr11	10	10	10	0	0
CCDS44774.1_Hs110_chr11	2	2	2	0	0
CCDS44790.1_Hs110_chr12	97	97	97	0	0
CCDS44815.1_Hs110_chr12	4	4	4	0	0
CCDS44837.1_Hs110_chr12	58	58	58	0	0
CCDS44841.1_Hs110_chr12	56	56	56	0	0
CCDS44865.1_Hs110_chr12	37	37	37	0	0
CCDS44869.1_Hs110_chr12	152	152	152	0	0
CCDS44878.1_Hs110_chr12	1496	1496	1496	0	0
CCDS44933.1_Hs110_chr12	2	2	2	0	0
CCDS44959.1_Hs110_chr12	1	1	1	0	0
CCDS45021.1_Hs110_chr13	216	216	216	0	0
CCDS45024.1_Hs110_chr13	275	275	275	0	0
CCDS45083.1_Hs110_chr14	28	28	28	0	0
CCDS45091.1_Hs110_chr14	2	2	2	0	0
CCDS45241.1_Hs110_chr15	11	11	11	0	0
CCDS45259.1_Hs110_chr15	1	1	1	0	0
CCDS45271.1_Hs110_chr15	81	81	81	0	0
CCDS45284.1_Hs110_chr15	76	76	76	0	0
CCDS45305.1_Hs110_chr15	17	17	17	0	0
CCDS45336.1_Hs110_chr15	2	2	2	0	0
CCDS45398.1_Hs110_chr16	83	83	83	0	0
CCDS45482.1_Hs110_chr16	9	9	9	0	0
CCDS45529.1_Hs110_chr16	96	96	96	0	0
CCDS45554.1_Hs110_chr16	1	1	1	0	0
CCDS45579.1_Hs110_chr17	52	52	52	0	0
CCDS45622.1_Hs110_chr17	85	85	85	0	0
CCDS45669.1_Hs110_chr17	323	323	323	0	0
CCDS45705.1_Hs110_chr17	64	64	64	0	0
CCDS45824.1_Hs110_chr18	7	7	7	0	0
CCDS45857.1_Hs110_chr18	21	21	21	0	0
CCDS45880.1_Hs110_chr18	2	2	2	0	0
CCDS45909.1_Hs110_chr19	2	2	2	0	0
CCDS45951.1_Hs110_chr19	1	1	1	0	0
CCDS45997.1_Hs110_chr19	1	1	1	0	0
CCDS46012.1_Hs110_chr19	131	131	131	0	0
CCDS46044.1_Hs110_chr19	5	5	5	0	0
CCDS46099.1_Hs110_chr19	1	1	1	0	0
CCDS46113.1_Hs110_chr19	95	95	95	0	0
CCDS46146.1_Hs110_chr19	3	3	3	0	0
CCDS46227.1_Hs110_chr2	575	575	575	0	0
CCDS46237.1_Hs110_chr2	3	3	3	0	0
CCDS46257.1_Hs110_chr2	11	11	11	0	0
CCDS46281.1_Hs110_chr2	87	87	87	0	0
CCDS46305.1_Hs110_chr2	36	36	36	0	0
CCDS46349.1_Hs110_chr2	2	2	2	0	0
CCDS4647.1_Hs110_chr6	17	17	17	0	0
CCDS4652.1_Hs110_chr6	62	62	62	0	0
CCDS46522.1_Hs110_chr2	31	31	31	0	0
CCDS46595.1_Hs110_chr20	2	2	2	0	0
CCDS46657.1_Hs110_chr21	185	185	185	0	0
CCDS46699.1_Hs110_chr22	5	5	5	0	0
CCDS46706.1_Hs110_chr22	12	12	12	0	0
CCDS46722.1_Hs110_chr22	218	218	218	0	0
CCDS46736.1_Hs110_chr22	208	208	208	0	0
CCDS46774.1_Hs110_chr3	31	31	31	0	0
CCDS46781.1_Hs110_chr3	67	67	67	0	0
CCDS46798.1_Hs110_chr3	62	62	62	0	0
CCDS46835.1_Hs110_chr3	151	151	151	0	0
CCDS46859.1_Hs110_chr3	1	1	1	0	0
CCDS46860.1_Hs110_chr3	1	1	1	0	0
CCDS46894.1_Hs110_chr3	235	235	235	0	0
CCDS46908.1_Hs110_chr3	17	17	17	0	0
CCDS46931.1_Hs110_chr3	86	86	86	0	0
CCDS46940.1_Hs110_chr3	307	307	307	0	0
CCDS46966.1_Hs110_chr3	37	37	37	0	0
CCDS4701.1_Hs110_chr6	21	21	21	0	0
CCDS47013.1_Hs110_chr4	45	45	45	0	0
CCDS47101.1_Hs110_chr4	2	2	2	0	0
CCDS47114.1_Hs110_chr4	259	259	259	0	0
CCDS47124.1_Hs110_chr4	3	3	3	0	0
CCDS4718.1_Hs110_chr6	4	4	4	0	0
CCDS47229.1_Hs110_chr5	1	1	1	0	0
CCDS47292.1_Hs110_chr5	86	86	86	0	0
CCDS47389.1_Hs110_chr6	87	87	87	0	0
CCDS47394.1_Hs110_chr6	1	1	1	0	0
CCDS47398.2_Hs110_chr6	4	4	4	0	0
CCDS47420.1_Hs110_chr6	99	99	99	0	0
CCDS47491.1_Hs110_chr6	6	6	6	0	0
CCDS47544.1_Hs110_chr7	5	5	5	0	0
CCDS47607.2_Hs110_chr7	84	84	84	0	0
CCDS47633.1_Hs110_chr7	179	179	179	0	0
CCDS47634.1_Hs110_chr7	118	118	118	0	0
CCDS47639.1_Hs110_chr7	3	3	3	0	0
CCDS47661.1_Hs110_chr7	93	93	93	0	0
CCDS47696.1_Hs110_chr7	2	2	2	0	0
CCDS47759.1_Hs110_chr8	39	39	39	0	0
CCDS4778.1_Hs110_chr6	120	120	120	0	0
CCDS47900.1_Hs110_chr8	13	13	13	0	0
CCDS47916.1_Hs110_chr8	1	1	1	0	0
CCDS47948.1_Hs110_chr9	77	77	77	0	0
CCDS47970.1_Hs110_chr9	248	248	248	0	0
CCDS47992.1_Hs110_chr9	2	2	2	0	0
CCDS48004.1_Hs110_chr9	12	12	12	0	0
CCDS48045.1_Hs110_chr9	112	112	112	0	0
CCDS48065.1_Hs110_chr9	102	102	102	0	0
CCDS48081.1_Hs110_chrX	119	119	119	0	0
CCDS48116.1_Hs110_chrX	3	3	3	0	0
CCDS48157.1_Hs110_chrX	32	32	32	0	0
CCDS48163.1_Hs110_chrX	4	4	4	0	0
CCDS48175.1_Hs110_chrX	1	1	1	0	0
CCDS483.1_Hs110_chr1	1	1	1	0	0
CCDS4842.1_Hs110_chr6	5	5	5	0	0
CCDS4853.2_Hs110_chr6	79	79	79	0	0
CCDS4856.1_Hs110_chr6	256	256	256	0	0
CCDS4898.1_Hs110_chr6	78	78	78	0	0
CCDS4952.1_Hs110_chr6	2	2	2	0	0
CCDS4959.1_Hs110_chr6	11	11	11	0	0
CCDS4987.1_Hs110_chr6	88	88	88	0	0
CCDS4990.1_Hs110_chr6	1	1	1	0	0
CCDS4995.1_Hs110_chr6	39	39	39	0	0
CCDS5143.1_Hs110_chr6	14	14	14	0	0
CCDS517.1_Hs110_chr1	44	44	44	0	0
CCDS519.1_Hs110_chr1	1	1	1	0	0
CCDS5213.1_Hs110_chr6	1	1	1	0	0
CCDS5217.1_Hs110_chr6	65	65	65	0	0
CCDS524.1_Hs110_chr1	55	55	55	0	0
CCDS5243.1_Hs110_chr6	1	1	1	0	0
CCDS5245.1_Hs110_chr6	183	183	183	0	0
CCDS525.1_Hs110_chr1	79	79	79	0	0
CCDS5316.1_Hs110_chr6	73	73	73	0	0
CCDS53259.1_Hs110_chr1	27	27	27	0	0
CCDS53299.1_Hs110_chr1	1	1	1	0	0
CCDS53307.1_Hs110_chr1	3	3	3	0	0
CCDS53341.1_Hs110_chr1	37	37	37	0	0
CCDS53373.1_Hs110_chr1	26	26	26	0	0
CCDS53412.1_Hs110_chr1	6	6	6	0	0
CCDS53427.2_Hs110_chr1	69	69	69	0	0
CCDS53487.1_Hs110_chr1	2	2	2	0	0
CCDS53536.1_Hs110_chr10	1	1	1	0	0
CCDS53561.1_Hs110_chr10	1	1	1	0	0
CCDS53568.1_Hs110_chr10	195	195	195	0	0
CCDS53631.1_Hs110_chr11	3	3	3	0	0
CCDS53650.1_Hs110_chr11	1	1	1	0	0
CCDS53704.1_Hs110_chr11	1	1	1	0	0
CCDS53712.1_Hs110_chr11	319	319	319	0	0
CCDS53722.1_Hs110_chr11	18	18	18	0	0
CCDS53732.1_Hs110_chr12	3	3	3	0	0
CCDS53813.1_Hs110_chr12	535	535	535	0	0
CCDS53828.1_Hs110_chr12	1	1	1	0	0
CCDS53844.1_Hs110_chr12	197	197	197	0	0
CCDS53931.1_Hs110_chr15	114	114	114	0	0
CCDS53941.1_Hs110_chr15	171	171	171	0	0
CCDS53997.1_Hs110_chr16	6	6	6	0	0
CCDS54013.1_Hs110_chr16	229	229	229	0	0
CCDS54033.1_Hs110_chr16	245	245	245	0	0
CCDS54049.1_Hs110_chr16	45	45	45	0	0
CCDS54118.1_Hs110_chr17	11	11	11	0	0
CCDS54145.1_Hs110_chr17	1	1	1	0	0
CCDS54157.1_Hs110_chr17	21	21	21	0	0
CCDS54158.1_Hs110_chr17	52	52	52	0	0
CCDS54244.1_Hs110_chr19	164	164	164	0	0
CCDS54336.1_Hs110_chr2	28	28	28	0	0
CCDS54414.1_Hs110_chr2	1241	1241	1241	0	0
CCDS54460.1_Hs110_chr20	11	11	11	0	0
CCDS5448.1_Hs110_chr7	178	178	178	0	0
CCDS54535.1_Hs110_chr22	19	19	19	0	0
CCDS54610.1_Hs110_chr3	424	424	424	0	0
CCDS54635.1_Hs110_chr3	1	1	1	0	0
CCDS54644.1_Hs110_chr3	180	180	180	0	0
CCDS54646.1_Hs110_chr3	32	32	32	0	0
CCDS5469.2_Hs110_chr7	53	53	53	0	0
CCDS54700.1_Hs110_chr3	232	232	232	0	0
CCDS5472.1_Hs110_chr7	14	14	14	0	0
CCDS54748.1_Hs110_chr4	54	54	54	0	0
CCDS54897.1_Hs110_chr5	51	51	51	0	0
CCDS54939.1_Hs110_chr5	2	2	2	0	0
CCDS54977.1_Hs110_chr6	102	102	102	0	0
CCDS54997.1_Hs110_chr6	14	14	14	0	0
CCDS55028.1_Hs110_chr6	7	7	7	0	0
CCDS5507.1_Hs110_chr7	1	1	1	0	0
CCDS55078.1_Hs110_chr7	24	24	24	0	0
CCDS55119.1_Hs110_chr7	3	3	3	0	0
CCDS55137.1_Hs110_chr7	16	16	16	0	0
CCDS55139.1_Hs110_chr7	2625	2625	2625	0	0
CCDS55241.1_Hs110_chr8	178	178	178	0	0
CCDS55293.1_Hs110_chr9	78	78	78	0	0
CCDS55294.1_Hs110_chr9	207	207	207	0	0
CCDS55298.1_Hs110_chr9	3	3	3	0	0
CCDS553.1_Hs110_chr1	57	57	57	0	0
CCDS55307.1_Hs110_chr9	15	15	15	0	0
CCDS55375.1_Hs110_chrX	193	193	193	0	0
CCDS55478.1_Hs110_chrX	427	427	427	0	0
CCDS55481.1_Hs110_chrX	391	391	391	0	0
CCDS55653.1_Hs110_chr1	112	112	112	0	0
CCDS55657.1_Hs110_chr1	57	57	57	0	0
CCDS55731.1_Hs110_chr10	3	3	3	0	0
CCDS55755.1_Hs110_chr11	105	105	105	0	0
CCDS55812.1_Hs110_chr12	1	1	1	0	0
CCDS5591.1_Hs110_chr7	118	118	118	0	0
CCDS55946.1_Hs110_chr14	2	2	2	0	0
CCDS55966.1_Hs110_chr15	212	212	212	0	0
CCDS56026.2_Hs110_chr17	11	11	11	0	0
CCDS56060.1_Hs110_chr18	79	79	79	0	0
CCDS56094.1_Hs110_chr19	30	30	30	0	0
CCDS56168.1_Hs110_chr2	1	1	1	0	0
CCDS56245.1_Hs110_chr3	246	246	246	0	0
CCDS56250.1_Hs110_chr3	3	3	3	0	0
CCDS56270.1_Hs110_chr3	1	1	1	0	0
CCDS56337.1_Hs110_chr4	3	3	3	0	0
CCDS56343.1_Hs110_chr4	153	153	153	0	0
CCDS56373.1_Hs110_chr5	149	149	149	0	0
CCDS56466.1_Hs110_chr7	2	2	2	0	0
CCDS56467.1_Hs110_chr7	1	1	1	0	0
CCDS5651.1_Hs110_chr7	29	29	29	0	0
CCDS56513.1_Hs110_chr7	10	10	10	0	0
CCDS56579.1_Hs110_chr9	2	2	2	0	0
CCDS5691.1_Hs110_chr7	83	83	83	0	0
CCDS5710.1_Hs110_chr7	1	1	1	0	0
CCDS5712.1_Hs110_chr7	173	173	173	0	0
CCDS5774.1_Hs110_chr7	4	4	4	0	0
CCDS5786.1_Hs110_chr7	23	23	23	0	0
CCDS579.1_Hs110_chr1	76	76	76	0	0
CCDS5800.1_Hs110_chr7	73	73	73	0	0
CCDS58049.1_Hs110_chr1	2	2	2	0	0
CCDS58073.1_Hs110_chr10	17	17	17	0	0
CCDS58097.1_Hs110_chr10	85	85	85	0	0
CCDS58122.1_Hs110_chr11	3	3	3	0	0
CCDS58164.1_Hs110_chr11	1	1	1	0	0
CCDS58200.1_Hs110_chr12	9	9	9	0	0
CCDS58230.1_Hs110_chr12	87	87	87	0	0
CCDS58231.1_Hs110_chr12	11	11	11	0	0
CCDS58239.1_Hs110_chr12	38	38	38	0	0
CCDS58263.1_Hs110_chr12	10	10	10	0	0
CCDS58292.1_Hs110_chr13	5	5	5	0	0
CCDS58300.1_Hs110_chr13	1	1	1	0	0
CCDS58318.1_Hs110_chr14	326	326	326	0	0
CCDS58320.1_Hs110_chr14	346	346	346	0	0
CCDS58331.1_Hs110_chr14	10	10	10	0	0
CCDS58336.1_Hs110_chr14	45	45	45	0	0
CCDS58437.1_Hs110_chr16	115	115	115	0	0
CCDS58488.1_Hs110_chr16	1	1	1	0	0
CCDS58547.1_Hs110_chr17	6	6	6	0	0
CCDS58578.1_Hs110_chr17	805	805	805	0	0
CCDS58597.1_Hs110_chr17	2	2	2	0	0
CCDS58651.1_Hs110_chr19	32	32	32	0	0
CCDS58669.1_Hs110_chr19	28	28	28	0	0
CCDS58740.1_Hs110_chr2	24	24	24	0	0
CCDS58838.1_Hs110_chr3	308	308	308	0	0
CCDS5888.1_Hs110_chr7	7	7	7	0	0
CCDS58932.1_Hs110_chr4	101	101	101	0	0
CCDS58954.1_Hs110_chr5	155	155	155	0	0
CCDS590.1_Hs110_chr1	54	54	54	0	0
CCDS59102.1_Hs110_chr8	38	38	38	0	0
CCDS59119.1_Hs110_chr9	17	17	17	0	0
CCDS59201.1_Hs110_chr1	43	43	43	0	0
CCDS59264.1_Hs110_chr16	10	10	10	0	0
CCDS59289.1_Hs110_chr17	52	52	52	0	0
CCDS59306.1_Hs110_chr18	86	86	86	0	0
CCDS59387.1_Hs110_chr19	15	15	15	0	0
CCDS59487.1_Hs110_chr5	6	6	6	0	0
CCDS59515.1_Hs110_chr8	128	128	128	0	0
CCDS60029.1_Hs110_chr1	25	25	25	0	0
CCDS60038.1_Hs110_chr1	16	16	16	0	0
CCDS6014.1_Hs110_chr8	62	62	62	0	0
CCDS6068.1_Hs110_chr8	15	15	15	0	0
CCDS60836.1_Hs110_chr11	87	87	87	0	0
CCDS6096.1_Hs110_chr8	25	25	25	0	0
CCDS6110.1_Hs110_chr8	6	6	6	0	0
CCDS61171.1_Hs110_chr12	84	84	84	0	0
CCDS6134.1_Hs110_chr8	2	2	2	0	0
CCDS61454.1_Hs110_chr14	13	13	13	0	0
CCDS61691.1_Hs110_chr15	93	93	93	0	0
CCDS6172.1_Hs110_chr8	10	10	10	0	0
CCDS6204.1_Hs110_chr8	171	171	171	0	0
CCDS62365.1_Hs110_chr17	64	64	64	0	0
CCDS62441.1_Hs110_chr18	65	65	65	0	0
CCDS6272.1_Hs110_chr8	72	72	72	0	0
CCDS63045.1_Hs110_chr2	54	54	54	0	0
CCDS63169.1_Hs110_chr2	5	5	5	0	0
CCDS63187.1_Hs110_chr2	58	58	58	0	0
CCDS6322.1_Hs110_chr8	1	1	1	0	0
CCDS63309.1_Hs110_chr20	14	14	14	0	0
CCDS63862.1_Hs110_chr3	2	2	2	0	0
CCDS64.1_Hs110_chr1	2	2	2	0	0
CCDS64467.1_Hs110_chr6	821	821	821	0	0
CCDS64678.1_Hs110_chr7	16	16	16	0	0
CCDS6469.1_Hs110_chr9	22	22	22	0	0
CCDS6471.1_Hs110_chr9	184	184	184	0	0
CCDS64806.1_Hs110_chr7	48	48	48	0	0
CCDS6482.2_Hs110_chr9	100	100	100	0	0
CCDS6485.1_Hs110_chr9	210	210	210	0	0
CCDS65105.1_Hs110_chr9	5	5	5	0	0
CCDS65118.1_Hs110_chr9	101	101	101	0	0
CCDS6523.1_Hs110_chr9	50	50	50	0	0
CCDS65233.1_Hs110_chrX	33	33	33	0	0
CCDS65700.1_Hs110_chr1	59	59	59	0	0
CCDS65732.1_Hs110_chr1	272	272	272	0	0
CCDS6590.1_Hs110_chr9	61	61	61	0	0
CCDS66017.1_Hs110_chr11	237	237	237	0	0
CCDS66167.1_Hs110_chr11	337	337	337	0	0
CCDS66738.1_Hs110_chr15	1	1	1	0	0
CCDS669.1_Hs110_chr1	64	64	64	0	0
CCDS66900.1_Hs110_chr16	64	64	64	0	0
CCDS66997.1_Hs110_chr16	5	5	5	0	0
CCDS67045.1_Hs110_chr16	31	31	31	0	0
CCDS671.1_Hs110_chr1	1	1	1	0	0
CCDS6722.1_Hs110_chr9	2	2	2	0	0
CCDS6756.1_Hs110_chr9	1	1	1	0	0
CCDS6771.1_Hs110_chr9	65	65	65	0	0
CCDS67963.1_Hs110_chr2	137	137	137	0	0
CCDS6800.1_Hs110_chr9	1	1	1	0	0
CCDS681.1_Hs110_chr1	2	2	2	0	0
CCDS6845.1_Hs110_chr9	1	1	1	0	0
CCDS6925.1_Hs110_chr9	19	19	19	0	0
CCDS6932.1_Hs110_chr9	44	44	44	0	0
CCDS69349.1_Hs110_chr7	49	49	49	0	0
CCDS69601.1_Hs110_chr9	9	9	9	0	0
CCDS6971.1_Hs110_chr9	189	189	189	0	0
CCDS6972.1_Hs110_chr9	105	105	105	0	0
CCDS6980.1_Hs110_chr9	10	10	10	0	0
CCDS7070.1_Hs110_chr10	10	10	10	0	0
CCDS7079.1_Hs110_chr10	15	15	15	0	0
CCDS7147.1_Hs110_chr10	338	338	338	0	0
CCDS7269.1_Hs110_chr10	370	370	370	0	0
CCDS7273.1_Hs110_chr10	264	264	264	0	0
CCDS72732.1_Hs110_chr1	92	92	92	0	0
CCDS72850.1_Hs110_chr1	28	28	28	0	0
CCDS72907.1_Hs110_chr1	616	616	616	0	0
CCDS72956.1_Hs110_chr1	70	70	70	0	0
CCDS72978.1_Hs110_chr1	82	82	82	0	0
CCDS7299.1_Hs110_chr10	95	95	95	0	0
CCDS72997.1_Hs110_chr1	92	92	92	0	0
CCDS73031.1_Hs110_chr1	68	68	68	0	0
CCDS73103.1_Hs110_chr10	45	45	45	0	0
CCDS73140.1_Hs110_chr10	6	6	6	0	0
CCDS73199.1_Hs110_chr10	1	1	1	0	0
CCDS73210.1_Hs110_chr10	151	151	151	0	0
CCDS73295.1_Hs110_chr11	15	15	15	0	0
CCDS73308.1_Hs110_chr11	12	12	12	0	0
CCDS73325.1_Hs110_chr11	3	3	3	0	0
CCDS73348.1_Hs110_chr11	4	4	4	0	0
CCDS73394.1_Hs110_chr11	333	333	333	0	0
CCDS73415.1_Hs110_chr11	109	109	109	0	0
CCDS73477.1_Hs110_chr12	2	2	2	0	0
CCDS73548.1_Hs110_chr12	20	20	20	0	0
CCDS73716.1_Hs110_chr15	32	32	32	0	0
CCDS73826.1_Hs110_chr16	88	88	88	0	0
CCDS73858.1_Hs110_chr16	170	170	170	0	0
CCDS74044.1_Hs110_chr17	98	98	98	0	0
CCDS74131.1_Hs110_chr17	2	2	2	0	0
CCDS74278.1_Hs110_chr19	48	48	48	0	0
CCDS74286.1_Hs110_chr19	264	264	264	0	0
CCDS74298.1_Hs110_chr19	1	1	1	0	0
CCDS74318.1_Hs110_chr19	1	1	1	0	0
CCDS74361.1_Hs110_chr19	71	71	71	0	0
CCDS7437.1_Hs110_chr10	5	5	5	0	0
CCDS74469.1_Hs110_chr19	87	87	87	0	0
CCDS74854.2_Hs110_chr22	70	70	70	0	0
CCDS7504.1_Hs110_chr10	18	18	18	0	0
CCDS75111.1_Hs110_chr4	107	107	107	0	0
CCDS75142.1_Hs110_chr4	26	26	26	0	0
CCDS75187.1_Hs110_chr4	57	57	57	0	0
CCDS75263.1_Hs110_chr5	9	9	9	0	0
CCDS75275.1_Hs110_chr5	100	100	100	0	0
CCDS7528.1_Hs110_chr10	8	8	8	0	0
CCDS7530.1_Hs110_chr10	7	7	7	0	0
CCDS75306.1_Hs110_chr5	1	1	1	0	0
CCDS75328.1_Hs110_chr5	25	25	25	0	0
CCDS75349.1_Hs110_chr5	29	29	29	0	0
CCDS75391.1_Hs110_chr6	23	23	23	0	0
CCDS75408.1_Hs110_chr6	43	43	43	0	0
CCDS75425.1_Hs110_chr6	2	2	2	0	0
CCDS75499.1_Hs110_chr6	16	16	16	0	0
CCDS75581.1_Hs110_chr7	2	2	2	0	0
CCDS75636.1_Hs110_chr7	26	26	26	0	0
CCDS75676.1_Hs110_chr7	1	1	1	0	0
CCDS75734.1_Hs110_chr8	457	457	457	0	0
CCDS7579.1_Hs110_chr10	109	109	109	0	0
CCDS75797.1_Hs110_chr8	11	11	11	0	0
CCDS75889.1_Hs110_chr9	4	4	4	0	0
CCDS7592.1_Hs110_chr10	715	715	715	0	0
CCDS75928.1_Hs110_chr9	6	6	6	0	0
CCDS75996.1_Hs110_chrX	8	8	8	0	0
CCDS76011.1_Hs110_chrX	17	17	17	0	0
CCDS76024.1_Hs110_chrX	4	4	4	0	0
CCDS76431.1_Hs110_chr11	10	10	10	0	0
CCDS7644.1_Hs110_chr10	1	1	1	0	0
CCDS765.1_Hs110_chr1	124	124	124	0	0
CCDS76544.1_Hs110_chr12	63	63	63	0	0
CCDS76581.1_Hs110_chr12	98	98	98	0	0
CCDS76695.1_Hs110_chr14	502	502	502	0	0
CCDS7677.1_Hs110_chr10	135	135	135	0	0
CCDS76794.1_Hs110_chr15	12	12	12	0	0
CCDS76822.1_Hs110_chr16	4	4	4	0	0
CCDS7686.1_Hs110_chr10	162	162	162	0	0
CCDS77026.1_Hs110_chr17	177	177	177	0	0
CCDS77166.1_Hs110_chr18	138	138	138	0	0
CCDS77177.1_Hs110_chr18	17	17	17	0	0
CCDS77199.1_Hs110_chr18	3	3	3	0	0
CCDS77237.1_Hs110_chr19	160	160	160	0	0
CCDS77310.1_Hs110_chr19	3	3	3	0	0
CCDS77347.1_Hs110_chr19	120	120	120	0	0
CCDS7749.1_Hs110_chr11	4	4	4	0	0
CCDS77529.1_Hs110_chr2	5	5	5	0	0
CCDS7758.1_Hs110_chr11	268	268	268	0	0
CCDS77706.1_Hs110_chr3	28	28	28	0	0
CCDS77802.1_Hs110_chr3	16	16	16	0	0
CCDS78071.1_Hs110_chr5	1	1	1	0	0
CCDS78096.1_Hs110_chr5	257	257	257	0	0
CCDS78232.1_Hs110_chr7	1	1	1	0	0
CCDS78294.1_Hs110_chr7	2	2	2	0	0
CCDS78298.1_Hs110_chr8	34	34	34	0	0
CCDS78394.1_Hs110_chr9	16	16	16	0	0
CCDS78478.1_Hs110_chrX	34	34	34	0	0
CCDS78498.1_Hs110_chrX	7	7	7	0	0
CCDS7946.1_Hs110_chr11	3	3	3	0	0
CCDS7996.1_Hs110_chr11	8	8	8	0	0
CCDS8000.1_Hs110_chr11	3	3	3	0	0
CCDS8021.3_Hs110_chr11	25	25	25	0	0
CCDS804.1_Hs110_chr1	3	3	3	0	0
CCDS8044.1_Hs110_chr11	12	12	12	0	0
CCDS8055.1_Hs110_chr11	146	146	146	0	0
CCDS8131.1_Hs110_chr11	24	24	24	0	0
CCDS81345.1_Hs110_chr1	93	93	93	0	0
CCDS81430.1_Hs110_chr1	2	2	2	0	0
CCDS81443.1_Hs110_chr10	28	28	28	0	0
CCDS81533.1_Hs110_chr11	11	11	11	0	0
CCDS81553.1_Hs110_chr11	2	2	2	0	0
CCDS8162.1_Hs110_chr11	3	3	3	0	0
CCDS81738.1_Hs110_chr12	395	395	395	0	0
CCDS81741.1_Hs110_chr12	2	2	2	0	0
CCDS81746.1_Hs110_chr12	118	118	118	0	0
CCDS81965.1_Hs110_chr16	6	6	6	0	0
CCDS82102.1_Hs110_chr17	4	4	4	0	0
CCDS82169.1_Hs110_chr17	1	1	1	0	0
CCDS82188.1_Hs110_chr17	164	164	164	0	0
CCDS82201.1_Hs110_chr17	49	49	49	0	0
CCDS82315.1_Hs110_chr19	9	9	9	0	0
CCDS82321.1_Hs110_chr19	130	130	130	0	0
CCDS82384.1_Hs110_chr19	9	9	9	0	0
CCDS8240.1_Hs110_chr11	2	2	2	0	0
CCDS82484.1_Hs110_chr2	25	25	25	0	0
CCDS82550.1_Hs110_chr2	33	33	33	0	0
CCDS82567.1_Hs110_chr2	29	29	29	0	0
CCDS82568.1_Hs110_chr2	35	35	35	0	0
CCDS82577.1_Hs110_chr2	74	74	74	0	0
CCDS82579.1_Hs110_chr2	92	92	92	0	0
CCDS82708.1_Hs110_chr22	18	18	18	0	0
CCDS82753.1_Hs110_chr3	56	56	56	0	0
CCDS82864.1_Hs110_chr3	50	50	50	0	0
CCDS82881.1_Hs110_chr3	1	1	1	0	0
CCDS82887.1_Hs110_chr3	57	57	57	0	0
CCDS83072.1_Hs110_chr6	23	23	23	0	0
CCDS8320.1_Hs110_chr11	2	2	2	0	0
CCDS83251.1_Hs110_chr8	129	129	129	0	0
CCDS8326.1_Hs110_chr11	28	28	28	0	0
CCDS844.1_Hs110_chr1	176	176	176	0	0
CCDS8458.1_Hs110_chr11	51	51	51	0	0
CCDS8483.1_Hs110_chr11	192	192	192	0	0
CCDS8504.1_Hs110_chr12	103	103	103	0	0
CCDS8508.1_Hs110_chr12	9	9	9	0	0
CCDS8589.1_Hs110_chr12	1	1	1	0	0
CCDS85934.1_Hs110_chr1	1	1	1	0	0
CCDS8598.1_Hs110_chr12	16	16	16	0	0
CCDS86154.1_Hs110_chr10	3	3	3	0	0
CCDS8620.1_Hs110_chr12	2	2	2	0	0
CCDS86439.1_Hs110_chr15	12	12	12	0	0
CCDS86441.1_Hs110_chr15	153	153	153	0	0
CCDS8646.1_Hs110_chr12	93	93	93	0	0
CCDS86569.1_Hs110_chr17	1	1	1	0	0
CCDS8657.1_Hs110_chr12	4	4	4	0	0
CCDS8659.2_Hs110_chr12	52	52	52	0	0
CCDS86643.1_Hs110_chr17	68	68	68	0	0
CCDS86700.1_Hs110_chr19	62	62	62	0	0
CCDS8671.1_Hs110_chr12	2	2	2	0	0
CCDS8673.1_Hs110_chr12	19	19	19	0	0
CCDS86756.1_Hs110_chr19	3	3	3	0	0
CCDS8676.1_Hs110_chr12	29	29	29	0	0
CCDS86845.1_Hs110_chr2	77	77	77	0	0
CCDS869.1_Hs110_chr1	23	23	23	0	0
CCDS8691.1_Hs110_chr12	17	17	17	0	0
CCDS86944.1_Hs110_chr20	11	11	11	0	0
CCDS86993.1_Hs110_chr21	1	1	1	0	0
CCDS87038.1_Hs110_chr3	1	1	1	0	0
CCDS8717.1_Hs110_chr12	19	19	19	0	0
CCDS87353.1_Hs110_chr5	138	138	138	0	0
CCDS87392.1_Hs110_chr6	1	1	1	0	0
CCDS87420.1_Hs110_chr6	3	3	3	0	0
CCDS87519.1_Hs110_chr7	1	1	1	0	0
CCDS87684.1_Hs110_chr9	85	85	85	0	0
CCDS8773.1_Hs110_chr12	1	1	1	0	0
CCDS87786.1_Hs110_chrX	19	19	19	0	0
CCDS8800.1_Hs110_chr12	9	9	9	0	0
CCDS8806.1_Hs110_chr12	59	59	59	0	0
CCDS8848.2_Hs110_chr12	2	2	2	0	0
CCDS8888.1_Hs110_chr12	1	1	1	0	0
CCDS89.1_Hs110_chr1	5	5	5	0	0
CCDS8945.1_Hs110_chr12	1	1	1	0	0
CCDS8954.1_Hs110_chr12	28	28	28	0	0
CCDS90.1_Hs110_chr1	1	1	1	0	0
CCDS9010.1_Hs110_chr12	61	61	61	0	0
CCDS9016.1_Hs110_chr12	163	163	163	0	0
CCDS9035.1_Hs110_chr12	278	278	278	0	0
CCDS9037.1_Hs110_chr12	71	71	71	0	0
CCDS9087.1_Hs110_chr12	2	2	2	0	0
CCDS90881.1_Hs110_chr1	31	31	31	0	0
CCDS90929.1_Hs110_chr1	4	4	4	0	0
CCDS90932.1_Hs110_chr1	1	1	1	0	0
CCDS90936.1_Hs110_chr1	8	8	8	0	0
CCDS90942.1_Hs110_chr1	35	35	35	0	0
CCDS91019.1_Hs110_chr1	20	20	20	0	0
CCDS91039.1_Hs110_chr1	746	746	746	0	0
CCDS91093.1_Hs110_chr1	42	42	42	0	0
CCDS9112.1_Hs110_chr12	2	2	2	0	0
CCDS91149.1_Hs110_chr1	14	14	14	0	0
CCDS91172.1_Hs110_chr1	14	14	14	0	0
CCDS91222.1_Hs110_chr10	37	37	37	0	0
CCDS91310.1_Hs110_chr10	1001	1001	1001	0	0
CCDS91320.1_Hs110_chr10	28	28	28	0	0
CCDS91443.1_Hs110_chr11	220	220	220	0	0
CCDS91451.1_Hs110_chr11	169	169	169	0	0
CCDS91487.1_Hs110_chr11	91	91	91	0	0
CCDS91498.1_Hs110_chr11	121	121	121	0	0
CCDS91565.1_Hs110_chr11	20	20	20	0	0
CCDS91671.1_Hs110_chr12	151	151	151	0	0
CCDS91762.1_Hs110_chr12	2	2	2	0	0
CCDS91796.1_Hs110_chr13	1	1	1	0	0
CCDS91808.1_Hs110_chr13	127	127	127	0	0
CCDS91917.1_Hs110_chr14	78	78	78	0	0
CCDS91925.1_Hs110_chr14	11	11	11	0	0
CCDS91948.1_Hs110_chr14	113	113	113	0	0
CCDS92005.1_Hs110_chr15	2	2	2	0	0
CCDS92037.1_Hs110_chr15	40	40	40	0	0
CCDS92137.1_Hs110_chr16	6	6	6	0	0
CCDS92165.1_Hs110_chr16	127	127	127	0	0
CCDS92197.1_Hs110_chr16	118	118	118	0	0
CCDS92321.1_Hs110_chr17	177	177	177	0	0
CCDS92351.1_Hs110_chr17	130	130	130	0	0
CCDS92368.1_Hs110_chr17	3	3	3	0	0
CCDS92568.1_Hs110_chr19	4	4	4	0	0
CCDS9275.2_Hs110_chr12	15	15	15	0	0
CCDS92750.1_Hs110_chr2	86	86	86	0	0
CCDS92814.1_Hs110_chr2	5	5	5	0	0
CCDS92859.1_Hs110_chr2	138	138	138	0	0
CCDS92861.1_Hs110_chr2	137	137	137	0	0
CCDS92932.1_Hs110_chr2	1	1	1	0	0
CCDS92964.1_Hs110_chr2	93	93	93	0	0
CCDS92969.1_Hs110_chr2	97	97	97	0	0
CCDS93.1_Hs110_chr1	3	3	3	0	0
CCDS93018.1_Hs110_chr20	75	75	75	0	0
CCDS93124.1_Hs110_chr22	3	3	3	0	0
CCDS93133.1_Hs110_chr22	2	2	2	0	0
CCDS93216.1_Hs110_chr3	51	51	51	0	0
CCDS9329.2_Hs110_chr13	66	66	66	0	0
CCDS93338.1_Hs110_chr3	117	117	117	0	0
CCDS9340.1_Hs110_chr13	1	1	1	0	0
CCDS93446.1_Hs110_chr3	32	32	32	0	0
CCDS93473.1_Hs110_chr4	277	277	277	0	0
CCDS93482.1_Hs110_chr4	358	358	358	0	0
CCDS93528.1_Hs110_chr4	1	1	1	0	0
CCDS93572.1_Hs110_chr4	254	254	254	0	0
CCDS93592.1_Hs110_chr4	42	42	42	0	0
CCDS93600.1_Hs110_chr4	3	3	3	0	0
CCDS93605.1_Hs110_chr4	258	258	258	0	0
CCDS93606.1_Hs110_chr4	5	5	5	0	0
CCDS9367.1_Hs110_chr13	34	34	34	0	0
CCDS93718.1_Hs110_chr5	49	49	49	0	0
CCDS93876.1_Hs110_chr6	50	50	50	0	0
CCDS9389.1_Hs110_chr13	1	1	1	0	0
CCDS93894.1_Hs110_chr6	158	158	158	0	0
CCDS93929.1_Hs110_chr6	57	57	57	0	0
CCDS93949.1_Hs110_chr6	182	182	182	0	0
CCDS93964.1_Hs110_chr6	2	2	2	0	0
CCDS93993.1_Hs110_chr6	200	200	200	0	0
CCDS94011.1_Hs110_chr6	13	13	13	0	0
CCDS94107.1_Hs110_chr7	102	102	102	0	0
CCDS94116.1_Hs110_chr7	114	114	114	0	0
CCDS9414.1_Hs110_chr13	16	16	16	0	0
CCDS94156.1_Hs110_chr7	21	21	21	0	0
CCDS94204.1_Hs110_chr7	226	226	226	0	0
CCDS94205.1_Hs110_chr7	102	102	102	0	0
CCDS94309.1_Hs110_chr8	28	28	28	0	0
CCDS94322.1_Hs110_chr8	139	139	139	0	0
CCDS94367.1_Hs110_chr8	21	21	21	0	0
CCDS94410.1_Hs110_chr9	23	23	23	0	0
CCDS94430.1_Hs110_chr9	43	43	43	0	0
CCDS94561.1_Hs110_chrX	2	2	2	0	0
CCDS94589.1_Hs110_chrX	186	186	186	0	0
CCDS9462.1_Hs110_chr13	217	217	217	0	0
CCDS9468.1_Hs110_chr13	114	114	114	0	0
CCDS9489.1_Hs110_chr13	2	2	2	0	0
CCDS9555.1_Hs110_chr14	12	12	12	0	0
CCDS9567.1_Hs110_chr14	39	39	39	0	0
CCDS9634.1_Hs110_chr14	85	85	85	0	0
CCDS9644.1_Hs110_chr14	32	32	32	0	0
CCDS9662.1_Hs110_chr14	2	2	2	0	0
CCDS9690.1_Hs110_chr14	55	55	55	0	0
CCDS9696.2_Hs110_chr14	32	32	32	0	0
CCDS9705.1_Hs110_chr14	1	1	1	0	0
CCDS9764.1_Hs110_chr14	3	3	3	0	0
CCDS9805.1_Hs110_chr14	129	129	129	0	0
CCDS9873.1_Hs110_chr14	87	87	87	0	0
CCDS9903.2_Hs110_chr14	28	28	28	0	0
CCDS9927.1_Hs110_chr14	126	126	126	0	0
CCDS9946.1_Hs110_chr14	2	2	2	0	0
CCDS9954.1_Hs110_chr14	289	289	289	0	0
CCDS5803.2_Hs110_chr7	86	86	86	0	0
CCDS58031.1_Hs110_chr1	118	118	118	0	0
			79842
