# Supplementary material for: RECUR: identifying recurrent amino acid substitutions from multiple sequence alignments
Source: Mol Biol Evol. 2026 Feb 10;43(2):msag036. doi: 10.1093/molbev/msag036 (PMC12930092; doi:10.1093/molbev/msag036)
Supplement: msag036_Supplementary_Data [file msag036_supplementary_data.zip › Supplementary_File_S3.csv]

#Supplementary Table S3. Comparison of recurrent substitutions detected by RECUR and TreeTime across simulated datasets when the ancestral states are fixed
#Dataset - dataset name that includes the human gene identifier, the number of sequences and mean branch length in the simulated phylogeny
#n_treetime - number of recurrent substitutions identified by TreeTime.
#n_recur - number of recurrent substitutions identified by RECUR.
#n_overlap - number of recurrent substitutions identified by both RECUR and TreeTime.
#only_in_recur - number of recurrent substitutions identified only by RECUR.
#only_in_treetime - number of recurrent substitutions identified only by TreeTime.
#all_recurrence - total number of recurrent substitutions identified by either method.
#percentage_overlap - percentage of recurrent substitutions identified by both methods relative to the total
Dataset	n_manual	n_recur	n_overlap	only_in_recur	only_in_manual	all_recurrence	percentage_overlap
tree_0001_37seq_0.0197bl_CCDS9330.1	105	105	105	0	0	105	100
tree_0003_53seq_0.0373bl_CCDS13913.1	183	183	183	0	0	183	100
tree_0005_41seq_0.0249bl_CCDS3965.1	42	42	42	0	0	42	100
tree_0001_30seq_0.0095bl_CCDS63107.1	6	6	6	0	0	6	100
tree_0002_33seq_0.0398bl_CCDS82208.1	152	152	152	0	0	152	100
tree_0003_29seq_0.0237bl_CCDS91982.1	350	350	350	0	0	350	100
tree_0004_23seq_0.0255bl_CCDS46200.1	16	16	16	0	0	16	100
tree_0007_46seq_0.0016bl_CCDS82486.1	3	3	3	0	0	3	100
tree_0008_36seq_0.0199bl_CCDS44592.1	31	31	31	0	0	31	100
tree_0010_62seq_0.0010bl_CCDS41324.1	1	1	1	0	0	1	100
tree_0011_24seq_0.0066bl_CCDS41661.1	5	5	5	0	0	5	100
tree_0013_69seq_0.0136bl_CCDS9760.1	71	71	71	0	0	71	100
tree_0014_49seq_0.0010bl_CCDS93652.1	4	4	4	0	0	4	100
tree_0015_40seq_0.0503bl_CCDS34999.2	83	83	83	0	0	83	100
tree_0016_39seq_0.0070bl_CCDS11495.1	8	8	8	0	0	8	100
tree_0017_40seq_0.0280bl_CCDS93696.1	26	26	26	0	0	26	100
tree_0018_47seq_0.0090bl_CCDS43686.1	70	70	70	0	0	70	100
tree_0021_33seq_0.0010bl_CCDS2130.1	2	2	2	0	0	2	100
tree_0025_32seq_0.0225bl_CCDS53297.1	61	61	61	0	0	61	100
tree_0026_39seq_0.0023bl_CCDS34035.1	2	2	2	0	0	2	100
tree_0027_31seq_0.0400bl_CCDS12420.1	72	72	72	0	0	72	100
tree_0028_59seq_0.0170bl_CCDS46174.1	136	136	136	0	0	136	100
tree_0032_33seq_0.0045bl_CCDS92916.1	1	1	1	0	0	1	100
tree_0033_40seq_0.0091bl_CCDS55853.1	34	34	34	0	0	34	100
tree_0034_39seq_0.0192bl_CCDS93919.1	38	38	38	0	0	38	100
tree_0035_36seq_0.0161bl_CCDS8787.1	43	43	43	0	0	43	100
tree_0036_58seq_0.0333bl_CCDS8322.1	224	224	224	0	0	224	100
tree_0037_57seq_0.0010bl_CCDS2976.1	1	1	1	0	0	1	100
tree_0038_35seq_0.0145bl_CCDS86464.1	26	26	26	0	0	26	100
tree_0039_35seq_0.0347bl_CCDS45314.1	177	177	177	0	0	177	100
tree_0040_31seq_0.0303bl_CCDS2024.2	135	135	135	0	0	135	100
tree_0041_45seq_0.0092bl_CCDS54273.1	15	15	15	0	0	15	100
tree_0042_36seq_0.0042bl_CCDS12468.1	4	4	4	0	0	4	100
tree_0043_30seq_0.0070bl_CCDS4071.2	6	6	6	0	0	6	100
tree_0044_45seq_0.0307bl_CCDS77347.1	55	55	55	0	0	55	100
tree_0045_26seq_0.0025bl_CCDS44338.1	2	2	2	0	0	2	100
tree_0046_46seq_0.0181bl_CCDS12304.1	44	44	44	0	0	44	100
tree_0047_39seq_0.0010bl_CCDS82116.1	1	1	1	0	0	1	100
tree_0048_59seq_0.0185bl_CCDS91037.1	209	209	209	0	0	209	100
tree_0050_39seq_0.0138bl_CCDS44042.1	45	45	45	0	0	45	100
tree_0051_33seq_0.0010bl_CCDS92256.1	1	1	1	0	0	1	100
tree_0052_51seq_0.0208bl_CCDS245.1	84	84	84	0	0	84	100
tree_0053_40seq_0.0176bl_CCDS58723.1	19	19	19	0	0	19	100
tree_0054_28seq_0.0429bl_CCDS56061.1	125	125	125	0	0	125	100
tree_0056_46seq_0.0181bl_CCDS6076.1	19	19	19	0	0	19	100
tree_0057_37seq_0.0069bl_CCDS42041.1	18	18	18	0	0	18	100
tree_0058_29seq_0.0245bl_CCDS75952.1	56	56	56	0	0	56	100
tree_0059_44seq_0.0010bl_CCDS7418.1	2	2	2	0	0	2	100
tree_0060_56seq_0.0115bl_CCDS94318.1	41	41	41	0	0	41	100
tree_0061_43seq_0.0139bl_CCDS34875.1	13	13	13	0	0	13	100
tree_0062_59seq_0.0329bl_CCDS91502.1	367	367	367	0	0	367	100
tree_0063_31seq_0.0264bl_CCDS92090.1	22	22	22	0	0	22	100
tree_0064_19seq_0.0187bl_CCDS1894.1	6	6	6	0	0	6	100
tree_0065_55seq_0.0329bl_CCDS11377.1	292	292	292	0	0	292	100
tree_0066_40seq_0.0010bl_CCDS34622.1	1	1	1	0	0	1	100
tree_0067_54seq_0.0159bl_CCDS4711.1	56	56	56	0	0	56	100
tree_0068_43seq_0.0086bl_CCDS10539.1	57	57	57	0	0	57	100
tree_0069_37seq_0.0069bl_CCDS11253.1	24	24	24	0	0	24	100
tree_0070_55seq_0.0010bl_CCDS77022.1	1	1	1	0	0	1	100
tree_0071_44seq_0.0096bl_CCDS5866.1	4	4	4	0	0	4	100
tree_0073_51seq_0.0206bl_CCDS30791.1	71	71	71	0	0	71	100
tree_0074_35seq_0.0282bl_CCDS43856.1	141	141	141	0	0	141	100
tree_0075_37seq_0.0468bl_CCDS55921.2	40	40	40	0	0	40	100
tree_0076_35seq_0.0198bl_CCDS42072.2	55	55	55	0	0	55	100
tree_0082_29seq_0.0010bl_CCDS5273.1	1	1	1	0	0	1	100
tree_0083_54seq_0.0056bl_CCDS13931.1	18	18	18	0	0	18	100
tree_0084_45seq_0.0813bl_CCDS11373.1	338	338	338	0	0	338	100
tree_0086_34seq_0.0235bl_CCDS4633.1	13	13	13	0	0	13	100
tree_0087_49seq_0.0059bl_CCDS53733.1	50	50	50	0	0	50	100
tree_0088_32seq_0.0010bl_CCDS45385.1	4	4	4	0	0	4	100
tree_0089_33seq_0.0010bl_CCDS4898.1	1	1	1	0	0	1	100
tree_0090_32seq_0.0141bl_CCDS83433.2	6	6	6	0	0	6	100
tree_0091_27seq_0.0425bl_CCDS31089.1	37	37	37	0	0	37	100
tree_0092_53seq_0.0275bl_CCDS9585.1	245	245	245	0	0	245	100
tree_0094_38seq_0.0695bl_CCDS73756.1	138	138	138	0	0	138	100
tree_0095_55seq_0.0010bl_CCDS9080.1	4	4	4	0	0	4	100
tree_0096_30seq_0.0182bl_CCDS93154.1	36	36	36	0	0	36	100
tree_0097_38seq_0.0106bl_CCDS32579.1	25	25	25	0	0	25	100
tree_0098_55seq_0.0101bl_CCDS81483.1	15	15	15	0	0	15	100
tree_0099_46seq_0.0282bl_CCDS11151.1	43	43	43	0	0	43	100
tree_0100_37seq_0.0236bl_CCDS47293.1	139	139	139	0	0	139	100
tree_0101_51seq_0.0010bl_CCDS2958.1	3	3	3	0	0	3	100
tree_0102_45seq_0.0147bl_CCDS60502.1	116	116	116	0	0	116	100
tree_0103_67seq_0.0076bl_CCDS42764.1	22	22	22	0	0	22	100
tree_0105_33seq_0.0322bl_CCDS75550.1	73	73	73	0	0	73	100
tree_0106_31seq_0.0010bl_CCDS32415.1	2	2	2	0	0	2	100
tree_0108_57seq_0.0314bl_CCDS44409.1	180	180	180	0	0	180	100
tree_0109_42seq_0.0081bl_CCDS47064.1	2	2	2	0	0	2	100
tree_0111_44seq_0.0152bl_CCDS5872.1	33	33	33	0	0	33	100
tree_0112_40seq_0.0344bl_CCDS63533.1	61	61	61	0	0	61	100
tree_0113_33seq_0.0197bl_CCDS13015.1	23	23	23	0	0	23	100
tree_0114_51seq_0.0176bl_CCDS82954.1	104	104	104	0	0	104	100
tree_0116_37seq_0.0134bl_CCDS58089.1	16	16	16	0	0	16	100
tree_0117_42seq_0.0010bl_CCDS13391.1	4	4	4	0	0	4	100
tree_0118_39seq_0.0054bl_CCDS33865.1	2	2	2	0	0	2	100
tree_0119_36seq_0.0237bl_CCDS91544.1	59	59	59	0	0	59	100
tree_0120_32seq_0.0042bl_CCDS72813.1	1	1	1	0	0	1	100
tree_0122_38seq_0.0010bl_CCDS2665.1	1	1	1	0	0	1	100
tree_0124_57seq_0.0262bl_CCDS44165.1	122	122	122	0	0	122	100
tree_0125_34seq_0.0148bl_CCDS33396.1	7	7	7	0	0	7	100
tree_0126_39seq_0.0295bl_CCDS81648.1	67	67	67	0	0	67	100
tree_0128_42seq_0.0030bl_CCDS2686.1	2	2	2	0	0	2	100
tree_0130_43seq_0.0220bl_CCDS4134.2	190	190	190	0	0	190	100
tree_0132_30seq_0.0188bl_CCDS77525.1	175	175	175	0	0	175	100
tree_0133_43seq_0.0217bl_CCDS1131.1	89	89	89	0	0	89	100
tree_0134_42seq_0.0227bl_CCDS12456.1	77	77	77	0	0	77	100
tree_0135_44seq_0.0146bl_CCDS14117.1	34	34	34	0	0	34	100
tree_0136_23seq_0.0106bl_CCDS31611.1	8	8	8	0	0	8	100
tree_0138_44seq_0.0033bl_CCDS110.1	4	4	4	0	0	4	100
tree_0139_49seq_0.0031bl_CCDS4049.1	10	10	10	0	0	10	100
tree_0142_51seq_0.0419bl_CCDS75075.1	372	372	372	0	0	372	100
tree_0143_40seq_0.0153bl_CCDS31700.1	19	19	19	0	0	19	100
tree_0144_44seq_0.0484bl_CCDS7789.1	220	220	220	0	0	220	100
tree_0145_37seq_0.0186bl_CCDS92049.1	40	40	40	0	0	40	100
tree_0146_32seq_0.0023bl_CCDS14214.1	5	5	5	0	0	5	100
tree_0147_46seq_0.0010bl_CCDS2805.1	2	2	2	0	0	2	100
tree_0148_32seq_0.0018bl_CCDS4254.1	1	1	1	0	0	1	100
tree_0149_32seq_0.0071bl_CCDS42300.1	5	5	5	0	0	5	100
tree_0150_35seq_0.0235bl_CCDS10514.1	60	60	60	0	0	60	100
tree_0151_35seq_0.0425bl_CCDS462.1	55	55	55	0	0	55	100
tree_0152_61seq_0.0010bl_CCDS11912.1	3	3	3	0	0	3	100
tree_0153_55seq_0.0093bl_CCDS10872.1	58	58	58	0	0	58	100
tree_0155_42seq_0.0659bl_CCDS33613.1	155	155	155	0	0	155	100
tree_0156_51seq_0.0010bl_CCDS91311.1	1	1	1	0	0	1	100
tree_0157_43seq_0.0010bl_CCDS47502.1	1	1	1	0	0	1	100
tree_0158_41seq_0.0110bl_CCDS44466.1	6	6	6	0	0	6	100
tree_0159_44seq_0.0073bl_CCDS6608.2	20	20	20	0	0	20	100
tree_0161_51seq_0.0225bl_CCDS77227.1	38	38	38	0	0	38	100
tree_0162_24seq_0.0071bl_CCDS627.1	4	4	4	0	0	4	100
tree_0164_58seq_0.0104bl_CCDS47008.1	94	94	94	0	0	94	100
tree_0165_59seq_0.0366bl_CCDS77788.1	545	545	545	0	0	545	100
tree_0166_50seq_0.0141bl_CCDS83315.1	60	60	60	0	0	60	100
tree_0168_42seq_0.0149bl_CCDS10619.1	56	56	56	0	0	56	100
tree_0169_32seq_0.0092bl_CCDS44124.1	55	55	55	0	0	55	100
tree_0170_40seq_0.0262bl_CCDS45704.1	44	44	44	0	0	44	100
tree_0171_54seq_0.0693bl_CCDS75029.1	265	265	265	0	0	265	100
tree_0172_41seq_0.0029bl_CCDS6437.1	3	3	3	0	0	3	100
tree_0173_24seq_0.0363bl_CCDS43713.1	51	51	51	0	0	51	100
tree_0175_24seq_0.0175bl_CCDS93010.1	54	54	54	0	0	54	100
tree_0176_34seq_0.0441bl_CCDS7812.1	27	27	27	0	0	27	100
tree_0177_40seq_0.0478bl_CCDS92119.1	161	161	161	0	0	161	100
tree_0178_44seq_0.0254bl_CCDS32136.1	54	54	54	0	0	54	100
tree_0180_42seq_0.0053bl_CCDS60605.1	27	27	27	0	0	27	100
tree_0181_55seq_0.0221bl_CCDS44281.1	337	337	337	0	0	337	100
tree_0182_48seq_0.0437bl_CCDS32714.1	142	142	142	0	0	142	100
tree_0183_43seq_0.0304bl_CCDS5224.1	55	55	55	0	0	55	100
tree_0184_45seq_0.0177bl_CCDS53276.1	95	95	95	0	0	95	100
tree_0185_43seq_0.0242bl_CCDS92081.1	41	41	41	0	0	41	100
tree_0186_27seq_0.0308bl_CCDS3779.1	16	16	16	0	0	16	100
tree_0187_48seq_0.0010bl_CCDS41641.1	1	1	1	0	0	1	100
tree_0188_40seq_0.0231bl_CCDS35305.2	28	28	28	0	0	28	100
tree_0189_26seq_0.0010bl_CCDS5562.2	1	1	1	0	0	1	100
tree_0190_52seq_0.0164bl_CCDS91190.1	357	357	357	0	0	357	100
tree_0191_42seq_0.0298bl_CCDS34205.1	169	169	169	0	0	169	100
tree_0192_47seq_0.0010bl_CCDS32092.1	4	4	4	0	0	4	100
tree_0193_29seq_0.0010bl_CCDS91680.1	1	1	1	0	0	1	100
tree_0195_13seq_0.0260bl_CCDS8211.1	8	8	8	0	0	8	100
tree_0197_59seq_0.0027bl_CCDS47274.1	4	4	4	0	0	4	100
tree_0199_41seq_0.0010bl_CCDS42610.1	1	1	1	0	0	1	100
tree_0200_32seq_0.0207bl_CCDS12956.1	44	44	44	0	0	44	100
tree_0201_51seq_0.0314bl_CCDS61458.1	105	105	105	0	0	105	100
tree_0202_40seq_0.0191bl_CCDS54350.1	23	23	23	0	0	23	100
tree_0206_58seq_0.0331bl_CCDS5944.1	143	143	143	0	0	143	100
tree_0208_43seq_0.0254bl_CCDS6141.1	85	85	85	0	0	85	100
tree_0209_34seq_0.0187bl_CCDS44518.1	13	13	13	0	0	13	100
tree_0210_36seq_0.0063bl_CCDS75846.1	9	9	9	0	0	9	100
tree_0211_28seq_0.0072bl_CCDS4853.2	3	3	3	0	0	3	100
tree_0212_46seq_0.0010bl_CCDS7765.1	1	1	1	0	0	1	100
tree_0213_53seq_0.0255bl_CCDS9179.1	59	59	59	0	0	59	100
tree_0214_34seq_0.0010bl_CCDS54718.1	3	3	3	0	0	3	100
tree_0216_29seq_0.0304bl_CCDS83307.1	20	20	20	0	0	20	100
tree_0220_48seq_0.0307bl_CCDS31157.1	67	67	67	0	0	67	100
tree_0221_35seq_0.0128bl_CCDS82681.1	72	72	72	0	0	72	100
tree_0224_45seq_0.0252bl_CCDS5087.1	42	42	42	0	0	42	100
tree_0227_45seq_0.0284bl_CCDS55247.1	151	151	151	0	0	151	100
tree_0228_20seq_0.0470bl_CCDS64718.1	47	47	47	0	0	47	100
tree_0230_39seq_0.0018bl_CCDS12500.1	6	6	6	0	0	6	100
tree_0231_43seq_0.0388bl_CCDS4014.2	126	126	126	0	0	126	100
tree_0233_33seq_0.0258bl_CCDS61307.1	137	137	137	0	0	137	100
tree_0235_25seq_0.0142bl_CCDS41619.1	26	26	26	0	0	26	100
tree_0236_41seq_0.0010bl_CCDS5046.1	2	2	2	0	0	2	100
tree_0237_38seq_0.0398bl_CCDS4059.1	85	85	85	0	0	85	100
tree_0240_46seq_0.0264bl_CCDS86230.1	120	120	120	0	0	120	100
tree_0242_30seq_0.0393bl_CCDS94128.1	125	125	125	0	0	125	100
tree_0244_29seq_0.0179bl_CCDS56515.1	17	17	17	0	0	17	100
tree_0245_32seq_0.0197bl_CCDS2098.1	4	4	4	0	0	4	100
tree_0246_42seq_0.0578bl_CCDS53472.1	187	187	187	0	0	187	100
tree_0247_27seq_0.0234bl_CCDS54648.1	18	18	18	0	0	18	100
tree_0248_24seq_0.0076bl_CCDS4885.1	2	2	2	0	0	2	100
tree_0249_50seq_0.0200bl_CCDS41858.2	354	354	354	0	0	354	100
tree_0250_42seq_0.0062bl_CCDS87096.1	3	3	3	0	0	3	100
tree_0251_45seq_0.0234bl_CCDS47684.1	172	172	172	0	0	172	100
tree_0252_37seq_0.0107bl_CCDS45081.1	62	62	62	0	0	62	100
tree_0254_37seq_0.0155bl_CCDS2340.1	50	50	50	0	0	50	100
tree_0255_16seq_0.0097bl_CCDS6560.1	2	2	2	0	0	2	100
tree_0256_57seq_0.0010bl_CCDS7181.1	2	2	2	0	0	2	100
tree_0257_33seq_0.0010bl_CCDS60050.1	3	3	3	0	0	3	100
tree_0259_31seq_0.0044bl_CCDS2456.3	2	2	2	0	0	2	100
tree_0262_36seq_0.0146bl_CCDS73006.1	23	23	23	0	0	23	100
tree_0263_37seq_0.0144bl_CCDS58824.1	56	56	56	0	0	56	100
tree_0264_30seq_0.0057bl_CCDS41297.1	15	15	15	0	0	15	100
tree_0265_67seq_0.0244bl_CCDS58997.1	123	123	123	0	0	123	100
tree_0266_24seq_0.0227bl_CCDS10441.1	13	13	13	0	0	13	100
tree_0267_39seq_0.0150bl_CCDS34873.1	27	27	27	0	0	27	100
tree_0268_57seq_0.0404bl_CCDS32979.1	302	302	302	0	0	302	100
tree_0269_37seq_0.0010bl_CCDS58854.1	1	1	1	0	0	1	100
tree_0270_42seq_0.0107bl_CCDS75452.1	9	9	9	0	0	9	100
tree_0272_37seq_0.0544bl_CCDS5577.1	205	205	205	0	0	205	100
tree_0275_40seq_0.0010bl_CCDS1569.1	1	1	1	0	0	1	100
tree_0276_48seq_0.0295bl_CCDS47951.1	710	710	710	0	0	710	100
tree_0277_30seq_0.0259bl_CCDS93175.1	6	6	6	0	0	6	100
tree_0280_47seq_0.0010bl_CCDS45621.1	2	2	2	0	0	2	100
tree_0281_45seq_0.0262bl_CCDS35315.1	90	90	90	0	0	90	100
tree_0283_48seq_0.0281bl_CCDS77308.1	98	98	98	0	0	98	100
tree_0284_54seq_0.0047bl_CCDS54136.1	2	2	2	0	0	2	100
tree_0285_58seq_0.0090bl_CCDS55800.1	13	13	13	0	0	13	100
tree_0286_39seq_0.0010bl_CCDS90881.1	3	3	3	0	0	3	100
tree_0288_44seq_0.0078bl_CCDS94278.1	11	11	11	0	0	11	100
tree_0289_55seq_0.0046bl_CCDS11115.1	8	8	8	0	0	8	100
tree_0291_42seq_0.0248bl_CCDS55642.1	44	44	44	0	0	44	100
tree_0292_22seq_0.0010bl_CCDS93315.1	1	1	1	0	0	1	100
tree_0294_38seq_0.0311bl_CCDS32558.1	128	128	128	0	0	128	100
tree_0298_45seq_0.0179bl_CCDS10471.1	70	70	70	0	0	70	100
tree_0299_47seq_0.0182bl_CCDS91145.1	187	187	187	0	0	187	100
tree_0300_36seq_0.0010bl_CCDS8593.1	1	1	1	0	0	1	100
tree_0301_37seq_0.0262bl_CCDS87526.1	59	59	59	0	0	59	100
tree_0302_35seq_0.0305bl_CCDS56466.1	80	80	80	0	0	80	100
tree_0303_43seq_0.0193bl_CCDS58052.1	113	113	113	0	0	113	100
tree_0304_40seq_0.0227bl_CCDS31556.1	53	53	53	0	0	53	100
tree_0305_37seq_0.0224bl_CCDS56011.1	39	39	39	0	0	39	100
tree_0306_41seq_0.0274bl_CCDS278.1	27	27	27	0	0	27	100
tree_0308_36seq_0.0355bl_CCDS6216.1	23	23	23	0	0	23	100
tree_0309_48seq_0.0306bl_CCDS92080.1	203	203	203	0	0	203	100
tree_0310_45seq_0.0010bl_CCDS4189.1	1	1	1	0	0	1	100
tree_0311_47seq_0.0353bl_CCDS46823.1	23	23	23	0	0	23	100
tree_0312_51seq_0.0010bl_CCDS64424.1	1	1	1	0	0	1	100
tree_0314_33seq_0.0472bl_CCDS11264.1	904	904	904	0	0	904	100
tree_0316_21seq_0.0376bl_CCDS46342.1	71	71	71	0	0	71	100
tree_0317_45seq_0.0113bl_CCDS7263.1	45	45	45	0	0	45	100
tree_0318_31seq_0.0162bl_CCDS9956.1	22	22	22	0	0	22	100
tree_0319_43seq_0.0164bl_CCDS1554.1	112	112	112	0	0	112	100
tree_0320_42seq_0.0073bl_CCDS73334.1	24	24	24	0	0	24	100
tree_0322_19seq_0.0208bl_CCDS3099.1	4	4	4	0	0	4	100
tree_0324_62seq_0.0010bl_CCDS56488.1	1	1	1	0	0	1	100
tree_0325_33seq_0.0358bl_CCDS75126.1	231	231	231	0	0	231	100
tree_0326_55seq_0.0112bl_CCDS5529.1	11	11	11	0	0	11	100
tree_0327_54seq_0.0010bl_CCDS3046.1	2	2	2	0	0	2	100
tree_0328_25seq_0.0404bl_CCDS13568.1	131	131	131	0	0	131	100
tree_0329_36seq_0.0185bl_CCDS1740.1	62	62	62	0	0	62	100
tree_0330_66seq_0.0010bl_CCDS86027.1	1	1	1	0	0	1	100
tree_0331_48seq_0.0235bl_CCDS59002.1	55	55	55	0	0	55	100
tree_0334_16seq_0.0175bl_CCDS1416.1	1	1	1	0	0	1	100
tree_0335_33seq_0.0359bl_CCDS13060.1	297	297	297	0	0	297	100
tree_0336_41seq_0.0177bl_CCDS44287.1	136	136	136	0	0	136	100
tree_0337_52seq_0.0359bl_CCDS53936.1	159	159	159	0	0	159	100
tree_0338_52seq_0.0176bl_CCDS14375.1	81	81	81	0	0	81	100
tree_0339_53seq_0.0172bl_CCDS56281.1	160	160	160	0	0	160	100
tree_0341_45seq_0.0010bl_CCDS2765.1	2	2	2	0	0	2	100
tree_0342_51seq_0.0070bl_CCDS45595.1	6	6	6	0	0	6	100
tree_0343_45seq_0.0040bl_CCDS5116.1	32	32	32	0	0	32	100
tree_0344_55seq_0.0231bl_CCDS10574.1	61	61	61	0	0	61	100
tree_0345_36seq_0.0247bl_CCDS55798.1	21	21	21	0	0	21	100
tree_0346_44seq_0.0070bl_CCDS7955.1	6	6	6	0	0	6	100
tree_0348_60seq_0.0105bl_CCDS45496.2	13	13	13	0	0	13	100
tree_0349_37seq_0.0214bl_CCDS11169.1	57	57	57	0	0	57	100
tree_0351_57seq_0.0235bl_CCDS54777.1	333	333	333	0	0	333	100
tree_0352_31seq_0.0449bl_CCDS53412.1	18	18	18	0	0	18	100
tree_0354_35seq_0.0010bl_CCDS6441.1	2	2	2	0	0	2	100
tree_0355_59seq_0.0152bl_CCDS14561.1	154	154	154	0	0	154	100
tree_0356_42seq_0.0010bl_CCDS3295.1	1	1	1	0	0	1	100
tree_0357_52seq_0.0010bl_CCDS32597.1	2	2	2	0	0	2	100
tree_0360_32seq_0.0049bl_CCDS13796.1	1	1	1	0	0	1	100
tree_0361_48seq_0.0260bl_CCDS92238.1	34	34	34	0	0	34	100
tree_0363_35seq_0.0045bl_CCDS47222.1	5	5	5	0	0	5	100
tree_0365_37seq_0.0221bl_CCDS7212.1	67	67	67	0	0	67	100
tree_0366_38seq_0.0010bl_CCDS5050.1	2	2	2	0	0	2	100
tree_0367_37seq_0.0010bl_CCDS9590.1	1	1	1	0	0	1	100
tree_0368_51seq_0.0010bl_CCDS10859.1	1	1	1	0	0	1	100
tree_0369_45seq_0.0541bl_CCDS92699.1	232	232	232	0	0	232	100
tree_0370_24seq_0.0277bl_CCDS73030.1	36	36	36	0	0	36	100
tree_0371_35seq_0.0598bl_CCDS530.1	73	73	73	0	0	73	100
tree_0372_38seq_0.0353bl_CCDS56544.1	108	108	108	0	0	108	100
tree_0373_17seq_0.0193bl_CCDS59447.1	3	3	3	0	0	3	100
tree_0374_47seq_0.0393bl_CCDS14767.1	92	92	92	0	0	92	100
tree_0376_50seq_0.0031bl_CCDS83230.1	3	3	3	0	0	3	100
tree_0378_24seq_0.0196bl_CCDS32347.1	7	7	7	0	0	7	100
tree_0380_62seq_0.0010bl_CCDS54655.1	1	1	1	0	0	1	100
tree_0381_44seq_0.0177bl_CCDS45087.1	57	57	57	0	0	57	100
tree_0382_53seq_0.0095bl_CCDS53274.1	21	21	21	0	0	21	100
tree_0383_10seq_0.0180bl_CCDS34896.1	4	4	4	0	0	4	100
tree_0384_69seq_0.0302bl_CCDS46832.1	136	136	136	0	0	136	100
tree_0385_36seq_0.0174bl_CCDS56362.1	30	30	30	0	0	30	100
tree_0386_36seq_0.0010bl_CCDS75912.1	2	2	2	0	0	2	100
tree_0387_49seq_0.0506bl_CCDS13748.1	115	115	115	0	0	115	100
tree_0389_54seq_0.0270bl_CCDS47074.1	40	40	40	0	0	40	100
tree_0390_46seq_0.0347bl_CCDS10111.1	86	86	86	0	0	86	100
tree_0391_28seq_0.0144bl_CCDS73148.1	8	8	8	0	0	8	100
tree_0392_34seq_0.0010bl_CCDS58368.1	2	2	2	0	0	2	100
tree_0394_65seq_0.0200bl_CCDS47339.1	140	140	140	0	0	140	100
tree_0395_49seq_0.0160bl_CCDS76189.1	42	42	42	0	0	42	100
tree_0396_41seq_0.0337bl_CCDS5092.1	99	99	99	0	0	99	100
tree_0397_39seq_0.0108bl_CCDS81974.1	2	2	2	0	0	2	100
tree_0398_29seq_0.0135bl_CCDS7637.1	24	24	24	0	0	24	100
tree_0399_32seq_0.0222bl_CCDS14543.1	77	77	77	0	0	77	100
tree_0400_41seq_0.0126bl_CCDS91151.1	2	2	2	0	0	2	100
tree_0402_53seq_0.0418bl_CCDS54794.1	536	536	536	0	0	536	100
tree_0404_48seq_0.0569bl_CCDS4406.1	85	85	85	0	0	85	100
tree_0405_35seq_0.0290bl_CCDS33928.1	119	119	119	0	0	119	100
tree_0407_38seq_0.0088bl_CCDS45402.1	19	19	19	0	0	19	100
tree_0408_30seq_0.0138bl_CCDS46722.1	14	14	14	0	0	14	100
tree_0409_36seq_0.0564bl_CCDS13695.1	78	78	78	0	0	78	100
tree_0410_56seq_0.0010bl_CCDS75436.1	2	2	2	0	0	2	100
tree_0411_28seq_0.0178bl_CCDS59240.1	6	6	6	0	0	6	100
tree_0412_19seq_0.0143bl_CCDS8625.1	6	6	6	0	0	6	100
tree_0413_37seq_0.0282bl_CCDS82182.1	94	94	94	0	0	94	100
tree_0414_44seq_0.0197bl_CCDS74847.1	79	79	79	0	0	79	100
tree_0415_54seq_0.0010bl_CCDS92809.1	3	3	3	0	0	3	100
tree_0416_34seq_0.0144bl_CCDS9679.1	41	41	41	0	0	41	100
tree_0417_42seq_0.0323bl_CCDS12793.1	142	142	142	0	0	142	100
tree_0418_43seq_0.0079bl_CCDS73926.1	9	9	9	0	0	9	100
tree_0419_40seq_0.0443bl_CCDS32064.1	613	613	613	0	0	613	100
tree_0420_36seq_0.0152bl_CCDS45487.1	34	34	34	0	0	34	100
tree_0422_49seq_0.0404bl_CCDS14361.1	759	759	759	0	0	759	100
tree_0423_48seq_0.0318bl_CCDS58143.1	72	72	72	0	0	72	100
tree_0424_54seq_0.0201bl_CCDS60845.1	23	23	23	0	0	23	100
tree_0425_34seq_0.0168bl_CCDS41699.1	26	26	26	0	0	26	100
tree_0426_30seq_0.0275bl_CCDS58321.1	166	166	166	0	0	166	100
tree_0427_46seq_0.0241bl_CCDS9578.1	108	108	108	0	0	108	100
tree_0428_36seq_0.0010bl_CCDS75712.1	1	1	1	0	0	1	100
tree_0429_61seq_0.0055bl_CCDS87418.1	24	24	24	0	0	24	100
tree_0433_30seq_0.0205bl_CCDS48037.1	27	27	27	0	0	27	100
tree_0434_34seq_0.0010bl_CCDS33589.1	1	1	1	0	0	1	100
tree_0435_48seq_0.0010bl_CCDS7391.1	2	2	2	0	0	2	100
tree_0436_40seq_0.0010bl_CCDS11866.1	2	2	2	0	0	2	100
tree_0438_59seq_0.0195bl_CCDS207.1	18	18	18	0	0	18	100
tree_0439_45seq_0.0010bl_CCDS92061.1	2	2	2	0	0	2	100
tree_0440_33seq_0.0075bl_CCDS9098.1	2	2	2	0	0	2	100
tree_0441_18seq_0.0109bl_CCDS54842.1	3	3	3	0	0	3	100
tree_0442_42seq_0.0093bl_CCDS75539.1	5	5	5	0	0	5	100
tree_0443_46seq_0.0068bl_CCDS77297.1	23	23	23	0	0	23	100
tree_0444_48seq_0.0358bl_CCDS62470.1	260	260	260	0	0	260	100
tree_0445_17seq_0.0091bl_CCDS5003.1	2	2	2	0	0	2	100
tree_0446_47seq_0.0060bl_CCDS44975.1	12	12	12	0	0	12	100
tree_0447_60seq_0.0010bl_CCDS31753.1	1	1	1	0	0	1	100
tree_0449_58seq_0.0529bl_CCDS704.1	160	160	160	0	0	160	100
tree_0450_40seq_0.0405bl_CCDS54986.1	15	15	15	0	0	15	100
tree_0451_36seq_0.0064bl_CCDS93309.1	1	1	1	0	0	1	100
tree_0453_39seq_0.0811bl_CCDS86554.1	145	145	145	0	0	145	100
tree_0454_47seq_0.0010bl_CCDS54131.1	1	1	1	0	0	1	100
tree_0455_40seq_0.0010bl_CCDS521.1	1	1	1	0	0	1	100
tree_0456_39seq_0.0138bl_CCDS73382.1	33	33	33	0	0	33	100
tree_0458_30seq_0.0137bl_CCDS45655.1	6	6	6	0	0	6	100
tree_0459_27seq_0.0188bl_CCDS35418.1	9	9	9	0	0	9	100
tree_0460_40seq_0.0451bl_CCDS9654.1	155	155	155	0	0	155	100
tree_0461_35seq_0.0038bl_CCDS8680.1	2	2	2	0	0	2	100
tree_0462_45seq_0.0342bl_CCDS4737.1	190	190	190	0	0	190	100
tree_0463_43seq_0.0010bl_CCDS11038.1	1	1	1	0	0	1	100
tree_0470_26seq_0.0386bl_CCDS14116.1	66	66	66	0	0	66	100
tree_0471_34seq_0.0364bl_CCDS54556.1	89	89	89	0	0	89	100
tree_0472_37seq_0.0454bl_CCDS12486.1	193	193	193	0	0	193	100
tree_0473_38seq_0.0317bl_CCDS1526.1	79	79	79	0	0	79	100
tree_0475_20seq_0.0298bl_CCDS87486.1	26	26	26	0	0	26	100
tree_0476_33seq_0.0225bl_CCDS82693.1	64	64	64	0	0	64	100
tree_0477_24seq_0.0259bl_CCDS683.1	35	35	35	0	0	35	100
tree_0480_38seq_0.0067bl_CCDS3980.2	22	22	22	0	0	22	100
tree_0481_43seq_0.0175bl_CCDS394.1	9	9	9	0	0	9	100
tree_0482_40seq_0.0010bl_CCDS12699.1	1	1	1	0	0	1	100
tree_0484_43seq_0.0152bl_CCDS45461.1	103	103	103	0	0	103	100
tree_0485_32seq_0.0159bl_CCDS32111.2	37	37	37	0	0	37	100
tree_0486_33seq_0.0152bl_CCDS4647.1	21	21	21	0	0	21	100
tree_0487_40seq_0.0353bl_CCDS836.1	86	86	86	0	0	86	100
tree_0489_36seq_0.0415bl_CCDS14511.1	35	35	35	0	0	35	100
tree_0490_39seq_0.0010bl_CCDS5423.1	1	1	1	0	0	1	100
tree_0491_47seq_0.0443bl_CCDS42233.2	123	123	123	0	0	123	100
tree_0494_37seq_0.0147bl_CCDS45724.1	28	28	28	0	0	28	100
tree_0495_15seq_0.0331bl_CCDS1816.1	11	11	11	0	0	11	100
tree_0496_43seq_0.0393bl_CCDS75306.1	356	356	356	0	0	356	100
tree_0498_40seq_0.0231bl_CCDS34972.1	60	60	60	0	0	60	100
tree_0499_35seq_0.0183bl_CCDS14748.1	24	24	24	0	0	24	100
tree_0500_32seq_0.0059bl_CCDS94277.1	7	7	7	0	0	7	100
tree_0501_29seq_0.0090bl_CCDS94168.1	2	2	2	0	0	2	100
tree_0502_56seq_0.0155bl_CCDS81722.1	16	16	16	0	0	16	100
tree_0503_35seq_0.0273bl_CCDS11357.1	21	21	21	0	0	21	100
tree_0504_24seq_0.0118bl_CCDS93617.1	62	62	62	0	0	62	100
tree_0505_54seq_0.0010bl_CCDS10239.1	10	10	10	0	0	10	100
tree_0506_45seq_0.0010bl_CCDS2039.1	1	1	1	0	0	1	100
tree_0508_45seq_0.0396bl_CCDS45371.1	341	341	341	0	0	341	100
tree_0509_51seq_0.0074bl_CCDS86807.1	45	45	45	0	0	45	100
tree_0510_23seq_0.0148bl_CCDS5006.1	7	7	7	0	0	7	100
tree_0511_43seq_0.0040bl_CCDS93921.1	1	1	1	0	0	1	100
tree_0512_37seq_0.0250bl_CCDS93587.1	200	200	200	0	0	200	100
tree_0514_54seq_0.0261bl_CCDS31853.1	73	73	73	0	0	73	100
tree_0515_39seq_0.0010bl_CCDS502.1	2	2	2	0	0	2	100
tree_0516_42seq_0.0010bl_CCDS54068.1	2	2	2	0	0	2	100
tree_0517_33seq_0.0283bl_CCDS7514.1	18	18	18	0	0	18	100
tree_0518_45seq_0.0010bl_CCDS54079.1	1	1	1	0	0	1	100
tree_0519_42seq_0.0406bl_CCDS82441.1	197	197	197	0	0	197	100
tree_0521_41seq_0.0216bl_CCDS56425.1	33	33	33	0	0	33	100
tree_0522_21seq_0.0096bl_CCDS87294.1	5	5	5	0	0	5	100
tree_0524_36seq_0.0438bl_CCDS6529.1	18	18	18	0	0	18	100
tree_0526_40seq_0.0287bl_CCDS42503.1	169	169	169	0	0	169	100
tree_0527_55seq_0.0316bl_CCDS5818.1	154	154	154	0	0	154	100
tree_0528_58seq_0.0070bl_CCDS45064.1	8	8	8	0	0	8	100
tree_0529_44seq_0.0163bl_CCDS63678.1	42	42	42	0	0	42	100
tree_0530_32seq_0.0142bl_CCDS46923.1	8	8	8	0	0	8	100
tree_0533_39seq_0.0051bl_CCDS93533.1	3	3	3	0	0	3	100
tree_0535_31seq_0.0214bl_CCDS3682.1	30	30	30	0	0	30	100
tree_0536_39seq_0.0249bl_CCDS6609.1	64	64	64	0	0	64	100
tree_0537_45seq_0.0478bl_CCDS45607.1	71	71	71	0	0	71	100
tree_0538_36seq_0.0072bl_CCDS32023.1	2	2	2	0	0	2	100
tree_0539_37seq_0.0291bl_CCDS854.1	22	22	22	0	0	22	100
tree_0540_50seq_0.0411bl_CCDS56100.1	174	174	174	0	0	174	100
tree_0541_57seq_0.0010bl_CCDS93532.1	3	3	3	0	0	3	100
tree_0542_45seq_0.0179bl_CCDS34445.1	24	24	24	0	0	24	100
tree_0543_25seq_0.0010bl_CCDS7930.1	1	1	1	0	0	1	100
tree_0544_40seq_0.0070bl_CCDS7193.2	29	29	29	0	0	29	100
tree_0545_34seq_0.0473bl_CCDS43348.1	230	230	230	0	0	230	100
tree_0547_34seq_0.0341bl_CCDS4533.1	230	230	230	0	0	230	100
tree_0549_47seq_0.0081bl_CCDS6981.1	14	14	14	0	0	14	100
tree_0550_43seq_0.0126bl_CCDS3431.1	38	38	38	0	0	38	100
tree_0551_52seq_0.0085bl_CCDS57971.1	8	8	8	0	0	8	100
tree_0553_25seq_0.0357bl_CCDS60571.1	15	15	15	0	0	15	100
tree_0554_32seq_0.0203bl_CCDS13728.1	101	101	101	0	0	101	100
tree_0556_37seq_0.0092bl_CCDS44350.1	5	5	5	0	0	5	100
tree_0557_37seq_0.0577bl_CCDS562.1	137	137	137	0	0	137	100
tree_0558_33seq_0.0010bl_CCDS3426.1	2	2	2	0	0	2	100
tree_0559_17seq_0.0146bl_CCDS11074.1	2	2	2	0	0	2	100
tree_0560_40seq_0.0077bl_CCDS82963.1	9	9	9	0	0	9	100
tree_0562_36seq_0.0060bl_CCDS33360.1	12	12	12	0	0	12	100
tree_0563_33seq_0.0072bl_CCDS8192.1	1	1	1	0	0	1	100
tree_0564_54seq_0.0309bl_CCDS65064.1	674	674	674	0	0	674	100
tree_0567_28seq_0.0158bl_CCDS35483.1	13	13	13	0	0	13	100
tree_0568_52seq_0.0299bl_CCDS54178.1	127	127	127	0	0	127	100
tree_0570_33seq_0.0390bl_CCDS34792.1	79	79	79	0	0	79	100
tree_0571_43seq_0.0414bl_CCDS47033.1	387	387	387	0	0	387	100
tree_0572_42seq_0.0151bl_CCDS81387.1	24	24	24	0	0	24	100
tree_0574_37seq_0.0010bl_CCDS31045.1	2	2	2	0	0	2	100
tree_0576_32seq_0.0015bl_CCDS44976.1	1	1	1	0	0	1	100
tree_0577_36seq_0.0030bl_CCDS13525.1	1	1	1	0	0	1	100
tree_0579_36seq_0.0127bl_CCDS12783.1	30	30	30	0	0	30	100
tree_0580_31seq_0.0207bl_CCDS58965.1	104	104	104	0	0	104	100
tree_0581_26seq_0.0211bl_CCDS47067.1	21	21	21	0	0	21	100
tree_0582_16seq_0.0181bl_CCDS8739.1	12	12	12	0	0	12	100
tree_0583_50seq_0.0303bl_CCDS6482.2	415	415	415	0	0	415	100
tree_0584_48seq_0.0133bl_CCDS61027.1	73	73	73	0	0	73	100
tree_0585_39seq_0.0081bl_CCDS13954.1	4	4	4	0	0	4	100
tree_0587_33seq_0.0274bl_CCDS42699.1	41	41	41	0	0	41	100
tree_0588_41seq_0.0035bl_CCDS73292.1	3	3	3	0	0	3	100
tree_0591_34seq_0.0060bl_CCDS46361.1	13	13	13	0	0	13	100
tree_0592_27seq_0.0214bl_CCDS45708.1	22	22	22	0	0	22	100
tree_0593_60seq_0.0144bl_CCDS68892.1	45	45	45	0	0	45	100
tree_0594_29seq_0.0099bl_CCDS73115.1	2	2	2	0	0	2	100
tree_0595_51seq_0.0193bl_CCDS31649.1	133	133	133	0	0	133	100
tree_0596_33seq_0.0107bl_CCDS7004.1	8	8	8	0	0	8	100
tree_0598_53seq_0.0010bl_CCDS81299.1	1	1	1	0	0	1	100
tree_0599_48seq_0.0307bl_CCDS1731.1	76	76	76	0	0	76	100
tree_0600_44seq_0.0048bl_CCDS82160.1	4	4	4	0	0	4	100
tree_0601_47seq_0.0038bl_CCDS43365.1	4	4	4	0	0	4	100
tree_0602_44seq_0.0314bl_CCDS74665.1	54	54	54	0	0	54	100
tree_0604_57seq_0.0010bl_CCDS4599.1	1	1	1	0	0	1	100
tree_0605_41seq_0.0194bl_CCDS91056.1	9	9	9	0	0	9	100
tree_0606_59seq_0.0010bl_CCDS74342.1	2	2	2	0	0	2	100
tree_0609_59seq_0.0010bl_CCDS91797.1	1	1	1	0	0	1	100
tree_0610_38seq_0.0118bl_CCDS42523.1	38	38	38	0	0	38	100
tree_0611_33seq_0.0100bl_CCDS44839.1	33	33	33	0	0	33	100
tree_0613_55seq_0.0266bl_CCDS56236.1	372	372	372	0	0	372	100
tree_0614_32seq_0.0073bl_CCDS93358.1	8	8	8	0	0	8	100
tree_0615_56seq_0.0010bl_CCDS35373.1	4	4	4	0	0	4	100
tree_0618_42seq_0.0244bl_CCDS44478.1	98	98	98	0	0	98	100
tree_0619_43seq_0.0112bl_CCDS9978.1	109	109	109	0	0	109	100
tree_0620_39seq_0.0016bl_CCDS33295.1	1	1	1	0	0	1	100
tree_0622_36seq_0.0241bl_CCDS11022.1	42	42	42	0	0	42	100
tree_0623_28seq_0.0206bl_CCDS977.1	34	34	34	0	0	34	100
tree_0624_41seq_0.0022bl_CCDS45902.1	3	3	3	0	0	3	100
tree_0625_43seq_0.0402bl_CCDS48066.1	281	281	281	0	0	281	100
tree_0626_43seq_0.0138bl_CCDS14771.4	24	24	24	0	0	24	100
tree_0627_22seq_0.0452bl_CCDS6284.1	12	12	12	0	0	12	100
tree_0628_25seq_0.0175bl_CCDS3465.1	27	27	27	0	0	27	100
tree_0630_29seq_0.0144bl_CCDS74324.1	25	25	25	0	0	25	100
tree_0631_57seq_0.0010bl_CCDS82562.1	1	1	1	0	0	1	100
tree_0632_25seq_0.0283bl_CCDS31660.1	36	36	36	0	0	36	100
tree_0633_44seq_0.0110bl_CCDS33460.1	20	20	20	0	0	20	100
tree_0634_48seq_0.0198bl_CCDS46834.1	40	40	40	0	0	40	100
tree_0635_36seq_0.0255bl_CCDS725.1	82	82	82	0	0	82	100
tree_0636_60seq_0.0470bl_CCDS58436.1	125	125	125	0	0	125	100
tree_0639_40seq_0.0267bl_CCDS81713.1	396	396	396	0	0	396	100
tree_0640_16seq_0.0193bl_CCDS82180.1	4	4	4	0	0	4	100
tree_0641_43seq_0.0045bl_CCDS33704.1	15	15	15	0	0	15	100
tree_0642_35seq_0.0010bl_CCDS77937.1	1	1	1	0	0	1	100
tree_0643_30seq_0.0241bl_CCDS3870.1	24	24	24	0	0	24	100
tree_0644_41seq_0.0480bl_CCDS45730.1	986	986	986	0	0	986	100
tree_0645_41seq_0.0087bl_CCDS11681.1	35	35	35	0	0	35	100
tree_0647_52seq_0.0162bl_CCDS12860.1	78	78	78	0	0	78	100
tree_0648_41seq_0.0010bl_CCDS13889.1	1	1	1	0	0	1	100
tree_0651_56seq_0.0099bl_CCDS11183.1	14	14	14	0	0	14	100
tree_0652_39seq_0.0154bl_CCDS10384.1	32	32	32	0	0	32	100
tree_0656_34seq_0.0074bl_CCDS74003.1	10	10	10	0	0	10	100
tree_0658_36seq_0.0121bl_CCDS10716.1	6	6	6	0	0	6	100
tree_0659_45seq_0.0244bl_CCDS10791.1	40	40	40	0	0	40	100
tree_0662_44seq_0.0107bl_CCDS46490.1	19	19	19	0	0	19	100
tree_0663_35seq_0.0186bl_CCDS8034.2	35	35	35	0	0	35	100
tree_0664_59seq_0.0010bl_CCDS6343.1	2	2	2	0	0	2	100
tree_0666_35seq_0.0175bl_CCDS10664.1	35	35	35	0	0	35	100
tree_0668_46seq_0.0283bl_CCDS91926.1	491	491	491	0	0	491	100
tree_0670_41seq_0.0135bl_CCDS708.1	62	62	62	0	0	62	100
tree_0671_51seq_0.0010bl_CCDS81933.1	6	6	6	0	0	6	100
tree_0672_28seq_0.0603bl_CCDS34692.1	16	16	16	0	0	16	100
tree_0673_46seq_0.0010bl_CCDS92339.1	1	1	1	0	0	1	100
tree_0674_45seq_0.0259bl_CCDS33696.1	226	226	226	0	0	226	100
tree_0675_41seq_0.0521bl_CCDS12386.1	492	492	492	0	0	492	100
tree_0677_38seq_0.0401bl_CCDS94692.1	581	581	581	0	0	581	100
tree_0678_45seq_0.0010bl_CCDS46853.1	3	3	3	0	0	3	100
tree_0679_45seq_0.0400bl_CCDS30774.1	312	312	312	0	0	312	100
tree_0681_55seq_0.0080bl_CCDS58953.1	73	73	73	0	0	73	100
tree_0682_44seq_0.0010bl_CCDS14349.1	1	1	1	0	0	1	100
tree_0683_43seq_0.0198bl_CCDS58571.1	276	276	276	0	0	276	100
tree_0684_43seq_0.0026bl_CCDS73370.1	1	1	1	0	0	1	100
tree_0685_45seq_0.0214bl_CCDS91935.1	246	246	246	0	0	246	100
tree_0686_54seq_0.0010bl_CCDS11550.1	1	1	1	0	0	1	100
tree_0687_58seq_0.0038bl_CCDS47295.1	14	14	14	0	0	14	100
tree_0688_34seq_0.0229bl_CCDS7902.1	96	96	96	0	0	96	100
tree_0689_29seq_0.0120bl_CCDS12661.1	12	12	12	0	0	12	100
tree_0690_39seq_0.0045bl_CCDS9977.1	3	3	3	0	0	3	100
tree_0691_27seq_0.0267bl_CCDS54153.1	35	35	35	0	0	35	100
tree_0692_38seq_0.0078bl_CCDS93754.1	23	23	23	0	0	23	100
tree_0693_40seq_0.0187bl_CCDS380.1	406	406	406	0	0	406	100
tree_0694_35seq_0.0156bl_CCDS53594.1	16	16	16	0	0	16	100
tree_0695_33seq_0.0109bl_CCDS76319.1	6	6	6	0	0	6	100
tree_0696_56seq_0.0093bl_CCDS46015.1	13	13	13	0	0	13	100
tree_0699_35seq_0.0010bl_CCDS35123.2	1	1	1	0	0	1	100
tree_0701_57seq_0.0010bl_CCDS7580.1	2	2	2	0	0	2	100
tree_0703_42seq_0.0172bl_CCDS32875.1	110	110	110	0	0	110	100
tree_0705_28seq_0.0048bl_CCDS2556.1	7	7	7	0	0	7	100
tree_0706_37seq_0.0236bl_CCDS33395.1	35	35	35	0	0	35	100
tree_0707_35seq_0.0010bl_CCDS42438.1	1	1	1	0	0	1	100
tree_0708_32seq_0.0501bl_CCDS60034.1	123	123	123	0	0	123	100
tree_0709_29seq_0.0239bl_CCDS3878.1	13	13	13	0	0	13	100
tree_0710_54seq_0.0238bl_CCDS63326.1	92	92	92	0	0	92	100
tree_0711_31seq_0.0035bl_CCDS63528.1	2	2	2	0	0	2	100
tree_0712_50seq_0.0245bl_CCDS44917.1	110	110	110	0	0	110	100
tree_0713_35seq_0.0010bl_CCDS41286.1	1	1	1	0	0	1	100
tree_0714_29seq_0.0233bl_CCDS35180.1	48	48	48	0	0	48	100
tree_0715_41seq_0.0381bl_CCDS12916.1	262	262	262	0	0	262	100
tree_0716_35seq_0.0344bl_CCDS54251.1	85	85	85	0	0	85	100
tree_0718_35seq_0.0417bl_CCDS92243.1	215	215	215	0	0	215	100
tree_0719_58seq_0.0313bl_CCDS31479.1	121	121	121	0	0	121	100
tree_0720_42seq_0.0494bl_CCDS5708.1	191	191	191	0	0	191	100
tree_0721_32seq_0.0228bl_CCDS5870.1	11	11	11	0	0	11	100
tree_0722_10seq_0.0368bl_CCDS639.1	7	7	7	0	0	7	100
tree_0723_28seq_0.0069bl_CCDS11801.1	27	27	27	0	0	27	100
tree_0724_44seq_0.0071bl_CCDS45596.1	2	2	2	0	0	2	100
tree_0725_40seq_0.0230bl_CCDS81360.1	112	112	112	0	0	112	100
tree_0728_23seq_0.0198bl_CCDS58542.1	20	20	20	0	0	20	100
tree_0729_51seq_0.0147bl_CCDS41791.1	52	52	52	0	0	52	100
tree_0731_32seq_0.0280bl_CCDS56190.1	20	20	20	0	0	20	100
tree_0732_46seq_0.0020bl_CCDS6625.1	1	1	1	0	0	1	100
tree_0733_41seq_0.0160bl_CCDS10654.1	21	21	21	0	0	21	100
tree_0734_37seq_0.0375bl_CCDS63679.1	86	86	86	0	0	86	100
tree_0735_38seq_0.0096bl_CCDS91467.1	11	11	11	0	0	11	100
tree_0736_45seq_0.0296bl_CCDS94115.1	45	45	45	0	0	45	100
tree_0737_43seq_0.0197bl_CCDS30741.1	151	151	151	0	0	151	100
tree_0739_41seq_0.0010bl_CCDS12355.1	1	1	1	0	0	1	100
tree_0741_48seq_0.0383bl_CCDS45935.1	231	231	231	0	0	231	100
tree_0742_44seq_0.0010bl_CCDS91383.1	1	1	1	0	0	1	100
tree_0745_39seq_0.0495bl_CCDS78369.1	88	88	88	0	0	88	100
tree_0747_55seq_0.0147bl_CCDS5027.1	65	65	65	0	0	65	100
tree_0749_38seq_0.0208bl_CCDS10769.1	61	61	61	0	0	61	100
tree_0751_47seq_0.0103bl_CCDS169.1	45	45	45	0	0	45	100
tree_0752_39seq_0.0244bl_CCDS31694.1	71	71	71	0	0	71	100
tree_0753_28seq_0.0525bl_CCDS55328.1	140	140	140	0	0	140	100
tree_0755_40seq_0.0318bl_CCDS6668.1	96	96	96	0	0	96	100
tree_0757_26seq_0.0388bl_CCDS3663.1	39	39	39	0	0	39	100
tree_0758_45seq_0.0010bl_CCDS9479.1	3	3	3	0	0	3	100
tree_0759_55seq_0.0076bl_CCDS3022.1	50	50	50	0	0	50	100
tree_0760_46seq_0.0296bl_CCDS86305.1	33	33	33	0	0	33	100
tree_0761_39seq_0.0095bl_CCDS10690.1	5	5	5	0	0	5	100
tree_0764_36seq_0.0206bl_CCDS65535.1	68	68	68	0	0	68	100
tree_0765_40seq_0.0063bl_CCDS75189.1	2	2	2	0	0	2	100
tree_0766_41seq_0.0010bl_CCDS8215.1	1	1	1	0	0	1	100
tree_0769_28seq_0.0614bl_CCDS10269.1	105	105	105	0	0	105	100
tree_0770_45seq_0.0282bl_CCDS73761.1	25	25	25	0	0	25	100
tree_0771_36seq_0.0161bl_CCDS30580.1	81	81	81	0	0	81	100
tree_0772_59seq_0.0010bl_CCDS45877.1	2	2	2	0	0	2	100
tree_0773_49seq_0.0178bl_CCDS13139.1	25	25	25	0	0	25	100
tree_0774_32seq_0.0054bl_CCDS11216.1	2	2	2	0	0	2	100
tree_0775_21seq_0.0120bl_CCDS87747.1	16	16	16	0	0	16	100
tree_0777_49seq_0.0058bl_CCDS3276.1	12	12	12	0	0	12	100
tree_0778_45seq_0.0131bl_CCDS270.1	27	27	27	0	0	27	100
tree_0779_36seq_0.0196bl_CCDS41471.1	48	48	48	0	0	48	100
tree_0780_29seq_0.0029bl_CCDS14319.1	1	1	1	0	0	1	100
tree_0781_28seq_0.0311bl_CCDS7764.1	69	69	69	0	0	69	100
tree_0782_28seq_0.0060bl_CCDS44924.1	12	12	12	0	0	12	100
tree_0783_62seq_0.0219bl_CCDS75397.1	20	20	20	0	0	20	100
tree_0784_29seq_0.0121bl_CCDS87255.1	6	6	6	0	0	6	100
tree_0785_67seq_0.0090bl_CCDS4664.1	70	70	70	0	0	70	100
tree_0786_45seq_0.0010bl_CCDS74810.1	1	1	1	0	0	1	100
tree_0787_55seq_0.0062bl_CCDS92428.1	18	18	18	0	0	18	100
tree_0789_33seq_0.0384bl_CCDS91759.1	250	250	250	0	0	250	100
tree_0790_57seq_0.0115bl_CCDS72693.1	28	28	28	0	0	28	100
tree_0791_29seq_0.0149bl_CCDS35232.1	34	34	34	0	0	34	100
tree_0792_48seq_0.0109bl_CCDS65167.1	9	9	9	0	0	9	100
tree_0793_48seq_0.0139bl_CCDS58712.1	33	33	33	0	0	33	100
tree_0795_34seq_0.0104bl_CCDS55248.1	23	23	23	0	0	23	100
tree_0796_50seq_0.0198bl_CCDS91750.1	201	201	201	0	0	201	100
tree_0797_46seq_0.0010bl_CCDS53959.1	2	2	2	0	0	2	100
tree_0798_49seq_0.0010bl_CCDS11907.2	2	2	2	0	0	2	100
tree_0799_46seq_0.0010bl_CCDS82668.1	1	1	1	0	0	1	100
tree_0800_48seq_0.0031bl_CCDS72900.1	5	5	5	0	0	5	100
tree_0802_44seq_0.0459bl_CCDS44849.1	190	190	190	0	0	190	100
tree_0803_42seq_0.0010bl_CCDS56481.1	1	1	1	0	0	1	100
tree_0804_43seq_0.0194bl_CCDS34425.1	26	26	26	0	0	26	100
tree_0806_29seq_0.0282bl_CCDS45598.1	31	31	31	0	0	31	100
tree_0807_32seq_0.0314bl_CCDS6961.1	26	26	26	0	0	26	100
tree_0808_50seq_0.0010bl_CCDS32225.1	3	3	3	0	0	3	100
tree_0810_43seq_0.0262bl_CCDS46754.1	83	83	83	0	0	83	100
tree_0811_44seq_0.0110bl_CCDS4278.1	54	54	54	0	0	54	100
tree_0812_34seq_0.0131bl_CCDS47065.1	15	15	15	0	0	15	100
tree_0813_37seq_0.0010bl_CCDS6737.1	1	1	1	0	0	1	100
tree_0815_43seq_0.0089bl_CCDS54537.1	5	5	5	0	0	5	100
tree_0816_31seq_0.0010bl_CCDS87474.1	1	1	1	0	0	1	100
tree_0817_53seq_0.0460bl_CCDS46069.1	175	175	175	0	0	175	100
tree_0818_26seq_0.0211bl_CCDS54134.1	18	18	18	0	0	18	100
tree_0819_60seq_0.0366bl_CCDS6732.1	111	111	111	0	0	111	100
tree_0820_43seq_0.0366bl_CCDS77901.2	155	155	155	0	0	155	100
tree_0821_60seq_0.0067bl_CCDS55797.1	4	4	4	0	0	4	100
tree_0822_38seq_0.0217bl_CCDS4308.1	77	77	77	0	0	77	100
tree_0823_38seq_0.0248bl_CCDS2141.1	69	69	69	0	0	69	100
tree_0827_44seq_0.0010bl_CCDS75090.1	1	1	1	0	0	1	100
tree_0828_38seq_0.0127bl_CCDS58948.1	22	22	22	0	0	22	100
tree_0829_69seq_0.0010bl_CCDS93136.1	1	1	1	0	0	1	100
tree_0830_33seq_0.0010bl_CCDS63304.1	1	1	1	0	0	1	100
tree_0832_47seq_0.0368bl_CCDS78163.1	264	264	264	0	0	264	100
tree_0833_52seq_0.0163bl_CCDS11947.1	29	29	29	0	0	29	100
tree_0834_31seq_0.0091bl_CCDS94507.1	17	17	17	0	0	17	100
tree_0835_56seq_0.0371bl_CCDS77869.1	266	266	266	0	0	266	100
tree_0836_28seq_0.0059bl_CCDS4963.1	2	2	2	0	0	2	100
tree_0837_20seq_0.0215bl_CCDS4955.1	13	13	13	0	0	13	100
tree_0839_56seq_0.0010bl_CCDS56554.1	3	3	3	0	0	3	100
tree_0840_27seq_0.0032bl_CCDS74084.1	4	4	4	0	0	4	100
tree_0841_43seq_0.0126bl_CCDS11575.1	33	33	33	0	0	33	100
tree_0842_31seq_0.0143bl_CCDS91427.1	14	14	14	0	0	14	100
tree_0843_43seq_0.0118bl_CCDS59128.1	16	16	16	0	0	16	100
tree_0844_39seq_0.0503bl_CCDS13676.2	499	499	499	0	0	499	100
tree_0846_36seq_0.0010bl_CCDS30627.1	2	2	2	0	0	2	100
tree_0847_47seq_0.0153bl_CCDS58071.1	53	53	53	0	0	53	100
tree_0848_38seq_0.0010bl_CCDS54072.1	1	1	1	0	0	1	100
tree_0849_45seq_0.0010bl_CCDS58566.1	3	3	3	0	0	3	100
tree_0850_33seq_0.0243bl_CCDS93300.1	84	84	84	0	0	84	100
tree_0851_38seq_0.0059bl_CCDS69299.1	7	7	7	0	0	7	100
tree_0852_47seq_0.0010bl_CCDS75874.1	5	5	5	0	0	5	100
tree_0854_45seq_0.0010bl_CCDS58514.1	1	1	1	0	0	1	100
tree_0855_25seq_0.0171bl_CCDS72712.1	30	30	30	0	0	30	100
tree_0856_23seq_0.0112bl_CCDS33881.2	26	26	26	0	0	26	100
tree_0857_55seq_0.0010bl_CCDS11392.1	2	2	2	0	0	2	100
tree_0858_41seq_0.0304bl_CCDS74775.1	23	23	23	0	0	23	100
tree_0859_45seq_0.0299bl_CCDS5336.2	368	368	368	0	0	368	100
tree_0860_36seq_0.0224bl_CCDS325.1	9	9	9	0	0	9	100
tree_0861_34seq_0.0257bl_CCDS92168.1	56	56	56	0	0	56	100
tree_0862_45seq_0.0372bl_CCDS6328.1	117	117	117	0	0	117	100
tree_0863_51seq_0.0173bl_CCDS10428.1	98	98	98	0	0	98	100
tree_0864_38seq_0.0096bl_CCDS74806.1	5	5	5	0	0	5	100
tree_0865_39seq_0.0269bl_CCDS82250.1	57	57	57	0	0	57	100
tree_0866_45seq_0.0185bl_CCDS2866.1	42	42	42	0	0	42	100
tree_0867_51seq_0.0117bl_CCDS10075.1	16	16	16	0	0	16	100
tree_0868_37seq_0.0097bl_CCDS31975.1	18	18	18	0	0	18	100
tree_0869_44seq_0.0168bl_CCDS2981.1	67	67	67	0	0	67	100
tree_0870_45seq_0.0110bl_CCDS93689.1	8	8	8	0	0	8	100
tree_0871_41seq_0.0449bl_CCDS9520.1	171	171	171	0	0	171	100
tree_0873_30seq_0.0625bl_CCDS73710.1	202	202	202	0	0	202	100
tree_0874_35seq_0.0108bl_CCDS523.1	5	5	5	0	0	5	100
tree_0876_45seq_0.0167bl_CCDS66138.1	55	55	55	0	0	55	100
tree_0877_26seq_0.0211bl_CCDS87098.1	22	22	22	0	0	22	100
tree_0878_23seq_0.0379bl_CCDS93263.1	200	200	200	0	0	200	100
tree_0879_50seq_0.0230bl_CCDS31367.1	63	63	63	0	0	63	100
tree_0880_44seq_0.0227bl_CCDS43677.1	90	90	90	0	0	90	100
tree_0883_52seq_0.0309bl_CCDS7612.1	210	210	210	0	0	210	100
tree_0884_31seq_0.0177bl_CCDS3188.1	54	54	54	0	0	54	100
tree_0885_28seq_0.0336bl_CCDS54929.1	177	177	177	0	0	177	100
tree_0886_50seq_0.0594bl_CCDS56460.1	114	114	114	0	0	114	100
tree_0887_44seq_0.0492bl_CCDS54998.1	243	243	243	0	0	243	100
tree_0888_30seq_0.0351bl_CCDS5599.1	188	188	188	0	0	188	100
tree_0889_31seq_0.0089bl_CCDS55028.1	29	29	29	0	0	29	100
tree_0890_39seq_0.0408bl_CCDS5561.1	87	87	87	0	0	87	100
tree_0891_46seq_0.0010bl_CCDS1234.1	1	1	1	0	0	1	100
tree_0892_52seq_0.0169bl_CCDS32080.1	144	144	144	0	0	144	100
tree_0896_43seq_0.0144bl_CCDS10489.1	8	8	8	0	0	8	100
tree_0897_42seq_0.0178bl_CCDS14707.1	48	48	48	0	0	48	100
tree_0898_42seq_0.0635bl_CCDS54549.1	186	186	186	0	0	186	100
tree_0899_33seq_0.0207bl_CCDS4925.1	36	36	36	0	0	36	100
tree_0900_49seq_0.0050bl_CCDS82153.1	6	6	6	0	0	6	100
tree_0901_28seq_0.0331bl_CCDS43429.1	44	44	44	0	0	44	100
tree_0902_45seq_0.0179bl_CCDS92452.1	169	169	169	0	0	169	100
tree_0903_54seq_0.0084bl_CCDS81746.1	24	24	24	0	0	24	100
tree_0904_48seq_0.0037bl_CCDS67131.1	3	3	3	0	0	3	100
tree_0905_33seq_0.0122bl_CCDS31290.1	28	28	28	0	0	28	100
tree_0906_40seq_0.0010bl_CCDS8635.1	1	1	1	0	0	1	100
tree_0908_34seq_0.0340bl_CCDS47959.1	88	88	88	0	0	88	100
tree_0909_48seq_0.0281bl_CCDS34852.1	169	169	169	0	0	169	100
tree_0910_27seq_0.0494bl_CCDS92453.1	476	476	476	0	0	476	100
tree_0911_29seq_0.0010bl_CCDS45326.1	1	1	1	0	0	1	100
tree_0912_42seq_0.0010bl_CCDS9667.1	1	1	1	0	0	1	100
tree_0913_58seq_0.0239bl_CCDS11785.1	50	50	50	0	0	50	100
tree_0914_48seq_0.0010bl_CCDS4441.1	2	2	2	0	0	2	100
tree_0915_28seq_0.0039bl_CCDS92429.1	6	6	6	0	0	6	100
tree_0917_39seq_0.0010bl_CCDS93602.1	1	1	1	0	0	1	100
tree_0918_42seq_0.0010bl_CCDS54207.1	4	4	4	0	0	4	100
tree_0919_45seq_0.0271bl_CCDS2186.1	294	294	294	0	0	294	100
tree_0920_53seq_0.0282bl_CCDS31077.1	162	162	162	0	0	162	100
tree_0921_51seq_0.0308bl_CCDS55959.1	949	949	949	0	0	949	100
tree_0922_24seq_0.0140bl_CCDS91386.1	12	12	12	0	0	12	100
tree_0926_40seq_0.0041bl_CCDS11354.1	7	7	7	0	0	7	100
tree_0927_39seq_0.0022bl_CCDS42863.1	1	1	1	0	0	1	100
tree_0928_52seq_0.0010bl_CCDS3655.1	2	2	2	0	0	2	100
tree_0929_36seq_0.0010bl_CCDS45324.1	2	2	2	0	0	2	100
tree_0930_30seq_0.0415bl_CCDS41779.1	27	27	27	0	0	27	100
tree_0931_26seq_0.0076bl_CCDS73744.1	6	6	6	0	0	6	100
tree_0933_34seq_0.0096bl_CCDS46478.1	37	37	37	0	0	37	100
tree_0935_49seq_0.0054bl_CCDS54053.1	10	10	10	0	0	10	100
tree_0936_36seq_0.0010bl_CCDS32607.1	2	2	2	0	0	2	100
tree_0937_42seq_0.0126bl_CCDS45077.1	36	36	36	0	0	36	100
tree_0938_35seq_0.0091bl_CCDS86302.1	8	8	8	0	0	8	100
tree_0939_43seq_0.0102bl_CCDS8161.1	10	10	10	0	0	10	100
tree_0940_52seq_0.0010bl_CCDS94517.1	2	2	2	0	0	2	100
tree_0941_65seq_0.0225bl_CCDS44274.1	117	117	117	0	0	117	100
tree_0943_40seq_0.0064bl_CCDS10580.1	5	5	5	0	0	5	100
tree_0944_37seq_0.0207bl_CCDS58546.1	58	58	58	0	0	58	100
tree_0947_62seq_0.0357bl_CCDS10260.1	244	244	244	0	0	244	100
tree_0949_36seq_0.0027bl_CCDS58172.1	2	2	2	0	0	2	100
tree_0950_39seq_0.0183bl_CCDS615.1	43	43	43	0	0	43	100
tree_0951_39seq_0.0104bl_CCDS93649.1	77	77	77	0	0	77	100
tree_0952_51seq_0.0010bl_CCDS47383.1	2	2	2	0	0	2	100
tree_0953_41seq_0.0184bl_CCDS33160.1	20	20	20	0	0	20	100
tree_0954_60seq_0.0038bl_CCDS58594.1	6	6	6	0	0	6	100
tree_0955_38seq_0.0199bl_CCDS12613.1	65	65	65	0	0	65	100
tree_0957_32seq_0.0013bl_CCDS6209.1	3	3	3	0	0	3	100
tree_0959_29seq_0.0275bl_CCDS91475.1	29	29	29	0	0	29	100
tree_0960_59seq_0.0083bl_CCDS9874.1	18	18	18	0	0	18	100
tree_0961_44seq_0.0074bl_CCDS30558.1	4	4	4	0	0	4	100
tree_0963_45seq_0.0010bl_CCDS56500.1	2	2	2	0	0	2	100
tree_0964_50seq_0.0333bl_CCDS45.1	89	89	89	0	0	89	100
tree_0967_52seq_0.0010bl_CCDS11516.1	1	1	1	0	0	1	100
tree_0968_43seq_0.0229bl_CCDS66920.1	77	77	77	0	0	77	100
tree_0971_33seq_0.0073bl_CCDS44472.1	7	7	7	0	0	7	100
tree_0972_36seq_0.0278bl_CCDS58951.1	200	200	200	0	0	200	100
tree_0973_35seq_0.0251bl_CCDS1854.2	50	50	50	0	0	50	100
tree_0975_26seq_0.0188bl_CCDS63436.1	11	11	11	0	0	11	100
tree_0976_42seq_0.0010bl_CCDS47534.1	5	5	5	0	0	5	100
tree_0977_42seq_0.0023bl_CCDS4168.1	3	3	3	0	0	3	100
tree_0979_36seq_0.0332bl_CCDS46224.1	179	179	179	0	0	179	100
tree_0980_35seq_0.0329bl_CCDS58734.1	85	85	85	0	0	85	100
tree_0981_37seq_0.0010bl_CCDS7248.1	4	4	4	0	0	4	100
tree_0982_46seq_0.0381bl_CCDS335.1	381	381	381	0	0	381	100
tree_0984_34seq_0.0253bl_CCDS33300.1	37	37	37	0	0	37	100
tree_0986_47seq_0.0086bl_CCDS58737.1	20	20	20	0	0	20	100
tree_0988_26seq_0.0200bl_CCDS45241.1	35	35	35	0	0	35	100
tree_0991_45seq_0.0010bl_CCDS56365.1	1	1	1	0	0	1	100
tree_0993_26seq_0.0248bl_CCDS46090.1	24	24	24	0	0	24	100
tree_0994_25seq_0.0415bl_CCDS33427.1	47	47	47	0	0	47	100
tree_0995_51seq_0.0089bl_CCDS9194.1	20	20	20	0	0	20	100
tree_0996_52seq_0.0010bl_CCDS3127.1	1	1	1	0	0	1	100
tree_0997_33seq_0.0151bl_CCDS2424.1	16	16	16	0	0	16	100
tree_0998_28seq_0.0153bl_CCDS31428.1	32	32	32	0	0	32	100
tree_0999_36seq_0.0331bl_CCDS91573.1	884	884	884	0	0	884	100
tree_0005_40seq_0.0010bl_CCDS42119.1	0	0	0	0	0	0	NA
tree_0006_33seq_0.0010bl_CCDS5443.1	0	0	0	0	0	0	NA
tree_0009_16seq_0.0010bl_CCDS47238.1	0	0	0	0	0	0	NA
tree_0012_51seq_0.0010bl_CCDS31390.1	0	0	0	0	0	0	NA
tree_0019_40seq_0.0010bl_CCDS93851.1	0	0	0	0	0	0	NA
tree_0020_39seq_0.0010bl_CCDS46242.1	0	0	0	0	0	0	NA
tree_0022_52seq_0.0010bl_CCDS54188.1	0	0	0	0	0	0	NA
tree_0023_30seq_0.0010bl_CCDS10959.1	0	0	0	0	0	0	NA
tree_0024_44seq_0.0010bl_CCDS44148.1	0	0	0	0	0	0	NA
tree_0029_42seq_0.0010bl_CCDS62781.1	0	0	0	0	0	0	NA
tree_0030_38seq_0.0010bl_CCDS55619.1	0	0	0	0	0	0	NA
tree_0031_25seq_0.0010bl_CCDS1365.1	0	0	0	0	0	0	NA
tree_0049_31seq_0.0010bl_CCDS31338.1	0	0	0	0	0	0	NA
tree_0055_41seq_0.0010bl_CCDS11367.1	0	0	0	0	0	0	NA
tree_0072_36seq_0.0010bl_CCDS11383.1	0	0	0	0	0	0	NA
tree_0077_37seq_0.0010bl_CCDS92970.1	0	0	0	0	0	0	NA
tree_0078_41seq_0.0010bl_CCDS7062.1	0	0	0	0	0	0	NA
tree_0079_18seq_0.0010bl_CCDS6743.1	0	0	0	0	0	0	NA
tree_0080_42seq_0.0020bl_CCDS53468.1	0	0	0	0	0	0	NA
tree_0081_44seq_0.0010bl_CCDS7070.1	0	0	0	0	0	0	NA
tree_0085_34seq_0.0010bl_CCDS12820.1	0	0	0	0	0	0	NA
tree_0093_23seq_0.0010bl_CCDS61839.1	0	0	0	0	0	0	NA
tree_0104_21seq_0.0010bl_CCDS73722.1	0	0	0	0	0	0	NA
tree_0107_48seq_0.0010bl_CCDS81316.1	0	0	0	0	0	0	NA
tree_0110_28seq_0.0010bl_CCDS86764.1	0	0	0	0	0	0	NA
tree_0115_41seq_0.0010bl_CCDS45142.1	0	0	0	0	0	0	NA
tree_0121_27seq_0.0010bl_CCDS9838.1	0	0	0	0	0	0	NA
tree_0123_51seq_0.0010bl_CCDS93471.1	0	0	0	0	0	0	NA
tree_0127_40seq_0.0010bl_CCDS4698.1	0	0	0	0	0	0	NA
tree_0129_30seq_0.0020bl_CCDS55542.1	0	0	0	0	0	0	NA
tree_0131_46seq_0.0010bl_CCDS11073.1	0	0	0	0	0	0	NA
tree_0137_52seq_0.0010bl_CCDS6011.2	0	0	0	0	0	0	NA
tree_0140_31seq_0.0010bl_CCDS31450.1	0	0	0	0	0	0	NA
tree_0141_42seq_0.0010bl_CCDS8583.1	0	0	0	0	0	0	NA
tree_0154_39seq_0.0010bl_CCDS53364.1	0	0	0	0	0	0	NA
tree_0160_30seq_0.0010bl_CCDS11973.1	0	0	0	0	0	0	NA
tree_0163_42seq_0.0010bl_CCDS45866.1	0	0	0	0	0	0	NA
tree_0167_45seq_0.0010bl_CCDS58725.1	0	0	0	0	0	0	NA
tree_0174_53seq_0.0010bl_CCDS5942.1	0	0	0	0	0	0	NA
tree_0179_29seq_0.0010bl_CCDS78456.1	0	0	0	0	0	0	NA
tree_0194_36seq_0.0010bl_CCDS5401.1	0	0	0	0	0	0	NA
tree_0196_32seq_0.0010bl_CCDS14802.1	0	0	0	0	0	0	NA
tree_0198_43seq_0.0010bl_CCDS58322.1	0	0	0	0	0	0	NA
tree_0203_31seq_0.0010bl_CCDS2520.1	0	0	0	0	0	0	NA
tree_0204_52seq_0.0010bl_CCDS5275.1	0	0	0	0	0	0	NA
tree_0205_35seq_0.0010bl_CCDS33480.1	0	0	0	0	0	0	NA
tree_0207_26seq_0.0010bl_CCDS6607.1	0	0	0	0	0	0	NA
tree_0215_29seq_0.0065bl_CCDS509.1	0	0	0	0	0	0	NA
tree_0217_29seq_0.0010bl_CCDS65041.1	0	0	0	0	0	0	NA
tree_0218_40seq_0.0010bl_CCDS5849.1	0	0	0	0	0	0	NA
tree_0219_34seq_0.0010bl_CCDS2819.1	0	0	0	0	0	0	NA
tree_0222_49seq_0.0010bl_CCDS47774.1	0	0	0	0	0	0	NA
tree_0223_40seq_0.0010bl_CCDS87504.1	0	0	0	0	0	0	NA
tree_0225_36seq_0.0010bl_CCDS430.1	0	0	0	0	0	0	NA
tree_0226_39seq_0.0010bl_CCDS11789.1	0	0	0	0	0	0	NA
tree_0229_33seq_0.0010bl_CCDS55007.1	0	0	0	0	0	0	NA
tree_0232_25seq_0.0010bl_CCDS47693.1	0	0	0	0	0	0	NA
tree_0234_23seq_0.0012bl_CCDS46135.1	0	0	0	0	0	0	NA
tree_0238_31seq_0.0019bl_CCDS53833.1	0	0	0	0	0	0	NA
tree_0239_26seq_0.0015bl_CCDS10683.1	0	0	0	0	0	0	NA
tree_0241_46seq_0.0016bl_CCDS75755.1	0	0	0	0	0	0	NA
tree_0243_48seq_0.0010bl_CCDS81752.1	0	0	0	0	0	0	NA
tree_0253_29seq_0.0010bl_CCDS91980.1	0	0	0	0	0	0	NA
tree_0258_41seq_0.0010bl_CCDS34526.1	0	0	0	0	0	0	NA
tree_0260_34seq_0.0010bl_CCDS6913.1	0	0	0	0	0	0	NA
tree_0261_30seq_0.0010bl_CCDS2704.1	0	0	0	0	0	0	NA
tree_0271_31seq_0.0010bl_CCDS8990.1	0	0	0	0	0	0	NA
tree_0273_24seq_0.0010bl_CCDS33907.1	0	0	0	0	0	0	NA
tree_0274_46seq_0.0010bl_CCDS31323.1	0	0	0	0	0	0	NA
tree_0278_43seq_0.0010bl_CCDS7887.1	0	0	0	0	0	0	NA
tree_0279_25seq_0.0010bl_CCDS13636.1	0	0	0	0	0	0	NA
tree_0282_53seq_0.0010bl_CCDS9197.1	0	0	0	0	0	0	NA
tree_0287_34seq_0.0010bl_CCDS7007.1	0	0	0	0	0	0	NA
tree_0290_42seq_0.0010bl_CCDS92936.1	0	0	0	0	0	0	NA
tree_0293_36seq_0.0010bl_CCDS7041.1	0	0	0	0	0	0	NA
tree_0295_63seq_0.0010bl_CCDS54911.1	0	0	0	0	0	0	NA
tree_0296_50seq_0.0010bl_CCDS58306.1	0	0	0	0	0	0	NA
tree_0297_33seq_0.0010bl_CCDS12289.1	0	0	0	0	0	0	NA
tree_0307_22seq_0.0010bl_CCDS73170.1	0	0	0	0	0	0	NA
tree_0313_35seq_0.0010bl_CCDS291.1	0	0	0	0	0	0	NA
tree_0315_38seq_0.0010bl_CCDS11971.1	0	0	0	0	0	0	NA
tree_0321_40seq_0.0010bl_CCDS4911.1	0	0	0	0	0	0	NA
tree_0323_42seq_0.0018bl_CCDS66723.1	0	0	0	0	0	0	NA
tree_0332_32seq_0.0010bl_CCDS3916.1	0	0	0	0	0	0	NA
tree_0333_35seq_0.0010bl_CCDS42274.1	0	0	0	0	0	0	NA
tree_0340_27seq_0.0010bl_CCDS47399.1	0	0	0	0	0	0	NA
tree_0347_37seq_0.0010bl_CCDS9201.1	0	0	0	0	0	0	NA
tree_0350_43seq_0.0010bl_CCDS73764.1	0	0	0	0	0	0	NA
tree_0353_32seq_0.0010bl_CCDS12263.1	0	0	0	0	0	0	NA
tree_0358_23seq_0.0010bl_CCDS358.2	0	0	0	0	0	0	NA
tree_0359_55seq_0.0010bl_CCDS94254.1	0	0	0	0	0	0	NA
tree_0362_50seq_0.0010bl_CCDS34910.1	0	0	0	0	0	0	NA
tree_0364_34seq_0.0022bl_CCDS58933.1	0	0	0	0	0	0	NA
tree_0375_49seq_0.0010bl_CCDS10444.1	0	0	0	0	0	0	NA
tree_0377_56seq_0.0010bl_CCDS42721.1	0	0	0	0	0	0	NA
tree_0379_38seq_0.0010bl_CCDS9903.2	0	0	0	0	0	0	NA
tree_0388_36seq_0.0010bl_CCDS5167.1	0	0	0	0	0	0	NA
tree_0393_35seq_0.0010bl_CCDS11491.1	0	0	0	0	0	0	NA
tree_0401_28seq_0.0010bl_CCDS33913.1	0	0	0	0	0	0	NA
tree_0403_40seq_0.0010bl_CCDS86096.1	0	0	0	0	0	0	NA
tree_0406_25seq_0.0010bl_CCDS3161.2	0	0	0	0	0	0	NA
tree_0421_47seq_0.0010bl_CCDS34339.1	0	0	0	0	0	0	NA
tree_0430_21seq_0.0010bl_CCDS82861.1	0	0	0	0	0	0	NA
tree_0431_21seq_0.0010bl_CCDS46463.1	0	0	0	0	0	0	NA
tree_0432_40seq_0.0010bl_CCDS59053.1	0	0	0	0	0	0	NA
tree_0437_41seq_0.0010bl_CCDS1744.1	0	0	0	0	0	0	NA
tree_0448_22seq_0.0010bl_CCDS73408.1	0	0	0	0	0	0	NA
tree_0452_41seq_0.0010bl_CCDS76454.1	0	0	0	0	0	0	NA
tree_0457_22seq_0.0010bl_CCDS66562.1	0	0	0	0	0	0	NA
tree_0464_31seq_0.0010bl_CCDS56454.1	0	0	0	0	0	0	NA
tree_0465_29seq_0.0010bl_CCDS81717.1	0	0	0	0	0	0	NA
tree_0466_40seq_0.0010bl_CCDS76177.1	0	0	0	0	0	0	NA
tree_0467_46seq_0.0010bl_CCDS9817.1	0	0	0	0	0	0	NA
tree_0468_39seq_0.0010bl_CCDS5233.1	0	0	0	0	0	0	NA
tree_0469_30seq_0.0010bl_CCDS55758.1	0	0	0	0	0	0	NA
tree_0474_57seq_0.0010bl_CCDS4621.1	0	0	0	0	0	0	NA
tree_0478_28seq_0.0013bl_CCDS55744.1	0	0	0	0	0	0	NA
tree_0479_29seq_0.0010bl_CCDS44654.1	0	0	0	0	0	0	NA
tree_0483_55seq_0.0010bl_CCDS32276.2	0	0	0	0	0	0	NA
tree_0488_30seq_0.0011bl_CCDS93166.1	0	0	0	0	0	0	NA
tree_0492_32seq_0.0033bl_CCDS1465.1	0	0	0	0	0	0	NA
tree_0493_38seq_0.0010bl_CCDS53425.1	0	0	0	0	0	0	NA
tree_0497_26seq_0.0010bl_CCDS59467.1	0	0	0	0	0	0	NA
tree_0507_15seq_0.0010bl_CCDS93718.1	0	0	0	0	0	0	NA
tree_0513_22seq_0.0010bl_CCDS11374.1	0	0	0	0	0	0	NA
tree_0520_19seq_0.0010bl_CCDS45746.1	0	0	0	0	0	0	NA
tree_0523_59seq_0.0010bl_CCDS42025.1	0	0	0	0	0	0	NA
tree_0525_28seq_0.0027bl_CCDS55015.1	0	0	0	0	0	0	NA
tree_0531_50seq_0.0010bl_CCDS42938.1	0	0	0	0	0	0	NA
tree_0532_45seq_0.0010bl_CCDS54074.1	0	0	0	0	0	0	NA
tree_0534_35seq_0.0010bl_CCDS58404.1	0	0	0	0	0	0	NA
tree_0546_38seq_0.0010bl_CCDS43645.1	0	0	0	0	0	0	NA
tree_0548_28seq_0.0010bl_CCDS74510.1	0	0	0	0	0	0	NA
tree_0552_48seq_0.0010bl_CCDS54683.1	0	0	0	0	0	0	NA
tree_0555_44seq_0.0010bl_CCDS93084.1	0	0	0	0	0	0	NA
tree_0561_38seq_0.0010bl_CCDS32675.1	0	0	0	0	0	0	NA
tree_0565_39seq_0.0010bl_CCDS8390.1	0	0	0	0	0	0	NA
tree_0566_34seq_0.0010bl_CCDS53417.2	0	0	0	0	0	0	NA
tree_0569_52seq_0.0017bl_CCDS47070.1	0	0	0	0	0	0	NA
tree_0573_53seq_0.0010bl_CCDS61182.1	0	0	0	0	0	0	NA
tree_0575_50seq_0.0010bl_CCDS4476.1	0	0	0	0	0	0	NA
tree_0578_37seq_0.0010bl_CCDS93306.1	0	0	0	0	0	0	NA
tree_0586_32seq_0.0010bl_CCDS6545.1	0	0	0	0	0	0	NA
tree_0589_48seq_0.0010bl_CCDS45896.1	0	0	0	0	0	0	NA
tree_0590_29seq_0.0010bl_CCDS72985.1	0	0	0	0	0	0	NA
tree_0597_27seq_0.0010bl_CCDS58415.1	0	0	0	0	0	0	NA
tree_0603_34seq_0.0010bl_CCDS4402.1	0	0	0	0	0	0	NA
tree_0607_41seq_0.0010bl_CCDS1914.1	0	0	0	0	0	0	NA
tree_0608_31seq_0.0010bl_CCDS944.1	0	0	0	0	0	0	NA
tree_0612_53seq_0.0010bl_CCDS41364.1	0	0	0	0	0	0	NA
tree_0616_34seq_0.0060bl_CCDS45546.1	0	0	0	0	0	0	NA
tree_0617_38seq_0.0017bl_CCDS82587.1	0	0	0	0	0	0	NA
tree_0629_56seq_0.0010bl_CCDS58218.1	0	0	0	0	0	0	NA
tree_0637_10seq_0.0010bl_CCDS54644.1	0	0	0	0	0	0	NA
tree_0638_44seq_0.0040bl_CCDS81912.1	0	0	0	0	0	0	NA
tree_0646_38seq_0.0010bl_CCDS2263.1	0	0	0	0	0	0	NA
tree_0649_46seq_0.0010bl_CCDS62864.1	0	0	0	0	0	0	NA
tree_0650_48seq_0.0010bl_CCDS53657.1	0	0	0	0	0	0	NA
tree_0653_43seq_0.0010bl_CCDS86945.1	0	0	0	0	0	0	NA
tree_0654_46seq_0.0010bl_CCDS86982.1	0	0	0	0	0	0	NA
tree_0655_37seq_0.0010bl_CCDS33130.1	0	0	0	0	0	0	NA
tree_0657_33seq_0.0010bl_CCDS8141.1	0	0	0	0	0	0	NA
tree_0660_46seq_0.0010bl_CCDS4369.1	0	0	0	0	0	0	NA
tree_0661_43seq_0.0010bl_CCDS58317.1	0	0	0	0	0	0	NA
tree_0665_38seq_0.0010bl_CCDS56418.1	0	0	0	0	0	0	NA
tree_0667_41seq_0.0010bl_CCDS47204.1	0	0	0	0	0	0	NA
tree_0669_40seq_0.0010bl_CCDS54906.1	0	0	0	0	0	0	NA
tree_0676_33seq_0.0010bl_CCDS7820.1	0	0	0	0	0	0	NA
tree_0680_27seq_0.0010bl_CCDS11379.1	0	0	0	0	0	0	NA
tree_0697_29seq_0.0010bl_CCDS32557.1	0	0	0	0	0	0	NA
tree_0698_33seq_0.0014bl_CCDS87540.1	0	0	0	0	0	0	NA
tree_0700_33seq_0.0010bl_CCDS14119.1	0	0	0	0	0	0	NA
tree_0702_34seq_0.0010bl_CCDS11423.1	0	0	0	0	0	0	NA
tree_0704_46seq_0.0010bl_CCDS32283.1	0	0	0	0	0	0	NA
tree_0717_19seq_0.0010bl_CCDS32695.1	0	0	0	0	0	0	NA
tree_0726_43seq_0.0010bl_CCDS45494.1	0	0	0	0	0	0	NA
tree_0727_40seq_0.0010bl_CCDS93323.1	0	0	0	0	0	0	NA
tree_0730_49seq_0.0010bl_CCDS43603.1	0	0	0	0	0	0	NA
tree_0738_27seq_0.0010bl_CCDS54245.1	0	0	0	0	0	0	NA
tree_0740_26seq_0.0010bl_CCDS32723.1	0	0	0	0	0	0	NA
tree_0743_21seq_0.0010bl_CCDS6660.1	0	0	0	0	0	0	NA
tree_0744_40seq_0.0010bl_CCDS13436.1	0	0	0	0	0	0	NA
tree_0748_52seq_0.0010bl_CCDS45878.1	0	0	0	0	0	0	NA
tree_0750_33seq_0.0010bl_CCDS251.1	0	0	0	0	0	0	NA
tree_0754_39seq_0.0010bl_CCDS32657.1	0	0	0	0	0	0	NA
tree_0756_16seq_0.0187bl_CCDS34460.1	0	0	0	0	0	0	NA
tree_0763_37seq_0.0010bl_CCDS43627.1	0	0	0	0	0	0	NA
tree_0767_29seq_0.0010bl_CCDS63183.1	0	0	0	0	0	0	NA
tree_0768_39seq_0.0010bl_CCDS31780.2	0	0	0	0	0	0	NA
tree_0776_34seq_0.0010bl_CCDS7076.1	0	0	0	0	0	0	NA
tree_0788_45seq_0.0010bl_CCDS34952.1	0	0	0	0	0	0	NA
tree_0794_56seq_0.0010bl_CCDS46071.1	0	0	0	0	0	0	NA
tree_0801_46seq_0.0010bl_CCDS54504.1	0	0	0	0	0	0	NA
tree_0805_34seq_0.0010bl_CCDS53827.1	0	0	0	0	0	0	NA
tree_0809_52seq_0.0010bl_CCDS87347.1	0	0	0	0	0	0	NA
tree_0814_22seq_0.0010bl_CCDS46655.1	0	0	0	0	0	0	NA
tree_0824_29seq_0.0010bl_CCDS56213.1	0	0	0	0	0	0	NA
tree_0825_49seq_0.0010bl_CCDS11569.1	0	0	0	0	0	0	NA
tree_0826_41seq_0.0010bl_CCDS5323.1	0	0	0	0	0	0	NA
tree_0831_32seq_0.0010bl_CCDS2964.1	0	0	0	0	0	0	NA
tree_0838_33seq_0.0010bl_CCDS5640.1	0	0	0	0	0	0	NA
tree_0845_16seq_0.0011bl_CCDS297.2	0	0	0	0	0	0	NA
tree_0853_30seq_0.0010bl_CCDS45053.1	0	0	0	0	0	0	NA
tree_0872_36seq_0.0010bl_CCDS53793.1	0	0	0	0	0	0	NA
tree_0875_35seq_0.0010bl_CCDS76181.1	0	0	0	0	0	0	NA
tree_0881_34seq_0.0035bl_CCDS66737.1	0	0	0	0	0	0	NA
tree_0882_36seq_0.0010bl_CCDS82704.1	0	0	0	0	0	0	NA
tree_0893_54seq_0.0010bl_CCDS34646.1	0	0	0	0	0	0	NA
tree_0894_52seq_0.0010bl_CCDS66730.1	0	0	0	0	0	0	NA
tree_0895_36seq_0.0010bl_CCDS34741.2	0	0	0	0	0	0	NA
tree_0907_17seq_0.0010bl_CCDS12612.1	0	0	0	0	0	0	NA
tree_0916_43seq_0.0010bl_CCDS12796.1	0	0	0	0	0	0	NA
tree_0923_30seq_0.0013bl_CCDS6048.1	0	0	0	0	0	0	NA
tree_0924_49seq_0.0010bl_CCDS9842.1	0	0	0	0	0	0	NA
tree_0925_47seq_0.0010bl_CCDS86870.1	0	0	0	0	0	0	NA
tree_0932_22seq_0.0010bl_CCDS32469.1	0	0	0	0	0	0	NA
tree_0934_46seq_0.0010bl_CCDS93464.1	0	0	0	0	0	0	NA
tree_0942_42seq_0.0010bl_CCDS94245.1	0	0	0	0	0	0	NA
tree_0945_34seq_0.0010bl_CCDS45395.1	0	0	0	0	0	0	NA
tree_0946_36seq_0.0010bl_CCDS10868.1	0	0	0	0	0	0	NA
tree_0948_46seq_0.0010bl_CCDS6745.1	0	0	0	0	0	0	NA
tree_0956_39seq_0.0010bl_CCDS54579.1	0	0	0	0	0	0	NA
tree_0958_46seq_0.0010bl_CCDS12497.1	0	0	0	0	0	0	NA
tree_0962_39seq_0.0010bl_CCDS5949.1	0	0	0	0	0	0	NA
tree_0965_38seq_0.0010bl_CCDS31217.1	0	0	0	0	0	0	NA
tree_0966_52seq_0.0010bl_CCDS12083.1	0	0	0	0	0	0	NA
tree_0969_39seq_0.0010bl_CCDS12363.1	0	0	0	0	0	0	NA
tree_0970_35seq_0.0010bl_CCDS54515.1	0	0	0	0	0	0	NA
tree_0974_36seq_0.0010bl_CCDS7914.1	0	0	0	0	0	0	NA
tree_0978_27seq_0.0010bl_CCDS2880.2	0	0	0	0	0	0	NA
tree_0983_47seq_0.0010bl_CCDS48038.1	0	0	0	0	0	0	NA
tree_0985_50seq_0.0010bl_CCDS33066.2	0	0	0	0	0	0	NA
tree_0987_28seq_0.0010bl_CCDS58618.1	0	0	0	0	0	0	NA
tree_0989_42seq_0.0044bl_CCDS58849.1	0	0	0	0	0	0	NA
tree_0990_40seq_0.0010bl_CCDS34505.1	0	0	0	0	0	0	NA
tree_0992_49seq_0.0010bl_CCDS78081.1	0	0	0	0	0	0	NA
tree_1000_48seq_0.0010bl_CCDS86572.1	0	0	0	0	0	0	NA
