# Supplementary material for: RECUR: identifying recurrent amino acid substitutions from multiple sequence alignments
Source: Mol Biol Evol. 2026 Feb 10;43(2):msag036. doi: 10.1093/molbev/msag036 (PMC12930092; doi:10.1093/molbev/msag036)
Supplement: msag036_Supplementary_Data [file msag036_supplementary_data.zip › Supplementary_File_S5.tsv]

Site	Parent	Child	Recurrence	Reversion	P-Value	Adjusted P-Value	AllSiteSubs	SiteComposition
346	K	R	671	624	8.51E-06	0.04999957	K>R:671,R>K:624,R>T:243,T>S:89,T>I:68,R>S:66,S>T:46,T>R:40,R>G:12,R>I:12,K>T:9,I>T:8,T>A:6,S>G:4,T>K:3,R>E:2,S>R:2,I>R:2,K>E:1,K>Q:1,I>S:1,T>P:1,I>V:1,T>E:1,S>I:1	R:90939,T:25928,K:5523,S:395,I:296,G:31,A:7,E:4,P:1,V:1,Q:1
1264	V	L	668	42	8.51E-06	0.04999957	V>L:668,L>V:42,V>M:35,V>A:24,M>L:18,L>F:11,A>E:2,V>F:1,V>E:1,V>G:1,L>M:1,M>V:1,L>S:1,E>G:1	V:120325,L:2687,M:49,A:37,F:16,E:5,-:3,G:3,S:1
146	Q	K	598	39	8.51E-06	0.04999957	Q>K:598,H>Y:232,H>Q:130,Q>H:63,K>Q:39,H>R:21,H>N:19,Q>P:13,H>L:12,H>K:9,Q>R:9,Q>L:7,H>P:4,N>D:4,H>D:3,P>L:3,N>K:3,R>K:2,K>E:1,L>Y:1,K>R:1,H>S:1,Q>D:1	H:105051,Q:15725,K:1405,-:431,Y:329,L:64,R:54,N:29,P:27,D:9,S:1,E:1
677	Q	H	570	74	8.51E-06	0.04999957	Q>H:570,H>Q:74,H>P:49,Q>R:48,Q>P:29,Q>E:15,Q>L:14,Q>K:11,H>Y:4,P>L:4,H>R:3,R>K:3,H>L:3,P>S:2,K>E:2,H>S:1,R>W:1,P>Q:1,L>P:1,K>R:1,Q>N:1,R>Q:1,H>N:1	Q:120727,H:1961,P:248,R:103,L:34,E:23,K:16,N:5,Y:4,S:3,-:1,W:1
1104	V	L	561	23	8.51E-06	0.04999957	V>L:561,V>I:59,L>V:23,I>L:20,V>A:11,I>V:1	V:120417,L:2629,I:67,A:13
222	A	V	552	26	8.51E-06	0.04999957	A>V:552,A>S:113,V>A:26,A>T:25,A>P:9,S>P:5,T>S:5,A>I:2,T>P:1,P>D:1,S>A:1,S>G:1,V>F:1,V>S:1,V>I:1	A:117201,V:5660,S:205,T:30,P:24,I:3,D:1,G:1,F:1
456	F	L	546	54	8.51E-06	0.04999957	F>L:546,L>F:54,L>V:7,F>V:5,F>S:3,V>I:1,F>Y:1	F:115250,L:7846,V:25,S:3,Y:1,I:1
153	M	I	518	3	8.51E-06	0.04999957	M>I:518,M>T:74,M>V:50,I>V:34,I>T:14,M>L:11,M>K:7,T>K:4,M>R:4,I>M:3,T>M:3,K>R:1,R>K:1,T>S:1	M:121643,I:857,T:456,V:118,K:18,L:13,S:11,R:10
613	Q	H	501	53	8.51E-06	0.04999957	Q>H:501,H>Q:53,Q>E:35,Q>R:12,Q>L:4,Q>K:4,H>R:3,H>P:1,H>Y:1	Q:121688,H:1365,E:44,R:18,L:5,K:4,P:1,Y:1
675	Q	H	477	49	8.51E-06	0.04999957	Q>H:477,Q>R:65,Q>K:49,H>Q:49,Q>L:17,R>K:7,H>P:5,H>R:4,Q>E:4,K>R:3,Q>S:3,P>L:3,K>E:2,Q>N:1,R>Q:1,K>Q:1,Q>P:1	Q:121780,H:1087,R:110,K:79,L:28,S:26,P:9,E:6,N:1
95	T	I	466	171	8.51E-06	0.04999957	T>I:466,I>T:171,T>S:25,T>N:23,T>A:23,S>N:8,I>V:8,T>P:3,T>V:2,I>F:1,I>L:1,V>F:1,A>S:1,I>M:1,S>P:1,N>T:1,I>P:1	T:100623,I:22343,N:61,A:42,S:34,V:12,P:7,F:2,M:1,L:1
18	L	F	453	94	8.51E-06	0.04999957	L>F:453,F>L:94,L>I:21,L>R:9,L>P:8,L>S:7,L>V:3,R>K:2,L>T:2,I>K:1,R>P:1,S>T:1,F>P:1,T>L:1,P>S:1,I>T:1,H>R:1,P>H:1,S>P:1	L:120105,F:2635,R:260,-:39,I:28,P:21,T:21,S:9,K:4,V:3,H:1
289	V	I	442	138	8.51E-06	0.04999957	V>I:442,I>V:138,V>L:49,I>L:21,V>A:3,V>E:1	V:121429,I:1600,L:93,A:3,E:1
70	V	I	426	139	8.51E-06	0.04999957	V>I:426,I>V:139,V>F:107,V>A:22,V>L:15,I>L:14,L>F:10,I>F:9,I>T:9,V>G:6,S>N:2,T>S:2,I>N:2,F>V:2,G>D:1,I>S:1,I>M:1,F>I:1	V:82941,I:20924,-:18810,F:329,L:45,A:29,T:25,G:14,N:4,S:3,D:1,M:1
701	A	V	414	16	8.51E-06	0.04999957	A>V:414,A>S:85,A>T:32,V>A:16,A>E:9,V>I:2,S>A:2,T>A:1,A>P:1,A>D:1,S>V:1,E>G:1,A>G:1	A:119915,V:2985,S:161,T:48,E:10,G:3,I:2,D:1,P:1
176	L	F	394	26	8.51E-06	0.04999957	L>F:394,F>L:26,L>I:18,L>P:14,L>H:5,L>V:5,L>R:3,P>H:2,L>Y:1,L>M:1,H>R:1,V>I:1	L:122345,F:715,P:21,I:20,H:9,V:7,R:4,-:3,M:1,Y:1
658	N	S	388	28	8.51E-06	0.04999957	N>S:388,S>N:28,N>K:25,N>D:20,N>Y:14,N>H:7,N>T:3,S>T:3,N>I:3,H>Y:1,T>I:1	N:121508,S:1506,K:42,Y:26,D:22,H:10,T:7,I:5
157	F	L	383	32	8.51E-06	0.04999957	F>L:383,F>S:43,L>F:32,L>S:6,S>F:6,S>L:4,L>V:2,S>C:2,F>V:2,F>Y:1,F>I:1,S>P:1	F:76870,-:37998,S:4532,L:3665,C:51,V:4,I:2,P:2,E:1,Y:1
1191	K	N	359	24	8.51E-06	0.04999957	K>N:359,N>K:24,K>R:17,K>Q:11,K>E:8,K>T:3,N>T:3,T>M:2,K>M:2,D>E:1,N>D:1	K:121640,N:1431,R:19,Q:13,E:9,T:7,M:6,D:1
1229	M	I	351	4	8.51E-06	0.04999957	M>I:351,M>L:25,M>T:21,M>V:19,I>T:14,I>V:11,I>M:4	M:122450,I:526,T:82,V:36,L:32
583	E	D	349	10	8.51E-06	0.04999957	E>D:349,E>Q:69,E>K:30,E>A:11,D>E:10,K>Q:9,E>G:6,Q>E:2,A>V:1,G>A:1	E:122437,D:504,Q:115,K:40,A:19,G:9,-:1,V:1
417	N	K	336	236	8.51E-06	0.04999957	N>K:336,K>N:236,N>T:95,K>T:16,K>R:14,N>S:13,T>K:12,N>I:7,T>N:5,S>T:5,K>E:5,K>M:3,T>I:3,T>M:2,N>H:2,N>D:2,N>Y:2,T>Y:1,K>D:1,K>I:1,Y>H:1,I>N:1,R>K:1	K:66151,N:55034,T:1858,R:25,I:21,S:16,M:6,E:6,D:3,Y:3,H:3
1228	V	L	320	8	8.51E-06	0.04999957	V>L:320,V>I:38,V>A:30,I>L:14,L>V:8,V>G:1	V:122363,L:649,I:61,A:45,-:7,G:1
455	L	F	315	49	8.51E-06	0.04999957	L>F:315,F>L:49,L>S:15,L>W:10,F>W:7,S>L:6,L>V:3,F>S:3,L>M:2,L>A:1,W>L:1,S>A:1,S>W:1,S>K:1	L:117313,S:3649,F:2120,W:36,V:3,M:2,A:2,K:1
54	L	F	303	27	8.51E-06	0.04999957	L>F:303,F>L:27,L>S:6,L>M:4,F>S:3,L>W:1,V>S:1,M>V:1,L>V:1	L:122586,F:516,S:16,M:4,V:3,W:1
477	S	N	302	162	8.51E-06	0.04999957	S>N:302,N>S:162,S>I:26,N>K:23,N>D:23,S>G:23,S>R:17,S>T:6,N>I:6,R>G:4,N>R:2,R>I:2,I>S:2,T>I:2,N>T:2,G>S:1,N>Y:1,N>G:1,G>R:1	S:64373,N:58393,I:197,G:61,R:35,K:30,D:26,T:9,-:1,Y:1
572	T	I	291	42	8.51E-06	0.04999957	T>I:291,I>T:42,T>S:38,T>N:15,T>A:7,S>N:5	T:121534,I:1506,S:50,N:25,A:11
76	T	I	284	24	8.51E-06	0.04999957	T>I:284,I>T:24,T>A:21,T>S:17,T>N:16,A>S:1,A>I:1,T>P:1,I>V:1,S>T:1,T>K:1,T>L:1	T:121187,I:1856,A:33,S:23,N:16,-:7,P:1,K:1,V:1,L:1
845	A	S	284	10	8.51E-06	0.04999957	A>S:284,A>V:106,A>T:23,S>A:10,A>D:9,A>G:2,T>S:2,S>G:2,T>D:1,D>G:1,V>A:1,S>P:1,S>D:1	A:122340,S:555,V:176,T:33,D:14,G:7,P:1
440	K	N	282	153	8.51E-06	0.04999957	K>N:282,N>K:153,K>R:34,N>S:8,N>Y:5,N>D:5,S>T:4,N>T:3,N>H:1,N>I:1,T>I:1	N:68092,K:54961,R:37,T:10,S:9,Y:6,D:5,I:4,-:1,H:1
938	L	F	256	10	8.51E-06	0.04999957	L>F:256,L>I:28,F>L:10,L>P:3,L>V:2,I>V:2	L:122673,F:415,I:31,V:4,P:3
1078	A	S	255	10	8.51E-06	0.04999957	A>S:255,A>V:85,A>T:50,S>A:10,T>S:2,A>D:1,S>T:1,A>F:1	A:122392,S:511,V:119,T:102,D:1,F:1
879	A	S	244	2	8.51E-06	0.04999957	A>S:244,A>V:143,A>T:50,T>S:5,S>A:2,S>T:2,S>G:2,A>P:1,V>L:1,V>A:1,A>G:1,T>A:1	A:122254,S:482,V:298,T:87,G:3,L:1,P:1
346	R	T	243	40	8.51E-06	0.04999957	K>R:671,R>K:624,R>T:243,T>S:89,T>I:68,R>S:66,S>T:46,T>R:40,R>G:12,R>I:12,K>T:9,I>T:8,T>A:6,S>G:4,T>K:3,R>E:2,S>R:2,I>R:2,K>E:1,K>Q:1,I>S:1,T>P:1,I>V:1,T>E:1,S>I:1	R:90939,T:25928,K:5523,S:395,I:296,G:31,A:7,E:4,P:1,V:1,Q:1
417	K	N	236	336	8.51E-06	0.04999957	N>K:336,K>N:236,N>T:95,K>T:16,K>R:14,N>S:13,T>K:12,N>I:7,T>N:5,S>T:5,K>E:5,K>M:3,T>I:3,T>M:2,N>H:2,N>D:2,N>Y:2,T>Y:1,K>D:1,K>I:1,Y>H:1,I>N:1,R>K:1	K:66151,N:55034,T:1858,R:25,I:21,S:16,M:6,E:6,D:3,Y:3,H:3
614	G	D	229	24	8.51E-06	0.04999957	G>D:229,G>S:30,D>G:24,D>N:4,G>A:3,A>T:1,S>A:1,V>G:1,G>V:1,N>D:1,S>N:1	G:121986,D:1087,S:35,N:11,A:4,V:2,T:1
216	L	F	215	17	8.51E-06	0.04999957	L>F:215,L>I:19,F>L:17,L>P:4,L>H:1,F>S:1	L:119075,F:4022,I:21,P:4,-:2,S:1,H:1
547	T	I	215	17	8.51E-06	0.04999957	T>I:215,T>K:118,K>T:34,I>T:17,T>A:7,K>R:4,T>S:3,A>S:2,T>R:1,I>K:1	T:113687,K:8373,I:1044,A:9,S:7,R:6
262	A	S	214	5	8.51E-06	0.04999957	A>S:214,A>V:60,A>T:28,A>D:12,S>A:5,A>P:3,S>P:3,T>A:2,T>S:2,A>G:2,V>F:1,S>T:1,T>V:1,S>G:1	A:122486,S:452,V:82,T:65,D:18,P:14,G:6,-:2,F:1
27	A	S	203	69	8.51E-06	0.04999957	A>S:203,A>V:79,S>A:69,S>P:50,S>L:31,A>T:23,S>T:11,P>L:8,A>E:4,P>S:4,S>G:3,A>L:2,A>P:1,V>A:1,T>P:1,P>Q:1,P>T:1,L>F:1,P>A:1,T>A:1,L>S:1,A>K:1,T>S:1	A:72222,S:49966,Q:364,L:184,V:177,P:135,T:56,-:9,E:8,G:3,K:1,F:1
764	N	K	200	154	8.51E-06	0.04999957	N>K:200,K>N:154,K>R:8,N>T:2,N>S:2,K>Q:2,N>D:1,N>Y:1,K>T:1,N>I:1,H>Y:1,N>H:1	N:66034,K:57071,R:9,T:3,Q:2,S:2,Y:2,H:1,I:1,D:1
1176	V	F	199	23	8.51E-06	0.04999957	V>F:199,F>V:23,V>I:8,V>A:2,L>F:2,V>L:2	V:121073,F:2039,I:10,L:2,A:2
520	A	S	191	3	8.51E-06	0.04999957	A>S:191,A>V:13,A>T:6,A>E:6,A>G:4,S>A:3,A>L:1,S>G:1,A>P:1,S>P:1	A:122694,S:391,V:20,E:7,T:6,G:5,P:2,L:1
1122	V	L	186	0	8.51E-06	0.04999957	V>L:186,V>M:66,M>L:22,V>A:17,M>V:3,V>G:2,A>V:1,V>F:1	V:122623,L:336,M:126,A:37,G:3,F:1
1202	E	Q	185	7	8.51E-06	0.04999957	E>Q:185,E>K:39,K>Q:21,E>G:14,Q>E:7,E>D:6,E>A:5,E>V:4,A>V:3,Q>K:2,V>A:1,G>A:1	E:122690,Q:328,K:60,G:17,V:12,A:9,D:8,-:2
308	V	L	184	0	8.51E-06	0.04999957	V>L:184,V>I:39,I>L:20,V>C:1,V>F:1,V>A:1	V:122763,L:310,I:50,C:1,A:1,F:1
573	T	I	180	14	8.51E-06	0.04999957	T>I:180,I>T:14,T>A:3,T>N:3,T>P:3,T>S:1	T:122346,I:770,A:3,P:3,N:3,S:1
95	I	T	171	466	8.51E-06	0.04999957	T>I:466,I>T:171,T>S:25,T>N:23,T>A:23,S>N:8,I>V:8,T>P:3,T>V:2,I>F:1,I>L:1,V>F:1,A>S:1,I>M:1,S>P:1,N>T:1,I>P:1	T:100623,I:22343,N:61,A:42,S:34,V:12,P:7,F:2,M:1,L:1
19	I	L	164	4	8.51E-06	0.04999957	I>L:164,I>T:121,R>T:79,T>I:68,T>R:47,I>V:26,R>K:14,R>I:9,T>K:8,T>A:7,T>S:7,R>G:7,I>M:6,R>S:4,L>I:4,K>R:3,T>P:3,I>R:2,S>T:2,A>S:1,K>T:1,S>G:1,M>L:1,R>Q:1	I:49607,R:38538,T:34212,-:428,L:230,K:32,V:30,S:16,G:14,A:9,M:6,P:3,Q:1
214	R	H	164	10	8.51E-06	0.04999957	R>H:164,R>L:51,R>N:28,H>L:23,R>C:12,H>R:10,R>S:9,H>Y:8,R>P:5,H>P:4,N>R:3,R>E:3,R>D:3,R>Y:3,P>L:3,R>G:2,N>V:2,R>Q:2,R>V:2,L>C:2,L>F:2,S>L:1,D>A:1,C>S:1	R:121670,-:487,H:401,L:279,N:111,D:39,V:35,Y:29,C:27,E:16,P:12,S:12,F:2,Q:2,G:2,A:1,K:1
484	E	Q	158	14	8.51E-06	0.04999957	E>K:274,E>Q:158,A>V:113,E>A:80,K>E:76,A>E:67,E>D:30,A>S:26,A>T:24,K>Q:19,Q>E:14,E>G:12,A>K:12,A>P:7,K>R:5,V>A:5,S>P:5,G>A:3,E>R:2,T>S:2,Q>R:1,D>G:1,D>A:1,K>D:1,S>T:1,P>A:1,E>S:1,K>A:1,K>T:1,I>V:1,T>I:1,T>A:1,R>T:1,A>R:1,Q>A:1,E>V:1	E:61208,A:53089,K:7796,Q:432,R:226,V:214,S:43,D:39,T:35,G:23,P:19,I:1,-:1
939	S	F	157	11	8.51E-06	0.04999957	S>F:157,F>Y:15,F>S:11,S>A:7,F>L:4,S>Y:4,S>T:4,S>C:2,S>P:1,A>T:1	S:118616,F:4463,Y:26,A:8,L:5,T:5,C:2,P:1
764	K	N	154	200	8.51E-06	0.04999957	N>K:200,K>N:154,K>R:8,N>T:2,N>S:2,K>Q:2,N>D:1,N>Y:1,K>T:1,N>I:1,H>Y:1,N>H:1	N:66034,K:57071,R:9,T:3,Q:2,S:2,Y:2,H:1,I:1,D:1
255	S	F	152	9	8.51E-06	0.04999957	S>F:152,S>P:28,F>Y:13,F>S:9,S>A:5,S>T:5,S>Y:3,F>P:2,S>G:1,F>L:1,S>W:1,P>S:1,S>C:1	S:122256,F:787,P:44,Y:23,T:5,A:5,L:2,W:2,C:1,G:1
408	S	R	150	79	8.51E-06	0.04999957	S>R:150,R>S:79,R>I:21,S>N:19,S>G:18,R>K:17,R>G:12,S>I:4,R>T:2,T>I:1,S>T:1,I>T:1,N>I:1,N>S:1,G>R:1	R:74781,S:48177,I:65,G:44,K:27,N:26,T:6
619	E	Q	150	19	8.51E-06	0.04999957	E>Q:150,E>K:53,E>D:22,Q>E:19,K>Q:16,E>A:7,E>G:6,A>V:5,E>V:2,V>A:1,D>A:1	E:122649,Q:341,K:78,D:23,A:14,V:13,G:6,-:2
446	G	S	148	60	8.51E-06	0.04999957	G>S:148,S>G:60,G>V:59,G>D:38,S>N:16,S>T:13,G>R:12,S>I:8,S>R:5,T>I:3,G>A:3,A>V:3,S>A:3,I>S:2,G>T:2,S>V:1,N>S:1,N>I:1,D>G:1,V>S:1,V>G:1,V>F:1,A>S:1,D>A:1	G:93381,S:29075,V:472,D:90,R:30,I:28,N:22,T:15,A:11,F:1,-:1
212	I	L	139	91	8.51E-06	0.04999957	I>L:139,L>I:91,L>S:27,I>V:21,L>V:10,L>F:7,L>G:4,I>M:3,V>I:3,I>N:2,L>E:2,V>L:1,V>G:1,M>L:1,I>T:1,S>G:1,P>S:1,L>P:1,L>K:1,F>S:1	L:110795,I:11769,S:202,-:165,V:101,N:35,G:27,E:16,F:8,M:4,T:2,K:1,P:1
148	N	T	135	3	8.51E-06	0.04999957	N>T:135,N>S:39,N>K:28,N>D:25,S>T:15,N>Y:15,N>H:12,T>N:3,T>I:2,H>Y:1,S>G:1,N>I:1,T>S:1	N:122510,T:423,K:51,S:50,-:31,D:25,Y:18,H:14,I:3,G:1
622	V	F	131	3	8.51E-06	0.04999957	V>F:131,V>I:91,V>A:51,V>L:15,L>F:8,I>L:8,I>V:4,F>V:3,V>G:3	V:122609,F:259,I:134,A:83,L:32,-:6,G:3
98	S	F	130	8	8.51E-06	0.04999957	S>F:130,S>P:17,F>S:8,S>A:7,F>Y:7	S:122158,F:931,P:19,A:9,Y:9
452	R	L	128	93	8.51E-06	0.04999957	L>M:133,R>L:128,L>R:93,R>Q:53,L>Q:36,M>L:19,R>W:19,Q>L:18,Q>R:12,W>L:9,L>W:9,W>R:5,M>R:5,Q>K:2,L>P:1,L>V:1,M>V:1,K>M:1,R>K:1,Q>H:1,Q>M:1,R>M:1	R:62979,L:52772,W:3790,Q:3061,M:513,-:4,K:3,V:2,H:1,P:1
254	S	F	127	3	8.51E-06	0.04999957	S>F:127,S>P:12,F>Y:9,S>Y:3,F>S:3,Y>F:3,S>T:3,S>A:2,P>S:1,F>P:1,T>A:1	S:122462,F:604,Y:28,P:21,A:5,T:5,-:1
486	P	S	124	23	8.51E-06	0.04999957	P>S:124,V>A:51,F>V:45,V>F:28,S>P:23,V>I:17,F>L:16,P>F:15,F>S:13,F>P:7,S>V:6,L>F:6,P>L:6,P>H:4,S>F:4,A>V:4,V>S:3,F>Y:3,S>L:3,L>V:2,F>I:2,S>H:2,L>S:2,A>E:2,V>L:2,F>T:1,S>Y:1,S>A:1,L>H:1,I>V:1,L>I:1,V>G:1,E>G:1,I>L:1	F:81262,P:20111,V:20055,S:1497,A:101,I:43,L:41,H:7,Y:4,G:2,E:2,T:1
6	V	F	123	2	8.51E-06	0.04999957	V>F:123,V>I:55,V>A:23,V>L:17,L>F:7,I>L:5,V>G:3,F>V:2,F>C:1,I>T:1	V:122781,F:205,I:66,A:36,L:33,G:3,C:1,T:1
152	W	L	122	0	8.51E-06	0.04999957	W>L:122,W>R:77,W>C:9,R>Q:7,R>W:6,R>G:6,W>G:3,G>S:3,Q>L:2,L>F:2,R>S:2,R>K:2,W>K:2,L>Q:1,W>F:1,S>G:1,C>S:1,R>C:1,K>V:1,W>S:1,S>R:1,S>C:1,L>S:1	W:119259,R:1949,C:1396,L:464,K:17,G:15,S:12,Q:9,F:3,V:1,-:1
309	E	Q	122	1	8.51E-06	0.04999957	E>Q:122,E>K:22,E>D:11,E>G:10,K>Q:9,E>A:6,G>A:2,A>V:1,E>R:1,Q>H:1,Q>E:1,A>P:1,D>V:1,E>V:1	E:122859,Q:183,K:27,G:20,A:19,D:12,V:3,R:1,P:1,H:1
215	D	H	122	3	8.51E-06	0.04999957	D>H:122,D>G:108,D>Y:82,D>E:46,D>N:41,H>Y:27,N>H:12,Y>H:10,D>A:10,E>G:7,G>D:6,D>V:5,G>V:4,Y>D:3,H>D:3,Y>V:2,E>D:2,G>S:1,V>A:1,Y>F:1,N>Y:1,E>A:1,A>V:1	D:121553,G:534,Y:504,H:324,E:69,N:47,-:42,V:34,A:17,S:1,F:1
181	G	V	120	3	8.51E-06	0.04999957	G>V:120,G>R:93,G>A:60,G>E:48,V>A:22,E>A:15,A>V:13,V>G:3,V>R:3,E>V:2,V>L:2,R>V:2,A>E:1,E>T:1,E>G:1,V>E:1,R>G:1	G:121755,V:834,R:282,A:154,E:98,L:2,T:1
547	T	K	118	34	8.51E-06	0.04999957	T>I:215,T>K:118,K>T:34,I>T:17,T>A:7,K>R:4,T>S:3,A>S:2,T>R:1,I>K:1	T:113687,K:8373,I:1044,A:9,S:7,R:6
936	D	H	115	3	8.51E-06	0.04999957	D>H:115,D>N:79,D>Y:70,H>Y:36,D>E:28,D>G:15,N>H:14,Y>H:9,D>A:5,D>V:5,Y>D:4,N>Y:3,E>G:3,H>D:3,G>V:2,N>D:2,E>D:2,E>A:2,A>V:1,H>L:1,Y>N:1,H>V:1	D:122290,Y:344,H:247,N:143,G:39,E:38,A:12,V:12,L:1
12	S	F	111	4	8.51E-06	0.04999957	S>F:111,S>C:22,S>P:20,S>A:9,F>Y:8,F>S:4,S>Y:4,S>T:4,Y>F:3,C>Y:3,S>L:1,T>S:1	S:122442,F:586,C:35,P:25,Y:20,A:10,T:6,L:1,-:1
478	K	T	110	56	8.51E-06	0.04999957	K>R:463,R>K:123,K>T:110,K>E:58,T>K:56,K>N:34,K>Q:23,T>I:20,K>I:10,N>T:9,R>Q:5,T>R:3,R>T:3,N>I:3,E>K:2,T>A:1,I>T:1,I>V:1,Q>K:1,R>S:1,R>G:1,Q>E:1,R>N:1	K:91780,T:26327,R:4667,I:157,E:82,N:57,Q:51,S:1,V:1,-:1,A:1,G:1
681	H	R	110	75	8.51E-06	0.04999957	H>P:114,H>R:110,P>H:88,R>H:75,H>Y:44,R>P:32,P>L:17,P>R:8,H>Q:7,R>L:6,H>L:5,R>S:4,H>N:3,P>S:2,P>T:1,L>H:1,P>G:1,L>F:1,R>C:1,S>P:1,Q>L:1,Q>R:1,H>S:1,R>F:1	H:62978,R:42994,P:16958,L:73,Y:60,-:35,S:13,Q:7,N:3,F:2,T:1,G:1,C:1
183	E	Q	109	51	8.51E-06	0.04999957	E>Q:109,Q>H:108,Q>E:51,Q>R:36,Q>L:18,E>D:16,Q>K:15,Q>P:12,H>Q:11,H>R:7,H>P:6,E>G:4,E>K:3,K>R:3,K>E:3,K>Q:2,G>V:2,P>L:2,Q>Y:2,L>F:1,D>E:1,D>V:1,E>A:1,R>K:1,Q>G:1,Q>N:1	Q:105710,E:16882,H:305,L:66,R:57,P:32,K:26,D:20,G:10,Y:8,V:6,F:2,N:1,A:1
1118	D	H	108	28	8.51E-06	0.04999957	D>H:108,H>Y:59,D>Y:36,H>D:28,D>E:12,D>G:6,D>A:4,E>G:4,E>A:3,D>V:3,D>N:2,G>A:2,H>Q:2,Y>H:1,A>V:1,G>Q:1	D:116996,H:5879,Y:209,G:12,E:12,A:9,V:4,Q:3,N:2
1243	C	F	108	0	8.51E-06	0.04999957	C>F:108,C>S:18,C>Y:10,Y>F:7,C>R:7,F>Y:3,C>V:1,S>F:1,R>S:1,R>W:1,S>R:1	C:122724,F:332,S:27,Y:17,R:15,-:9,W:1,V:1
70	V	F	107	2	8.51E-06	0.04999957	V>I:426,I>V:139,V>F:107,V>A:22,V>L:15,I>L:14,L>F:10,I>F:9,I>T:9,V>G:6,S>N:2,T>S:2,I>N:2,F>V:2,G>D:1,I>S:1,I>M:1,F>I:1	V:82941,I:20924,-:18810,F:329,L:45,A:29,T:25,G:14,N:4,S:3,D:1,M:1
138	D	H	102	15	8.51E-06	0.04999957	D>H:102,D>Y:67,D>N:27,D>G:24,H>Y:18,H>D:15,Y>D:11,N>H:6,D>A:5,D>E:5,Y>H:4,D>V:4,A>V:2,E>G:2,N>G:1,Y>V:1,N>Y:1,N>D:1,E>A:1	D:120659,Y:1856,H:463,G:46,-:37,N:36,V:11,A:11,E:7
80	D	Y	96	3	8.51E-06	0.04999957	D>Y:96,D>G:63,D>N:48,D>A:19,D>E:14,H>Y:10,D>H:10,N>H:7,G>D:6,N>Y:4,Y>D:3,E>G:3,E>A:3,Y>H:3,A>V:1,A>Y:1,G>A:1,Y>F:1,Y>T:1,G>C:1	D:121279,G:768,Y:657,A:293,N:64,H:43,E:15,F:3,V:2,T:1,C:1
417	N	T	95	5	8.51E-06	0.04999957	N>K:336,K>N:236,N>T:95,K>T:16,K>R:14,N>S:13,T>K:12,N>I:7,T>N:5,S>T:5,K>E:5,K>M:3,T>I:3,T>M:2,N>H:2,N>D:2,N>Y:2,T>Y:1,K>D:1,K>I:1,Y>H:1,I>N:1,R>K:1	K:66151,N:55034,T:1858,R:25,I:21,S:16,M:6,E:6,D:3,Y:3,H:3
178	D	H	94	15	8.51E-06	0.04999957	D>N:153,D>H:94,N>H:21,D>G:17,H>Y:15,H>D:15,D>Y:11,D>E:10,D>A:2,E>G:2,D>F:1,H>L:1,N>Y:1,Y>H:1,Y>D:1,Y>V:1	D:122505,H:282,N:227,Y:53,G:35,E:13,-:4,V:3,A:2,F:1,L:1
452	L	R	93	128	8.51E-06	0.04999957	L>M:133,R>L:128,L>R:93,R>Q:53,L>Q:36,M>L:19,R>W:19,Q>L:18,Q>R:12,W>L:9,L>W:9,W>R:5,M>R:5,Q>K:2,L>P:1,L>V:1,M>V:1,K>M:1,R>K:1,Q>H:1,Q>M:1,R>M:1	R:62979,L:52772,W:3790,Q:3061,M:513,-:4,K:3,V:2,H:1,P:1
796	Y	D	93	67	8.51E-06	0.04999957	Y>D:93,D>Y:67,Y>H:59,D>H:31,D>N:12,H>Y:12,H>D:9,Y>F:8,D>G:7,D>E:5,N>H:3,Y>C:3,Y>V:1,D>C:1,D>S:1,Y>S:1,G>V:1,E>G:1	D:64489,Y:58350,H:231,N:19,G:15,F:8,C:5,E:5,V:2,S:2
780	E	Q	91	1	8.51E-06	0.04999957	E>Q:91,E>D:39,E>K:15,E>G:14,E>A:6,A>V:3,G>A:2,K>Q:2,D>E:2,Q>E:1,A>S:1,E>V:1	E:122839,Q:161,D:63,G:20,A:19,K:16,V:7,S:1
16	V	F	90	0	8.51E-06	0.04999957	V>F:90,V>I:26,V>A:24,V>L:9,L>F:3,I>L:2,V>Q:2,L>G:1,F>L:1,V>D:1,V>G:1	V:122818,F:183,-:36,A:35,I:30,L:17,G:3,Q:2,C:1,D:1
554	E	Q	89	0	8.51E-06	0.04999957	E>K:137,E>Q:89,E>D:71,E>G:19,K>Q:14,K>E:14,E>A:12,E>V:8,G>A:7,A>V:6,D>V:2,E>P:1,K>N:1,K>R:1,V>E:1,A>G:1,G>V:1	E:118589,K:4151,Q:156,D:88,V:54,A:47,G:37,N:2,R:1,P:1
346	T	S	89	46	8.51E-06	0.04999957	K>R:671,R>K:624,R>T:243,T>S:89,T>I:68,R>S:66,S>T:46,T>R:40,R>G:12,R>I:12,K>T:9,I>T:8,T>A:6,S>G:4,T>K:3,R>E:2,S>R:2,I>R:2,K>E:1,K>Q:1,I>S:1,T>P:1,I>V:1,T>E:1,S>I:1	R:90939,T:25928,K:5523,S:395,I:296,G:31,A:7,E:4,P:1,V:1,Q:1
1146	D	H	88	2	8.51E-06	0.04999957	D>H:88,D>N:30,D>E:26,D>Y:16,H>Y:16,N>H:12,D>A:8,D>V:5,A>V:4,D>G:4,H>D:2,G>A:2,E>G:2,Y>V:1,N>Y:1,Y>D:1,H>N:1,E>A:1,Y>H:1	D:122807,H:133,Y:83,N:35,E:30,A:16,V:15,G:7
1235	C	F	87	0	8.51E-06	0.04999957	C>F:87,C>S:12,S>F:6,C>Y:3,C>G:1,C>P:1,Y>F:1	C:122838,F:269,S:14,Y:3,P:1,G:1
1111	E	Q	85	2	8.51E-06	0.04999957	E>Q:85,E>K:31,E>A:8,K>Q:7,E>G:7,E>D:5,K>E:5,E>V:4,Q>E:2,G>V:1,A>V:1	E:122807,K:171,Q:118,A:10,G:9,V:6,D:5
483	V	F	85	1	8.51E-06	0.04999957	V>F:85,V>I:47,V>A:45,V>L:18,L>F:9,V>G:8,I>L:6,A>V:3,I>F:1,F>V:1,A>G:1,V>K:1	V:119088,-:3720,F:151,A:71,I:55,L:27,G:12,K:2
193	V	L	83	1	8.51E-06	0.04999957	V>L:83,V>M:6,V>A:3,M>L:1,L>V:1	V:122988,L:128,M:6,A:4
215	D	Y	82	3	8.51E-06	0.04999957	D>H:122,D>G:108,D>Y:82,D>E:46,D>N:41,H>Y:27,N>H:12,Y>H:10,D>A:10,E>G:7,G>D:6,D>V:5,G>V:4,Y>D:3,H>D:3,Y>V:2,E>D:2,G>S:1,V>A:1,Y>F:1,N>Y:1,E>A:1,A>V:1	D:121553,G:534,Y:504,H:324,E:69,N:47,-:42,V:34,A:17,S:1,F:1
224	E	Q	82	2	8.51E-06	0.04999957	E>Q:82,E>K:9,K>Q:4,E>V:3,Q>E:2,E>G:2,K>E:1,E>A:1,G>A:1,E>D:1	E:122982,Q:120,K:11,G:4,V:4,A:4,D:1
143	V	F	80	2	8.51E-06	0.04999957	V>F:80,V>D:33,V>I:28,V>A:13,V>L:11,V>Y:4,V>H:4,V>K:3,D>G:3,F>Y:3,A>D:3,D>H:2,D>Q:2,F>V:2,F>C:2,V>T:2,A>V:1,V>Q:1,D>Y:1,L>F:1,D>N:1,L>V:1,D>V:1,D>K:1	V:113979,-:8622,D:183,F:146,L:77,I:34,H:21,A:19,K:16,Y:13,Q:8,G:3,C:2,T:2,N:1
19	R	T	79	47	8.51E-06	0.04999957	I>L:164,I>T:121,R>T:79,T>I:68,T>R:47,I>V:26,R>K:14,R>I:9,T>K:8,T>A:7,T>S:7,R>G:7,I>M:6,R>S:4,L>I:4,K>R:3,T>P:3,I>R:2,S>T:2,A>S:1,K>T:1,S>G:1,M>L:1,R>Q:1	I:49607,R:38538,T:34212,-:428,L:230,K:32,V:30,S:16,G:14,A:9,M:6,P:3,Q:1
75	G	V	77	1	8.51E-06	0.04999957	G>V:77,G>S:52,G>D:33,G>A:29,G>R:26,A>V:15,S>A:15,G>C:8,S>C:4,V>A:4,V>F:2,G>E:2,D>A:2,S>R:2,V>C:1,V>S:1,G>T:1,V>G:1,A>D:1,R>C:1	G:122211,V:621,S:82,A:72,D:57,R:55,C:21,F:3,E:2,-:1,T:1
1219	G	C	77	3	8.51E-06	0.04999957	G>C:77,G>V:51,G>S:28,C>V:14,S>C:8,S>V:6,S>A:5,G>A:5,A>V:4,C>G:3,G>D:3,V>G:3,C>S:2,A>C:2,V>A:2,V>C:2,G>F:1,F>V:1,C>F:1	G:122304,C:398,V:360,S:46,A:13,D:3,F:2
382	V	L	77	0	8.51E-06	0.04999957	V>L:77,V>M:5,M>L:2,V>A:2,V>E:1	V:123007,L:111,M:5,A:2,E:1
1139	D	H	76	2	8.51E-06	0.04999957	D>H:76,D>N:57,H>Y:18,D>Y:14,N>H:10,D>E:9,D>G:9,H>D:2,E>G:2,D>A:2,G>V:2,D>V:1,A>V:1,G>A:1	D:122787,H:158,N:78,Y:70,G:16,E:9,V:5,A:3
1153	D	Y	72	5	8.51E-06	0.04999957	D>Y:72,D>G:36,D>N:24,D>H:15,D>A:13,H>Y:8,N>H:6,D>E:5,Y>D:5,A>V:4,D>V:3,N>Y:2,G>A:2,Y>H:2,A>Y:1,H>D:1	D:122678,Y:273,G:52,H:49,N:31,A:27,V:11,E:5
936	D	Y	70	4	8.51E-06	0.04999957	D>H:115,D>N:79,D>Y:70,H>Y:36,D>E:28,D>G:15,N>H:14,Y>H:9,D>A:5,D>V:5,Y>D:4,N>Y:3,E>G:3,H>D:3,G>V:2,N>D:2,E>D:2,E>A:2,A>V:1,H>L:1,Y>N:1,H>V:1	D:122290,Y:344,H:247,N:143,G:39,E:38,A:12,V:12,L:1
1247	C	F	70	1	8.51E-06	0.04999957	C>F:70,C>S:26,C>Y:16,Y>F:12,C>R:6,F>Y:5,C>W:4,S>R:2,S>F:2,R>S:1,R>W:1,S>Y:1,F>W:1,F>C:1,Y>W:1	C:122740,F:265,Y:51,S:47,R:15,W:8
1230	V	L	69	0	8.51E-06	0.04999957	V>L:69,V>M:30,V>A:22,M>L:8,A>V:1,V>F:1,L>M:1,V>G:1,L>F:1	V:122941,L:114,M:35,A:32,F:2,-:1,G:1
138	D	Y	67	11	8.51E-06	0.04999957	D>H:102,D>Y:67,D>N:27,D>G:24,H>Y:18,H>D:15,Y>D:11,N>H:6,D>A:5,D>E:5,Y>H:4,D>V:4,A>V:2,E>G:2,N>G:1,Y>V:1,N>Y:1,N>D:1,E>A:1	D:120659,Y:1856,H:463,G:46,-:37,N:36,V:11,A:11,E:7
796	D	Y	67	93	8.51E-06	0.04999957	Y>D:93,D>Y:67,Y>H:59,D>H:31,D>N:12,H>Y:12,H>D:9,Y>F:8,D>G:7,D>E:5,N>H:3,Y>C:3,Y>V:1,D>C:1,D>S:1,Y>S:1,G>V:1,E>G:1	D:64489,Y:58350,H:231,N:19,G:15,F:8,C:5,E:5,V:2,S:2
21	R	T	65	3	8.51E-06	0.04999957	R>T:65,R>K:50,R>I:28,T>I:23,R>G:20,R>S:10,S>T:8,K>T:7,I>T:5,T>R:3,T>S:3,R>Q:2,I>V:1,T>P:1,S>G:1,N>S:1,K>N:1,T>K:1,I>R:1,R>N:1,R>L:1,G>S:1,K>R:1,I>G:1,Q>P:1,K>Q:1	R:118866,T:3874,I:203,K:72,G:55,S:24,L:17,Q:5,N:5,P:2,-:2,V:1
1163	D	Y	65	0	8.51E-06	0.04999957	D>Y:65,D>N:40,D>G:27,D>A:16,D>H:11,N>Y:7,A>V:6,H>Y:6,N>H:5,D>V:3,D>E:2,Y>V:1,E>G:1,E>A:1,A>G:1,Y>H:1,Y>A:1	D:122667,Y:281,G:54,N:52,A:30,H:25,V:14,E:3
181	G	A	60	0	8.51E-06	0.04999957	G>V:120,G>R:93,G>A:60,G>E:48,V>A:22,E>A:15,A>V:13,V>G:3,V>R:3,E>V:2,V>L:2,R>V:2,A>E:1,E>T:1,E>G:1,V>E:1,R>G:1	G:121755,V:834,R:282,A:154,E:98,L:2,T:1
446	G	V	59	1	8.51E-06	0.04999957	G>S:148,S>G:60,G>V:59,G>D:38,S>N:16,S>T:13,G>R:12,S>I:8,S>R:5,T>I:3,G>A:3,A>V:3,S>A:3,I>S:2,G>T:2,S>V:1,N>S:1,N>I:1,D>G:1,V>S:1,V>G:1,V>F:1,A>S:1,D>A:1	G:93381,S:29075,V:472,D:90,R:30,I:28,N:22,T:15,A:11,F:1,-:1
1250	C	F	57	0	8.51E-06	0.04999957	C>F:57,C>Y:19,Y>F:12,C>S:3,C>W:3,C>R:3,F>Y:2,C>G:2,S>G:1,W>G:1	C:122884,F:180,Y:41,W:6,R:5,G:5,S:4,-:1
445	V	F	56	1	8.51E-06	0.04999957	V>A:123,V>F:56,V>I:29,P>V:15,P>S:14,V>L:13,H>P:9,A>V:7,V>G:5,I>L:5,H>Y:4,P>H:4,V>P:4,H>R:3,H>V:3,S>V:3,L>F:3,V>S:2,L>V:2,P>L:2,P>A:2,A>P:1,P>T:1,A>D:1,S>Q:1,A>S:1,F>V:1,V>D:1,A>G:1,V>T:1,S>T:1	V:101890,P:16845,H:3676,A:469,F:100,S:51,I:39,L:26,Y:9,G:8,D:4,R:3,T:3,-:2,Q:1
151	S	I	55	0	8.51E-06	0.04999957	S>I:55,S>N:29,S>T:26,S>G:23,S>R:9,T>I:9,N>I:3,S>K:2,N>S:2,S>C:2,G>R:1,R>G:1,R>I:1,R>C:1,T>S:1	S:122786,I:178,T:42,N:37,-:29,G:27,R:18,K:5,C:3,E:1
214	R	L	51	0	8.51E-06	0.04999957	R>H:164,R>L:51,R>N:28,H>L:23,R>C:12,H>R:10,R>S:9,H>Y:8,R>P:5,H>P:4,N>R:3,R>E:3,R>D:3,R>Y:3,P>L:3,R>G:2,N>V:2,R>Q:2,R>V:2,L>C:2,L>F:2,S>L:1,D>A:1,C>S:1	R:121670,-:487,H:401,L:279,N:111,D:39,V:35,Y:29,C:27,E:16,P:12,S:12,F:2,Q:2,G:2,A:1,K:1
1236	C	F	49	1	8.51E-06	0.04999957	C>F:49,C>S:24,C>Y:14,S>F:7,Y>F:6,F>Y:3,C>G:1,S>C:1,F>C:1	C:122931,F:139,S:36,Y:19,G:1
19	T	R	47	79	8.51E-06	0.04999957	I>L:164,I>T:121,R>T:79,T>I:68,T>R:47,I>V:26,R>K:14,R>I:9,T>K:8,T>A:7,T>S:7,R>G:7,I>M:6,R>S:4,L>I:4,K>R:3,T>P:3,I>R:2,S>T:2,A>S:1,K>T:1,S>G:1,M>L:1,R>Q:1	I:49607,R:38538,T:34212,-:428,L:230,K:32,V:30,S:16,G:14,A:9,M:6,P:3,Q:1
522	A	P	46	3	8.51E-06	0.04999957	A>V:157,A>S:139,A>P:46,S>P:14,A>E:8,V>A:6,P>A:3,A>T:3,S>A:1,S>G:1	A:122419,V:331,S:210,P:149,E:9,-:4,T:3,G:1
929	S	I	43	0	8.51E-06	0.04999957	S>T:69,S>I:43,S>N:23,T>I:12,S>G:7,S>R:7,S>C:1,N>S:1,N>I:1,T>S:1,R>G:1,R>C:1	S:122821,I:158,T:99,N:29,G:9,R:8,C:2
346	T	R	40	243	8.51E-06	0.04999957	K>R:671,R>K:624,R>T:243,T>S:89,T>I:68,R>S:66,S>T:46,T>R:40,R>G:12,R>I:12,K>T:9,I>T:8,T>A:6,S>G:4,T>K:3,R>E:2,S>R:2,I>R:2,K>E:1,K>Q:1,I>S:1,T>P:1,I>V:1,T>E:1,S>I:1	R:90939,T:25928,K:5523,S:395,I:296,G:31,A:7,E:4,P:1,V:1,Q:1
1248	C	F	37	0	8.51E-06	0.04999957	C>F:37,C>Y:26,C>S:19,Y>F:16,C>R:7,C>G:3,S>R:3,Y>R:2,S>F:2,C>I:1,Y>W:1,F>Y:1,S>Y:1	C:122919,F:94,Y:62,S:25,R:19,G:3,W:2,-:1,I:1
765	R	L	37	0	8.51E-06	0.04999957	R>H:44,R>L:37,R>C:29,R>S:14,S>C:6,R>G:6,H>L:6,S>L:5,L>F:1,S>G:1,C>L:1,C>R:1	R:122769,L:138,C:113,H:71,S:24,G:10,F:1
13	S	I	37	0	8.51E-06	0.04999957	S>I:37,S>T:25,S>G:13,S>C:12,S>N:11,S>R:5,T>I:5,T>S:2,G>S:1	S:121530,I:1507,T:31,G:20,C:16,N:15,R:6,-:1
1254	C	F	32	0	8.51E-06	0.04999957	C>F:32,C>Y:11,Y>F:4,C>S:2,F>Y:2,C>G:1,C>W:1,S>F:1,C>R:1	C:123031,F:72,Y:17,W:2,S:2,R:1,G:1
681	R	P	32	8	8.51E-06	0.04999957	H>P:114,H>R:110,P>H:88,R>H:75,H>Y:44,R>P:32,P>L:17,P>R:8,H>Q:7,R>L:6,H>L:5,R>S:4,H>N:3,P>S:2,P>T:1,L>H:1,P>G:1,L>F:1,R>C:1,S>P:1,Q>L:1,Q>R:1,H>S:1,R>F:1	H:62978,R:42994,P:16958,L:73,Y:60,-:35,S:13,Q:7,N:3,F:2,T:1,G:1,C:1
248	Y	W	29	0	8.51E-06	0.04999957	Y>H:139,Y>W:29,Y>S:20,H>Y:15,N>S:8,Y>N:6,H>N:6,Y>L:6,Y>C:5,Y>D:5,Y>F:4,S>C:3,N>D:3,C>S:2,S>N:2,H>S:2,Y>P:1,D>Y:1,L>T:1,S>E:1,R>G:1,Q>Y:1,R>Q:1,S>R:1,S>Q:1,Y>E:1	Y:122250,H:259,-:206,S:198,N:69,W:50,L:32,D:19,C:17,E:7,G:5,F:5,T:4,Q:3,P:1,R:1
214	R	N	28	3	8.51E-06	0.04999957	R>H:164,R>L:51,R>N:28,H>L:23,R>C:12,H>R:10,R>S:9,H>Y:8,R>P:5,H>P:4,N>R:3,R>E:3,R>D:3,R>Y:3,P>L:3,R>G:2,N>V:2,R>Q:2,R>V:2,L>C:2,L>F:2,S>L:1,D>A:1,C>S:1	R:121670,-:487,H:401,L:279,N:111,D:39,V:35,Y:29,C:27,E:16,P:12,S:12,F:2,Q:2,G:2,A:1,K:1
813	S	I	27	0	8.51E-06	0.04999957	S>N:46,S>I:27,S>G:22,S>T:8,N>I:7,S>R:4,T>I:4,R>I:2,G>R:2,S>P:1,R>C:1,S>C:1,N>S:1,I>R:1,R>G:1	S:122874,I:119,N:73,G:27,R:15,T:14,C:2,-:1,P:1
162	S	I	27	0	8.51E-06	0.04999957	S>I:27,S>N:16,S>G:9,S>R:6,S>T:2,S>C:2,R>I:1,I>N:1,I>R:1,N>S:1,N>I:1,R>G:1	S:123010,I:68,N:22,G:13,R:8,T:3,C:2
689	S	I	26	0	8.51E-06	0.04999957	S>I:26,S>N:22,S>R:18,S>T:16,S>G:10,R>G:6,N>I:6,T>I:5,R>I:2,G>R:2,S>A:1,R>C:1	S:122874,I:140,N:32,R:31,G:21,T:17,-:8,A:2,C:1
477	S	I	26	2	8.51E-06	0.04999957	S>N:302,N>S:162,S>I:26,N>K:23,N>D:23,S>G:23,S>R:17,S>T:6,N>I:6,R>G:4,N>R:2,R>I:2,I>S:2,T>I:2,N>T:2,G>S:1,N>Y:1,N>G:1,G>R:1	S:64373,N:58393,I:197,G:61,R:35,K:30,D:26,T:9,-:1,Y:1
1242	S	I	25	0	8.51E-06	0.04999957	S>N:26,S>I:25,S>G:20,S>T:7,N>I:4,T>I:3,S>R:2,S>C:2,R>G:1,I>K:1,S>K:1	S:122956,I:88,N:32,G:29,T:9,-:5,K:3,C:2,R:2
34	R	P	24	0	8.51E-06	0.04999957	R>P:24,R>L:11,R>C:9,R>H:8,P>L:1,L>C:1,H>L:1,R>G:1,R>S:1,L>P:1	R:123008,P:68,L:25,C:13,H:9,S:1,-:1,G:1
15	C	F	22	0	8.51E-06	0.04999957	C>F:22,C>Y:12,C>R:10,Y>F:7,C>S:5,F>Y:1,C>A:1,C>L:1,C>G:1,S>F:1	C:122985,F:56,-:37,Y:19,R:16,S:6,G:4,L:1,A:1,Q:1
1241	C	F	21	0	8.51E-06	0.04999957	C>F:21,C>Y:11,C>S:4,Y>F:4,C>R:2,C>G:2,S>G:1	C:123053,F:44,Y:15,S:4,-:4,G:4,R:2
1091	R	L	19	0	8.51E-06	0.04999957	R>H:66,R>L:19,R>C:18,R>S:10,H>L:9,R>G:3,S>L:2,S>C:1,P>L:1,H>P:1	R:122873,H:124,L:73,C:40,S:12,G:3,P:1
339	H	G	17	6	8.51E-06	0.04999957	G>D:92,D>G:72,H>Y:29,D>N:29,H>G:17,H>D:16,G>S:16,D>Y:15,H>R:13,D>H:12,G>H:6,D>A:6,D>E:5,G>V:3,Y>H:3,H>Q:2,N>D:2,H>N:2,H>L:2,N>H:2,A>V:2,D>V:2,S>C:2,S>V:2,G>F:1,S>G:1,R>G:1,H>F:1,N>Y:1,E>G:1,G>A:1,V>F:1,S>P:1	G:64974,D:35561,H:22382,Y:73,N:42,S:37,V:16,R:15,A:8,E:5,C:4,F:3,Q:3,L:2,P:1
339	H	D	16	12	8.51E-06	0.04999957	G>D:92,D>G:72,H>Y:29,D>N:29,H>G:17,H>D:16,G>S:16,D>Y:15,H>R:13,D>H:12,G>H:6,D>A:6,D>E:5,G>V:3,Y>H:3,H>Q:2,N>D:2,H>N:2,H>L:2,N>H:2,A>V:2,D>V:2,S>C:2,S>V:2,G>F:1,S>G:1,R>G:1,H>F:1,N>Y:1,E>G:1,G>A:1,V>F:1,S>P:1	G:64974,D:35561,H:22382,Y:73,N:42,S:37,V:16,R:15,A:8,E:5,C:4,F:3,Q:3,L:2,P:1
486	P	F	15	7	8.51E-06	0.04999957	P>S:124,V>A:51,F>V:45,V>F:28,S>P:23,V>I:17,F>L:16,P>F:15,F>S:13,F>P:7,S>V:6,L>F:6,P>L:6,P>H:4,S>F:4,A>V:4,V>S:3,F>Y:3,S>L:3,L>V:2,F>I:2,S>H:2,L>S:2,A>E:2,V>L:2,F>T:1,S>Y:1,S>A:1,L>H:1,I>V:1,L>I:1,V>G:1,E>G:1,I>L:1	F:81262,P:20111,V:20055,S:1497,A:101,I:43,L:41,H:7,Y:4,G:2,E:2,T:1
445	P	V	15	4	8.51E-06	0.04999957	V>A:123,V>F:56,V>I:29,P>V:15,P>S:14,V>L:13,H>P:9,A>V:7,V>G:5,I>L:5,H>Y:4,P>H:4,V>P:4,H>R:3,H>V:3,S>V:3,L>F:3,V>S:2,L>V:2,P>L:2,P>A:2,A>P:1,P>T:1,A>D:1,S>Q:1,A>S:1,F>V:1,V>D:1,A>G:1,V>T:1,S>T:1	V:101890,P:16845,H:3676,A:469,F:100,S:51,I:39,L:26,Y:9,G:8,D:4,R:3,T:3,-:2,Q:1
1219	C	V	14	2	8.51E-06	0.04999957	G>C:77,G>V:51,G>S:28,C>V:14,S>C:8,S>V:6,S>A:5,G>A:5,A>V:4,C>G:3,G>D:3,V>G:3,C>S:2,A>C:2,V>A:2,V>C:2,G>F:1,F>V:1,C>F:1	G:122304,C:398,V:360,S:46,A:13,D:3,F:2
1	M	F	13	0	8.51E-06	0.04999957	M>F:13,M>L:1	M:123060,F:46,-:19,L:1
261	G	C	13	0	8.51E-06	0.04999957	G>S:54,G>D:44,G>V:41,G>R:31,S>C:18,G>C:13,G>A:11,A>V:11,S>A:10,S>V:9,R>S:5,S>F:3,G>W:2,V>S:2,G>Q:1,V>A:1,S>R:1,D>V:1,R>V:1,R>C:1,V>C:1,G>T:1,G>E:1,W>C:1	G:122596,V:212,S:89,D:65,C:61,R:58,A:35,F:3,W:2,-:2,E:1,T:1,Q:1
144	Y	Q	11	2	8.51E-06	0.04999957	Y>H:37,Y>F:30,Y>Q:11,Y>S:7,Y>C:6,Y>L:6,Y>D:5,Y>N:4,H>N:4,Y>V:4,H>Q:3,D>G:2,H>K:2,N>S:2,Q>Y:2,Q>K:2,N>D:2,T>S:2,N>T:1,N>A:1,Q>S:1,F>L:1,C>S:1,Y>K:1,H>Y:1,N>K:1,S>F:1,T>Y:1,D>S:1	Y:114011,-:8412,S:390,D:75,H:52,Q:49,F:44,N:26,L:22,K:16,V:9,T:9,C:7,G:2,A:1,I:1
1246	G	C	9	0	8.51E-06	0.04999957	G>S:40,G>D:16,G>V:13,G>C:9,S>C:9,S>V:5,A>V:1,S>A:1	G:122987,S:53,C:32,V:31,D:22,A:1
232	G	C	8	0	8.51E-06	0.04999957	G>S:16,G>V:13,G>C:8,G>A:6,S>C:2,A>V:1,S>A:1,C>V:1,S>V:1,S>G:1,G>D:1	G:123031,C:34,V:27,S:20,A:13,D:1
75	G	C	8	0	8.51E-06	0.04999957	G>V:77,G>S:52,G>D:33,G>A:29,G>R:26,A>V:15,S>A:15,G>C:8,S>C:4,V>A:4,V>F:2,G>E:2,D>A:2,S>R:2,V>C:1,V>S:1,G>T:1,V>G:1,A>D:1,R>C:1	G:122211,V:621,S:82,A:72,D:57,R:55,C:21,F:3,E:2,-:1,T:1
199	G	C	7	0	8.51E-06	0.04999957	G>C:7,G>S:5,G>D:4,G>A:2,G>V:2,G>R:1,S>C:1,A>V:1,S>A:1	G:123092,C:9,D:7,S:5,V:5,A:4,R:3,-:1
486	F	P	7	15	8.51E-06	0.04999957	P>S:124,V>A:51,F>V:45,V>F:28,S>P:23,V>I:17,F>L:16,P>F:15,F>S:13,F>P:7,S>V:6,L>F:6,P>L:6,P>H:4,S>F:4,A>V:4,V>S:3,F>Y:3,S>L:3,L>V:2,F>I:2,S>H:2,L>S:2,A>E:2,V>L:2,F>T:1,S>Y:1,S>A:1,L>H:1,I>V:1,L>I:1,V>G:1,E>G:1,I>L:1	F:81262,P:20111,V:20055,S:1497,A:101,I:43,L:41,H:7,Y:4,G:2,E:2,T:1
219	G	C	7	0	8.51E-06	0.04999957	G>S:61,G>D:42,G>V:11,G>C:7,S>C:7,S>V:4,G>R:1	G:122918,S:105,D:60,V:22,C:19,R:1,-:1
455	F	W	7	0	8.51E-06	0.04999957	L>F:315,F>L:49,L>S:15,L>W:10,F>W:7,S>L:6,L>V:3,F>S:3,L>M:2,L>A:1,W>L:1,S>A:1,S>W:1,S>K:1	L:117313,S:3649,F:2120,W:36,V:3,M:2,A:2,K:1
339	G	H	6	17	8.51E-06	0.04999957	G>D:92,D>G:72,H>Y:29,D>N:29,H>G:17,H>D:16,G>S:16,D>Y:15,H>R:13,D>H:12,G>H:6,D>A:6,D>E:5,G>V:3,Y>H:3,H>Q:2,N>D:2,H>N:2,H>L:2,N>H:2,A>V:2,D>V:2,S>C:2,S>V:2,G>F:1,S>G:1,R>G:1,H>F:1,N>Y:1,E>G:1,G>A:1,V>F:1,S>P:1	G:64974,D:35561,H:22382,Y:73,N:42,S:37,V:16,R:15,A:8,E:5,C:4,F:3,Q:3,L:2,P:1
932	G	C	6	0	8.51E-06	0.04999957	G>D:34,G>S:29,G>A:11,G>V:11,S>C:10,G>R:10,A>G:8,G>C:6,S>V:6,R>S:4,F>V:1,S>F:1,R>C:1,C>V:1	G:122852,A:92,V:46,D:46,S:46,C:31,R:12,F:1
141	L	G	6	0	8.51E-06	0.04999957	L>F:90,L>V:16,L>S:6,L>G:6,L>Y:4,L>M:4,F>L:3,L>W:2,N>D:1,S>N:1,F>Y:1,M>K:1,V>M:1,L>K:1,L>D:1,S>W:1	L:122454,-:468,F:121,V:32,Y:17,S:11,G:10,M:5,W:3,K:2,D:2,N:1
436	W	Y	6	0	8.51E-06	0.04999957	W>Y:6,W>R:2,W>L:2,W>C:1,W>F:1,L>F:1	W:123111,Y:7,R:3,L:2,F:2,C:1
248	Y	L	6	0	8.51E-06	0.04999957	Y>H:139,Y>W:29,Y>S:20,H>Y:15,N>S:8,Y>N:6,H>N:6,Y>L:6,Y>C:5,Y>D:5,Y>F:4,S>C:3,N>D:3,C>S:2,S>N:2,H>S:2,Y>P:1,D>Y:1,L>T:1,S>E:1,R>G:1,Q>Y:1,R>Q:1,S>R:1,S>Q:1,Y>E:1	Y:122250,H:259,-:206,S:198,N:69,W:50,L:32,D:19,C:17,E:7,G:5,F:5,T:4,Q:3,P:1,R:1
144	Y	L	6	0	8.51E-06	0.04999957	Y>H:37,Y>F:30,Y>Q:11,Y>S:7,Y>C:6,Y>L:6,Y>D:5,Y>N:4,H>N:4,Y>V:4,H>Q:3,D>G:2,H>K:2,N>S:2,Q>Y:2,Q>K:2,N>D:2,T>S:2,N>T:1,N>A:1,Q>S:1,F>L:1,C>S:1,Y>K:1,H>Y:1,N>K:1,S>F:1,T>Y:1,D>S:1	Y:114011,-:8412,S:390,D:75,H:52,Q:49,F:44,N:26,L:22,K:16,V:9,T:9,C:7,G:2,A:1,I:1
886	W	Y	5	0	8.51E-06	0.04999957	W>L:23,W>Y:5,W>F:3,W>C:2,W>G:1,L>F:1,Y>L:1,C>Y:1	W:123054,L:56,Y:9,F:4,C:2,G:1
139	P	D	5	0	8.51E-06	0.04999957	P>S:25,P>L:13,P>D:5,P>T:2,S>R:2,P>A:1,S>P:1,S>D:1,P>Q:1,S>T:1	P:123019,S:41,-:35,L:16,D:7,T:3,R:2,Y:1,Q:1,A:1
2	F	M	4	0	8.51E-06	0.04999957	F>L:81,F>V:8,F>S:7,L>V:6,F>Y:5,F>M:4,V>M:2,L>M:2,L>S:1,F>C:1,M>V:1	F:122929,L:106,V:48,M:18,S:18,Y:5,C:1,-:1
141	L	Y	4	0	8.51E-06	0.04999957	L>F:90,L>V:16,L>S:6,L>G:6,L>Y:4,L>M:4,F>L:3,L>W:2,N>D:1,S>N:1,F>Y:1,M>K:1,V>M:1,L>K:1,L>D:1,S>W:1	L:122454,-:468,F:121,V:32,Y:17,S:11,G:10,M:5,W:3,K:2,D:2,N:1
186	F	K	4	0	8.51E-06	0.04999957	F>L:99,F>S:37,F>I:5,L>I:4,F>Y:4,F>K:4,L>V:3,F>V:3,L>S:2,S>C:2,I>V:1,F>Q:1,F>R:1,F>N:1	F:122430,-:310,S:173,L:165,I:13,K:12,V:10,Y:7,C:3,Q:1,R:1,N:1
445	V	P	4	15	8.51E-06	0.04999957	V>A:123,V>F:56,V>I:29,P>V:15,P>S:14,V>L:13,H>P:9,A>V:7,V>G:5,I>L:5,H>Y:4,P>H:4,V>P:4,H>R:3,H>V:3,S>V:3,L>F:3,V>S:2,L>V:2,P>L:2,P>A:2,A>P:1,P>T:1,A>D:1,S>Q:1,A>S:1,F>V:1,V>D:1,A>G:1,V>T:1,S>T:1	V:101890,P:16845,H:3676,A:469,F:100,S:51,I:39,L:26,Y:9,G:8,D:4,R:3,T:3,-:2,Q:1
245	H	G	3	0	8.51E-06	0.04999957	H>Y:328,H>N:76,H>R:61,H>S:8,H>P:5,H>D:4,N>H:4,H>G:3,H>Q:2,H>A:2,H>L:1,S>A:1,S>L:1,R>S:1,N>S:1,Y>F:1,N>D:1,Y>H:1	H:118241,N:4104,Y:509,R:140,S:85,-:21,P:7,D:5,Q:3,L:3,A:3,G:3,F:2
886	W	F	3	0	8.51E-06	0.04999957	W>L:23,W>Y:5,W>F:3,W>C:2,W>G:1,L>F:1,Y>L:1,C>Y:1	W:123054,L:56,Y:9,F:4,C:2,G:1
244	L	Y	3	0	8.51E-06	0.04999957	L>F:27,L>S:24,L>V:4,S>Y:3,S>R:3,L>I:3,L>Y:3,Y>F:2,F>L:1,R>L:1,Y>R:1,Y>H:1,F>S:1,L>H:1,L>R:1,S>L:1	L:122480,-:339,S:125,R:77,F:58,Y:36,V:4,H:4,I:3
214	R	Y	3	0	8.51E-06	0.04999957	R>H:164,R>L:51,R>N:28,H>L:23,R>C:12,H>R:10,R>S:9,H>Y:8,R>P:5,H>P:4,N>R:3,R>E:3,R>D:3,R>Y:3,P>L:3,R>G:2,N>V:2,R>Q:2,R>V:2,L>C:2,L>F:2,S>L:1,D>A:1,C>S:1	R:121670,-:487,H:401,L:279,N:111,D:39,V:35,Y:29,C:27,E:16,P:12,S:12,F:2,Q:2,G:2,A:1,K:1
145	Y	K	3	0	8.51E-06	0.04999957	Y>H:118,H>Y:8,H>N:3,Y>K:3,Y>N:3,H>K:3,Y>D:2,Y>S:1,H>R:1,K>H:1,K>Q:1,Y>C:1,N>S:1	Y:83483,-:38881,N:406,H:303,K:23,D:9,Q:6,S:5,L:3,P:2,F:2,V:1,C:1,R:1
214	L	C	2	0	8.51E-06	0.04999957	R>H:164,R>L:51,R>N:28,H>L:23,R>C:12,H>R:10,R>S:9,H>Y:8,R>P:5,H>P:4,N>R:3,R>E:3,R>D:3,R>Y:3,P>L:3,R>G:2,N>V:2,R>Q:2,R>V:2,L>C:2,L>F:2,S>L:1,D>A:1,C>S:1	R:121670,-:487,H:401,L:279,N:111,D:39,V:35,Y:29,C:27,E:16,P:12,S:12,F:2,Q:2,G:2,A:1,K:1
1219	V	C	2	14	8.51E-06	0.04999957	G>C:77,G>V:51,G>S:28,C>V:14,S>C:8,S>V:6,S>A:5,G>A:5,A>V:4,C>G:3,G>D:3,V>G:3,C>S:2,A>C:2,V>A:2,V>C:2,G>F:1,F>V:1,C>F:1	G:122304,C:398,V:360,S:46,A:13,D:3,F:2
144	Q	Y	2	11	8.51E-06	0.04999957	Y>H:37,Y>F:30,Y>Q:11,Y>S:7,Y>C:6,Y>L:6,Y>D:5,Y>N:4,H>N:4,Y>V:4,H>Q:3,D>G:2,H>K:2,N>S:2,Q>Y:2,Q>K:2,N>D:2,T>S:2,N>T:1,N>A:1,Q>S:1,F>L:1,C>S:1,Y>K:1,H>Y:1,N>K:1,S>F:1,T>Y:1,D>S:1	Y:114011,-:8412,S:390,D:75,H:52,Q:49,F:44,N:26,L:22,K:16,V:9,T:9,C:7,G:2,A:1,I:1
143	D	Q	2	0	8.51E-06	0.04999957	V>F:80,V>D:33,V>I:28,V>A:13,V>L:11,V>Y:4,V>H:4,V>K:3,D>G:3,F>Y:3,A>D:3,D>H:2,D>Q:2,F>V:2,F>C:2,V>T:2,A>V:1,V>Q:1,D>Y:1,L>F:1,D>N:1,L>V:1,D>V:1,D>K:1	V:113979,-:8622,D:183,F:146,L:77,I:34,H:21,A:19,K:16,Y:13,Q:8,G:3,C:2,T:2,N:1
346	R	K	624	671	1.70E-05	0.09999915	K>R:671,R>K:624,R>T:243,T>S:89,T>I:68,R>S:66,S>T:46,T>R:40,R>G:12,R>I:12,K>T:9,I>T:8,T>A:6,S>G:4,T>K:3,R>E:2,S>R:2,I>R:2,K>E:1,K>Q:1,I>S:1,T>P:1,I>V:1,T>E:1,S>I:1	R:90939,T:25928,K:5523,S:395,I:296,G:31,A:7,E:4,P:1,V:1,Q:1
478	K	R	463	123	1.70E-05	0.09999915	K>R:463,R>K:123,K>T:110,K>E:58,T>K:56,K>N:34,K>Q:23,T>I:20,K>I:10,N>T:9,R>Q:5,T>R:3,R>T:3,N>I:3,E>K:2,T>A:1,I>T:1,I>V:1,Q>K:1,R>S:1,R>G:1,Q>E:1,R>N:1	K:91780,T:26327,R:4667,I:157,E:82,N:57,Q:51,S:1,V:1,-:1,A:1,G:1
257	G	S	121	6	1.70E-05	0.09999915	G>S:121,G>D:119,G>V:25,S>V:7,S>C:7,G>R:6,S>G:6,R>S:3,D>G:3,G>C:3,S>D:2,V>D:2,S>R:1,V>F:1,D>H:1,D>Y:1,G>F:1	G:120765,S:1803,D:427,V:98,C:12,R:11,-:6,F:2,Y:1,H:1
1144	E	Q	80	0	1.70E-05	0.09999915	E>Q:80,E>D:26,E>K:10,E>A:9,E>V:7,A>V:6,E>G:5,K>Q:4,G>A:2,D>E:1,Q>H:1,G>V:1	E:122898,Q:115,V:43,D:31,A:17,K:15,G:6,H:1
681	R	H	75	110	1.70E-05	0.09999915	H>P:114,H>R:110,P>H:88,R>H:75,H>Y:44,R>P:32,P>L:17,P>R:8,H>Q:7,R>L:6,H>L:5,R>S:4,H>N:3,P>S:2,P>T:1,L>H:1,P>G:1,L>F:1,R>C:1,S>P:1,Q>L:1,Q>R:1,H>S:1,R>F:1	H:62978,R:42994,P:16958,L:73,Y:60,-:35,S:13,Q:7,N:3,F:2,T:1,G:1,C:1
574	D	Y	65	0	1.70E-05	0.09999915	D>Y:65,D>N:40,D>V:9,D>H:9,H>Y:6,N>H:4,N>Y:3,D>E:3,Y>H:2,D>C:1,D>G:1	D:122671,Y:288,V:95,N:48,H:19,E:3,G:1,C:1
127	V	F	60	4	1.70E-05	0.09999915	V>F:60,V>I:33,V>A:6,F>V:4,V>D:1,F>S:1,I>F:1	V:119256,F:3828,I:34,A:6,D:1,S:1
83	V	F	55	0	1.70E-05	0.09999915	V>I:64,A>V:60,V>F:55,V>A:47,V>L:19,A>S:15,L>F:12,I>L:9,A>T:4,A>P:3,S>P:1,T>S:1,S>T:1,V>D:1,V>G:1	V:105883,A:16961,F:113,I:87,L:37,S:29,P:9,T:5,D:1,G:1
1133	V	F	55	0	1.70E-05	0.09999915	V>F:55,V>I:39,V>A:26,V>L:12,L>F:8,I>L:5,A>V:3	V:122800,A:170,F:88,I:45,L:22,-:1
64	W	L	39	1	1.70E-05	0.09999915	W>R:67,W>L:39,W>C:18,R>K:2,W>S:1,L>C:1,L>W:1,C>L:1,R>G:1,W>G:1	W:122767,R:191,L:95,C:67,K:3,G:2,S:1
1118	H	D	28	108	1.70E-05	0.09999915	D>H:108,H>Y:59,D>Y:36,H>D:28,D>E:12,D>G:6,D>A:4,E>G:4,E>A:3,D>V:3,D>N:2,G>A:2,H>Q:2,Y>H:1,A>V:1,G>Q:1	D:116996,H:5879,Y:209,G:12,E:12,A:9,V:4,Q:3,N:2
155	S	I	23	0	1.70E-05	0.09999915	S>G:28,S>R:26,S>I:23,S>N:18,S>T:13,T>I:6,R>S:4,R>G:2,R>I:2,G>R:2,S>K:1,G>S:1,S>M:1	S:122853,R:96,I:69,G:50,N:26,T:18,M:11,-:2,K:1
261	S	C	18	0	1.70E-05	0.09999915	G>S:54,G>D:44,G>V:41,G>R:31,S>C:18,G>C:13,G>A:11,A>V:11,S>A:10,S>V:9,R>S:5,S>F:3,G>W:2,V>S:2,G>Q:1,V>A:1,S>R:1,D>V:1,R>V:1,R>C:1,V>C:1,G>T:1,G>E:1,W>C:1	G:122596,V:212,S:89,D:65,C:61,R:58,A:35,F:3,W:2,-:2,E:1,T:1,Q:1
484	A	K	12	1	1.70E-05	0.09999915	E>K:274,E>Q:158,A>V:113,E>A:80,K>E:76,A>E:67,E>D:30,A>S:26,A>T:24,K>Q:19,Q>E:14,E>G:12,A>K:12,A>P:7,K>R:5,V>A:5,S>P:5,G>A:3,E>R:2,T>S:2,Q>R:1,D>G:1,D>A:1,K>D:1,S>T:1,P>A:1,E>S:1,K>A:1,K>T:1,I>V:1,T>I:1,T>A:1,R>T:1,A>R:1,Q>A:1,E>V:1	E:61208,A:53089,K:7796,Q:432,R:226,V:214,S:43,D:39,T:35,G:23,P:19,I:1,-:1
1219	C	G	3	77	1.70E-05	0.09999915	G>C:77,G>V:51,G>S:28,C>V:14,S>C:8,S>V:6,S>A:5,G>A:5,A>V:4,C>G:3,G>D:3,V>G:3,C>S:2,A>C:2,V>A:2,V>C:2,G>F:1,F>V:1,C>F:1	G:122304,C:398,V:360,S:46,A:13,D:3,F:2
214	N	R	3	28	1.70E-05	0.09999915	R>H:164,R>L:51,R>N:28,H>L:23,R>C:12,H>R:10,R>S:9,H>Y:8,R>P:5,H>P:4,N>R:3,R>E:3,R>D:3,R>Y:3,P>L:3,R>G:2,N>V:2,R>Q:2,R>V:2,L>C:2,L>F:2,S>L:1,D>A:1,C>S:1	R:121670,-:487,H:401,L:279,N:111,D:39,V:35,Y:29,C:27,E:16,P:12,S:12,F:2,Q:2,G:2,A:1,K:1
1237	M	I	338	0	2.55E-05	0.14999872	M>I:338,M>V:41,I>V:24,M>T:22,M>L:19,I>T:11,M>K:4,V>I:1,T>K:1	M:122467,I:483,V:88,T:56,L:21,K:11
19	I	T	121	68	2.55E-05	0.14999872	I>L:164,I>T:121,R>T:79,T>I:68,T>R:47,I>V:26,R>K:14,R>I:9,T>K:8,T>A:7,T>S:7,R>G:7,I>M:6,R>S:4,L>I:4,K>R:3,T>P:3,I>R:2,S>T:2,A>S:1,K>T:1,S>G:1,M>L:1,R>Q:1	I:49607,R:38538,T:34212,-:428,L:230,K:32,V:30,S:16,G:14,A:9,M:6,P:3,Q:1
640	S	F	104	5	2.55E-05	0.14999872	S>F:104,S>P:19,F>Y:9,S>A:8,S>Y:5,F>S:5,Y>F:5,S>C:3,S>T:2,Y>C:1,T>Y:1,T>A:1,T>P:1,C>Y:1	S:122519,F:524,P:32,Y:30,A:10,-:4,C:4,T:3
471	E	Q	80	0	2.55E-05	0.14999872	E>Q:80,E>A:8,E>G:7,E>D:7,E>V:4,K>Q:1,E>K:1,V>A:1,G>V:1,A>G:1	E:122968,Q:113,G:17,A:12,D:8,V:7,K:1
90	V	F	52	3	2.55E-05	0.14999872	V>F:52,V>I:41,V>L:8,L>F:7,V>A:6,I>L:4,F>V:3,A>D:1,I>V:1,V>G:1	V:122957,F:85,I:54,L:13,A:9,-:6,D:1,G:1
681	R	L	6	0	2.55E-05	0.14999872	H>P:114,H>R:110,P>H:88,R>H:75,H>Y:44,R>P:32,P>L:17,P>R:8,H>Q:7,R>L:6,H>L:5,R>S:4,H>N:3,P>S:2,P>T:1,L>H:1,P>G:1,L>F:1,R>C:1,S>P:1,Q>L:1,Q>R:1,H>S:1,R>F:1	H:62978,R:42994,P:16958,L:73,Y:60,-:35,S:13,Q:7,N:3,F:2,T:1,G:1,C:1
214	N	V	2	0	2.55E-05	0.14999872	R>H:164,R>L:51,R>N:28,H>L:23,R>C:12,H>R:10,R>S:9,H>Y:8,R>P:5,H>P:4,N>R:3,R>E:3,R>D:3,R>Y:3,P>L:3,R>G:2,N>V:2,R>Q:2,R>V:2,L>C:2,L>F:2,S>L:1,D>A:1,C>S:1	R:121670,-:487,H:401,L:279,N:111,D:39,V:35,Y:29,C:27,E:16,P:12,S:12,F:2,Q:2,G:2,A:1,K:1
49	Y	L	2	0	2.55E-05	0.14999872	H>Y:377,H>R:4,H>L:4,H>Q:4,Y>L:2,H>D:1,Y>H:1,Q>R:1	H:122515,Y:590,L:11,R:5,Q:4,D:1
177	M	I	332	7	3.40E-05	0.1999983	M>I:332,M>T:43,M>V:26,I>V:22,M>K:14,T>K:11,I>T:11,M>L:10,I>M:7,V>I:4,M>R:3,K>R:2,M>E:2,M>W:1,T>I:1	M:122186,I:673,T:134,V:68,K:37,L:11,-:8,R:6,E:2,W:1
253	D	G	215	9	3.40E-05	0.1999983	D>G:215,D>N:40,D>Y:18,D>A:14,D>E:10,G>D:9,A>V:8,N>Y:8,G>V:6,G>A:5,N>D:4,G>S:4,E>G:3,E>D:2,D>V:2,D>H:1,H>Y:1,N>H:1,V>Y:1	D:119218,G:3561,N:182,Y:74,A:40,V:31,E:13,S:5,H:2
1073	K	N	178	1	3.40E-05	0.1999983	K>N:178,K>R:33,K>T:25,K>E:19,K>M:11,N>T:8,K>Q:6,T>M:5,N>K:1,T>K:1	K:122495,N:451,T:90,R:36,E:25,M:22,Q:7
1117	T	I	176	10	3.40E-05	0.1999983	T>I:176,I>T:10,T>K:8,T>A:6,T>R:3,T>S:2,I>R:2,T>P:2,K>R:1	T:122505,I:591,K:14,A:6,R:6,S:2,P:2
583	E	Q	69	2	3.40E-05	0.1999983	E>D:349,E>Q:69,E>K:30,E>A:11,D>E:10,K>Q:9,E>G:6,Q>E:2,A>V:1,G>A:1	E:122437,D:504,Q:115,K:40,A:19,G:9,-:1,V:1
484	A	E	67	80	3.40E-05	0.1999983	E>K:274,E>Q:158,A>V:113,E>A:80,K>E:76,A>E:67,E>D:30,A>S:26,A>T:24,K>Q:19,Q>E:14,E>G:12,A>K:12,A>P:7,K>R:5,V>A:5,S>P:5,G>A:3,E>R:2,T>S:2,Q>R:1,D>G:1,D>A:1,K>D:1,S>T:1,P>A:1,E>S:1,K>A:1,K>T:1,I>V:1,T>I:1,T>A:1,R>T:1,A>R:1,Q>A:1,E>V:1	E:61208,A:53089,K:7796,Q:432,R:226,V:214,S:43,D:39,T:35,G:23,P:19,I:1,-:1
1264	L	V	42	668	3.40E-05	0.1999983	V>L:668,L>V:42,V>M:35,V>A:24,M>L:18,L>F:11,A>E:2,V>F:1,V>E:1,V>G:1,L>M:1,M>V:1,L>S:1,E>G:1	V:120325,L:2687,M:49,A:37,F:16,E:5,-:3,G:3,S:1
214	H	L	23	0	3.40E-05	0.1999983	R>H:164,R>L:51,R>N:28,H>L:23,R>C:12,H>R:10,R>S:9,H>Y:8,R>P:5,H>P:4,N>R:3,R>E:3,R>D:3,R>Y:3,P>L:3,R>G:2,N>V:2,R>Q:2,R>V:2,L>C:2,L>F:2,S>L:1,D>A:1,C>S:1	R:121670,-:487,H:401,L:279,N:111,D:39,V:35,Y:29,C:27,E:16,P:12,S:12,F:2,Q:2,G:2,A:1,K:1
885	G	C	5	0	3.40E-05	0.1999983	G>S:14,G>D:7,G>C:5,G>V:4	G:123093,S:14,D:7,C:5,V:5,-:2
1248	Y	R	2	0	3.40E-05	0.1999983	C>F:37,C>Y:26,C>S:19,Y>F:16,C>R:7,C>G:3,S>R:3,Y>R:2,S>F:2,C>I:1,Y>W:1,F>Y:1,S>Y:1	C:122919,F:94,Y:62,S:25,R:19,G:3,W:2,-:1,I:1
477	N	S	162	302	4.25E-05	0.24999787	S>N:302,N>S:162,S>I:26,N>K:23,N>D:23,S>G:23,S>R:17,S>T:6,N>I:6,R>G:4,N>R:2,R>I:2,I>S:2,T>I:2,N>T:2,G>S:1,N>Y:1,N>G:1,G>R:1	S:64373,N:58393,I:197,G:61,R:35,K:30,D:26,T:9,-:1,Y:1
346	T	I	68	8	4.25E-05	0.24999787	K>R:671,R>K:624,R>T:243,T>S:89,T>I:68,R>S:66,S>T:46,T>R:40,R>G:12,R>I:12,K>T:9,I>T:8,T>A:6,S>G:4,T>K:3,R>E:2,S>R:2,I>R:2,K>E:1,K>Q:1,I>S:1,T>P:1,I>V:1,T>E:1,S>I:1	R:90939,T:25928,K:5523,S:395,I:296,G:31,A:7,E:4,P:1,V:1,Q:1
185	N	I	23	1	4.25E-05	0.24999787	N>D:244,N>S:77,N>K:36,N>I:23,D>N:20,N>Y:20,N>T:19,S>T:14,T>I:6,N>H:3,S>N:2,H>Y:1,N>A:1,Y>F:1,N>G:1,I>N:1,N>L:1,K>N:1,N>E:1,N>R:1	N:121902,D:571,I:331,S:115,K:73,Y:65,T:48,-:9,G:3,H:3,F:2,A:1,L:1,E:1,R:1
22	T	L	3	0	4.25E-05	0.24999787	T>I:160,T>N:47,I>T:11,T>A:10,T>P:8,T>S:6,T>L:3,T>Q:2,A>P:1,N>A:1,I>N:1,N>T:1,S>N:1,L>P:1	T:122491,I:490,N:84,P:28,A:14,L:8,S:8,Q:2,-:1
255	F	P	2	0	4.25E-05	0.24999787	S>F:152,S>P:28,F>Y:13,F>S:9,S>A:5,S>T:5,S>Y:3,F>P:2,S>G:1,F>L:1,S>W:1,P>S:1,S>C:1	S:122256,F:787,P:44,Y:23,T:5,A:5,L:2,W:2,C:1,G:1
688	A	V	399	11	5.10E-05	0.29999745	A>V:399,A>S:65,A>T:43,V>A:11,A>D:11,A>P:7,A>G:4,S>A:3,A>R:2,S>P:2,S>G:2,T>V:1,T>S:1,T>A:1,V>G:1,G>D:1	A:121585,V:1318,S:104,T:85,D:14,P:10,G:8,R:2
478	K	I	10	0	5.10E-05	0.29999745	K>R:463,R>K:123,K>T:110,K>E:58,T>K:56,K>N:34,K>Q:23,T>I:20,K>I:10,N>T:9,R>Q:5,T>R:3,R>T:3,N>I:3,E>K:2,T>A:1,I>T:1,I>V:1,Q>K:1,R>S:1,R>G:1,Q>E:1,R>N:1	K:91780,T:26327,R:4667,I:157,E:82,N:57,Q:51,S:1,V:1,-:1,A:1,G:1
146	H	K	9	0	5.10E-05	0.29999745	Q>K:598,H>Y:232,H>Q:130,Q>H:63,K>Q:39,H>R:21,H>N:19,Q>P:13,H>L:12,H>K:9,Q>R:9,Q>L:7,H>P:4,N>D:4,H>D:3,P>L:3,N>K:3,R>K:2,K>E:1,L>Y:1,K>R:1,H>S:1,Q>D:1	H:105051,Q:15725,K:1405,-:431,Y:329,L:64,R:54,N:29,P:27,D:9,S:1,E:1
243	A	R	5	0	5.10E-05	0.29999745	A>S:86,A>V:34,A>T:7,A>G:6,A>R:5,A>D:3,R>H:2,A>H:2,V>L:2,S>P:2,S>R:1,G>R:1,G>D:1,S>G:1	A:122272,-:506,S:133,H:76,V:64,R:46,G:11,T:8,D:6,P:2,L:2
18	F	L	94	453	5.95E-05	0.34999702	L>F:453,F>L:94,L>I:21,L>R:9,L>P:8,L>S:7,L>V:3,R>K:2,L>T:2,I>K:1,R>P:1,S>T:1,F>P:1,T>L:1,P>S:1,I>T:1,H>R:1,P>H:1,S>P:1	L:120105,F:2635,R:260,-:39,I:28,P:21,T:21,S:9,K:4,V:3,H:1
444	K	T	76	4	5.95E-05	0.34999702	K>R:273,K>N:140,K>T:76,N>T:39,T>N:38,T>M:35,R>K:24,K>M:18,K>E:10,M>T:7,K>Q:5,T>K:4,N>K:3,S>T:2,T>A:2,N>S:2,K>S:1,K>F:1,R>S:1,R>M:1,M>K:1,M>R:1	K:115275,T:6420,R:660,N:562,M:178,E:11,Q:8,S:7,-:2,A:2,F:1
486	V	F	28	45	5.95E-05	0.34999702	P>S:124,V>A:51,F>V:45,V>F:28,S>P:23,V>I:17,F>L:16,P>F:15,F>S:13,F>P:7,S>V:6,L>F:6,P>L:6,P>H:4,S>F:4,A>V:4,V>S:3,F>Y:3,S>L:3,L>V:2,F>I:2,S>H:2,L>S:2,A>E:2,V>L:2,F>T:1,S>Y:1,S>A:1,L>H:1,I>V:1,L>I:1,V>G:1,E>G:1,I>L:1	F:81262,P:20111,V:20055,S:1497,A:101,I:43,L:41,H:7,Y:4,G:2,E:2,T:1
3	V	G	56	2	6.80E-05	0.3999966	V>G:56,V>I:39,V>F:34,V>A:17,G>A:2,G>V:2,V>M:1,S>G:1,S>C:1,A>S:1,A>G:1	V:121894,G:1064,F:93,I:50,A:21,S:2,C:1,M:1
1176	F	V	23	199	6.80E-05	0.3999966	V>F:199,F>V:23,V>I:8,V>A:2,L>F:2,V>L:2	V:121073,F:2039,I:10,L:2,A:2
694	V	T	2	0	6.80E-05	0.3999966	A>V:91,A>S:12,A>T:11,V>F:5,V>T:2,A>P:1,V>A:1	A:122890,V:200,T:16,S:14,F:5,P:1
661	E	D	215	3	8.51E-05	0.49999575	E>D:215,E>K:9,E>A:8,E>Q:4,E>G:3,E>V:3,D>E:3,D>V:2,K>Q:1,A>V:1	E:122747,D:344,A:10,K:9,V:8,Q:5,G:3
21	R	I	28	1	8.51E-05	0.49999575	R>T:65,R>K:50,R>I:28,T>I:23,R>G:20,R>S:10,S>T:8,K>T:7,I>T:5,T>R:3,T>S:3,R>Q:2,I>V:1,T>P:1,S>G:1,N>S:1,K>N:1,T>K:1,I>R:1,R>N:1,R>L:1,G>S:1,K>R:1,I>G:1,Q>P:1,K>Q:1	R:118866,T:3874,I:203,K:72,G:55,S:24,L:17,Q:5,N:5,P:2,-:2,V:1
19	R	I	9	2	8.51E-05	0.49999575	I>L:164,I>T:121,R>T:79,T>I:68,T>R:47,I>V:26,R>K:14,R>I:9,T>K:8,T>A:7,T>S:7,R>G:7,I>M:6,R>S:4,L>I:4,K>R:3,T>P:3,I>R:2,S>T:2,A>S:1,K>T:1,S>G:1,M>L:1,R>Q:1	I:49607,R:38538,T:34212,-:428,L:230,K:32,V:30,S:16,G:14,A:9,M:6,P:3,Q:1
22	T	I	160	11	9.36E-05	0.54999532	T>I:160,T>N:47,I>T:11,T>A:10,T>P:8,T>S:6,T>L:3,T>Q:2,A>P:1,N>A:1,I>N:1,N>T:1,S>N:1,L>P:1	T:122491,I:490,N:84,P:28,A:14,L:8,S:8,Q:2,-:1
647	A	S	140	3	9.36E-05	0.54999532	A>S:140,A>V:35,A>T:18,S>A:3,A>P:2,S>G:1,T>A:1,A>E:1	A:122821,S:226,V:50,T:25,P:2,G:1,E:1
444	T	N	38	39	9.36E-05	0.54999532	K>R:273,K>N:140,K>T:76,N>T:39,T>N:38,T>M:35,R>K:24,K>M:18,K>E:10,M>T:7,K>Q:5,T>K:4,N>K:3,S>T:2,T>A:2,N>S:2,K>S:1,K>F:1,R>S:1,R>M:1,M>K:1,M>R:1	K:115275,T:6420,R:660,N:562,M:178,E:11,Q:8,S:7,-:2,A:2,F:1
547	K	T	34	118	9.36E-05	0.54999532	T>I:215,T>K:118,K>T:34,I>T:17,T>A:7,K>R:4,T>S:3,A>S:2,T>R:1,I>K:1	T:113687,K:8373,I:1044,A:9,S:7,R:6
1104	L	V	23	561	1.02E-04	0.5999949	V>L:561,V>I:59,L>V:23,I>L:20,V>A:11,I>V:1	V:120417,L:2629,I:67,A:13
339	H	R	13	0	1.11E-04	0.64999447	G>D:92,D>G:72,H>Y:29,D>N:29,H>G:17,H>D:16,G>S:16,D>Y:15,H>R:13,D>H:12,G>H:6,D>A:6,D>E:5,G>V:3,Y>H:3,H>Q:2,N>D:2,H>N:2,H>L:2,N>H:2,A>V:2,D>V:2,S>C:2,S>V:2,G>F:1,S>G:1,R>G:1,H>F:1,N>Y:1,E>G:1,G>A:1,V>F:1,S>P:1	G:64974,D:35561,H:22382,Y:73,N:42,S:37,V:16,R:15,A:8,E:5,C:4,F:3,Q:3,L:2,P:1
261	S	V	9	2	1.11E-04	0.64999447	G>S:54,G>D:44,G>V:41,G>R:31,S>C:18,G>C:13,G>A:11,A>V:11,S>A:10,S>V:9,R>S:5,S>F:3,G>W:2,V>S:2,G>Q:1,V>A:1,S>R:1,D>V:1,R>V:1,R>C:1,V>C:1,G>T:1,G>E:1,W>C:1	G:122596,V:212,S:89,D:65,C:61,R:58,A:35,F:3,W:2,-:2,E:1,T:1,Q:1
940	S	F	83	1	1.19E-04	0.69999405	S>F:83,S>T:11,S>A:8,F>Y:5,T>S:2,S>C:2,F>S:1,F>L:1,Y>F:1,C>Y:1,S>Y:1	S:122788,F:294,T:18,A:12,Y:10,C:3,L:1
446	S	G	60	148	1.19E-04	0.69999405	G>S:148,S>G:60,G>V:59,G>D:38,S>N:16,S>T:13,G>R:12,S>I:8,S>R:5,T>I:3,G>A:3,A>V:3,S>A:3,I>S:2,G>T:2,S>V:1,N>S:1,N>I:1,D>G:1,V>S:1,V>G:1,V>F:1,A>S:1,D>A:1	G:93381,S:29075,V:472,D:90,R:30,I:28,N:22,T:15,A:11,F:1,-:1
452	R	Q	53	12	1.19E-04	0.69999405	L>M:133,R>L:128,L>R:93,R>Q:53,L>Q:36,M>L:19,R>W:19,Q>L:18,Q>R:12,W>L:9,L>W:9,W>R:5,M>R:5,Q>K:2,L>P:1,L>V:1,M>V:1,K>M:1,R>K:1,Q>H:1,Q>M:1,R>M:1	R:62979,L:52772,W:3790,Q:3061,M:513,-:4,K:3,V:2,H:1,P:1
888	F	K	2	0	1.19E-04	0.69999405	F>L:31,L>F:2,F>K:2,L>V:2,F>I:1,F>V:1,L>I:1	F:122932,L:187,V:3,K:2,I:2
67	A	S	142	5	1.28E-04	0.74999362	A>V:285,A>S:142,V>A:47,A>T:17,A>D:9,V>I:6,S>A:5,V>F:4,G>D:2,S>G:2,S>P:2,A>P:1,T>S:1,V>D:1,S>I:1,A>G:1	A:113879,V:8835,S:276,-:59,D:32,T:22,I:8,F:7,G:5,P:3
138	H	D	15	102	1.28E-04	0.74999362	D>H:102,D>Y:67,D>N:27,D>G:24,H>Y:18,H>D:15,Y>D:11,N>H:6,D>A:5,D>E:5,Y>H:4,D>V:4,A>V:2,E>G:2,N>G:1,Y>V:1,N>Y:1,N>D:1,E>A:1	D:120659,Y:1856,H:463,G:46,-:37,N:36,V:11,A:11,E:7
181	V	R	3	2	1.28E-04	0.74999362	G>V:120,G>R:93,G>A:60,G>E:48,V>A:22,E>A:15,A>V:13,V>G:3,V>R:3,E>V:2,V>L:2,R>V:2,A>E:1,E>T:1,E>G:1,V>E:1,R>G:1	G:121755,V:834,R:282,A:154,E:98,L:2,T:1
683	R	L	15	0	1.36E-04	0.7999932	R>Q:65,R>W:56,R>L:15,W>L:8,Q>L:7,L>P:2,P>L:2,Q>P:2,R>S:1,R>P:1,R>H:1,W>R:1,Q>R:1	R:122777,W:143,Q:94,L:76,-:29,P:5,S:1,H:1
361	C	T	2	0	1.36E-04	0.7999932	C>T:2,C>W:1,C>F:1	C:123122,T:2,F:1,W:1
52	Q	H	289	63	1.45E-04	0.84999277	Q>H:289,H>Q:63,Q>R:49,Q>K:16,H>Y:10,Q>L:9,R>K:7,Q>P:3,R>Q:3,H>R:2,Q>E:2,H>P:2,L>H:1,P>L:1,K>R:1,K>E:1,H>L:1	Q:118906,H:3897,R:245,K:32,L:26,Y:11,P:5,E:3,-:1
228	D	H	42	0	1.45E-04	0.84999277	D>H:42,D>E:15,H>Y:11,D>N:9,D>Y:8,N>H:5,D>G:4,D>V:2,D>A:2,E>G:2,D>I:1,Y>V:1,N>Y:1,A>V:1,G>A:1	D:122951,H:81,Y:44,N:17,E:16,G:8,V:5,A:3,I:1
16	V	Q	2	0	1.45E-04	0.84999277	V>F:90,V>I:26,V>A:24,V>L:9,L>F:3,I>L:2,V>Q:2,L>G:1,F>L:1,V>D:1,V>G:1	V:122818,F:183,-:36,A:35,I:30,L:17,G:3,Q:2,C:1,D:1
486	F	V	45	28	1.53E-04	0.89999235	P>S:124,V>A:51,F>V:45,V>F:28,S>P:23,V>I:17,F>L:16,P>F:15,F>S:13,F>P:7,S>V:6,L>F:6,P>L:6,P>H:4,S>F:4,A>V:4,V>S:3,F>Y:3,S>L:3,L>V:2,F>I:2,S>H:2,L>S:2,A>E:2,V>L:2,F>T:1,S>Y:1,S>A:1,L>H:1,I>V:1,L>I:1,V>G:1,E>G:1,I>L:1	F:81262,P:20111,V:20055,S:1497,A:101,I:43,L:41,H:7,Y:4,G:2,E:2,T:1
445	P	S	14	0	1.53E-04	0.89999235	V>A:123,V>F:56,V>I:29,P>V:15,P>S:14,V>L:13,H>P:9,A>V:7,V>G:5,I>L:5,H>Y:4,P>H:4,V>P:4,H>R:3,H>V:3,S>V:3,L>F:3,V>S:2,L>V:2,P>L:2,P>A:2,A>P:1,P>T:1,A>D:1,S>Q:1,A>S:1,F>V:1,V>D:1,A>G:1,V>T:1,S>T:1	V:101890,P:16845,H:3676,A:469,F:100,S:51,I:39,L:26,Y:9,G:8,D:4,R:3,T:3,-:2,Q:1
103	G	C	4	0	1.53E-04	0.89999235	G>C:4,G>R:2,G>S:2,G>D:1,G>V:1	G:123114,C:6,R:2,S:2,D:1,V:1
1251	V	R	3	1	1.53E-04	0.89999235	G>R:44,G>V:34,G>E:23,G>A:8,A>V:7,E>A:5,V>R:3,V>E:2,V>L:1,R>V:1	G:122798,V:169,R:82,E:49,A:26,L:1,-:1
72	E	R	2	1	1.53E-04	0.89999235	G>E:75,G>R:56,G>V:27,G>W:17,R>W:10,E>A:4,A>V:3,R>G:2,E>G:2,G>A:2,E>R:2,R>E:1,R>V:1,S>A:1,G>S:1,G>T:1,W>V:1,V>L:1,W>R:1	G:122609,E:203,R:161,V:95,W:44,A:7,-:3,S:2,L:1,T:1
146	K	Q	39	598	1.62E-04	0.94999192	Q>K:598,H>Y:232,H>Q:130,Q>H:63,K>Q:39,H>R:21,H>N:19,Q>P:13,H>L:12,H>K:9,Q>R:9,Q>L:7,H>P:4,N>D:4,H>D:3,P>L:3,N>K:3,R>K:2,K>E:1,L>Y:1,K>R:1,H>S:1,Q>D:1	H:105051,Q:15725,K:1405,-:431,Y:329,L:64,R:54,N:29,P:27,D:9,S:1,E:1
1247	C	S	26	0	1.62E-04	0.94999192	C>F:70,C>S:26,C>Y:16,Y>F:12,C>R:6,F>Y:5,C>W:4,S>R:2,S>F:2,R>S:1,R>W:1,S>Y:1,F>W:1,F>C:1,Y>W:1	C:122740,F:265,Y:51,S:47,R:15,W:8
446	S	I	8	2	1.62E-04	0.94999192	G>S:148,S>G:60,G>V:59,G>D:38,S>N:16,S>T:13,G>R:12,S>I:8,S>R:5,T>I:3,G>A:3,A>V:3,S>A:3,I>S:2,G>T:2,S>V:1,N>S:1,N>I:1,D>G:1,V>S:1,V>G:1,V>F:1,A>S:1,D>A:1	G:93381,S:29075,V:472,D:90,R:30,I:28,N:22,T:15,A:11,F:1,-:1
1102	W	F	2	0	1.62E-04	0.94999192	W>L:18,W>S:8,L>F:4,S>C:3,W>C:3,W>F:2,W>G:1,S>F:1,W>Y:1,S>R:1,W>R:1	W:123061,L:32,S:12,C:10,F:7,R:2,Y:1,G:1
1256	F	K	2	0	1.62E-04	0.94999192	F>K:2	F:123124,K:2
212	L	G	4	0	1.70E-04	0.9999915	I>L:139,L>I:91,L>S:27,I>V:21,L>V:10,L>F:7,L>G:4,I>M:3,V>I:3,I>N:2,L>E:2,V>L:1,V>G:1,M>L:1,I>T:1,S>G:1,P>S:1,L>P:1,L>K:1,F>S:1	L:110795,I:11769,S:202,-:165,V:101,N:35,G:27,E:16,F:8,M:4,T:2,K:1,P:1
49	H	Y	377	1	2.10E-02	1	H>Y:377,H>R:4,H>L:4,H>Q:4,Y>L:2,H>D:1,Y>H:1,Q>R:1	H:122515,Y:590,L:11,R:5,Q:4,D:1
1101	H	Y	375	0	2.29E-02	1	H>Y:375,H>Q:56,H>D:22,H>R:11,H>N:11,Q>R:6,H>L:3,N>D:2,H>T:1	H:122326,Y:628,Q:82,D:51,R:23,N:12,L:3,T:1
245	H	Y	328	1	4.02E-02	1	H>Y:328,H>N:76,H>R:61,H>S:8,H>P:5,H>D:4,N>H:4,H>G:3,H>Q:2,H>A:2,H>L:1,S>A:1,S>L:1,R>S:1,N>S:1,Y>F:1,N>D:1,Y>H:1	H:118241,N:4104,Y:509,R:140,S:85,-:21,P:7,D:5,Q:3,L:3,A:3,G:3,F:2
67	A	V	285	47	2.39E-03	1	A>V:285,A>S:142,V>A:47,A>T:17,A>D:9,V>I:6,S>A:5,V>F:4,G>D:2,S>G:2,S>P:2,A>P:1,T>S:1,V>D:1,S>I:1,A>G:1	A:113879,V:8835,S:276,-:59,D:32,T:22,I:8,F:7,G:5,P:3
484	E	K	274	76	2.69E-03	1	E>K:274,E>Q:158,A>V:113,E>A:80,K>E:76,A>E:67,E>D:30,A>S:26,A>T:24,K>Q:19,Q>E:14,E>G:12,A>K:12,A>P:7,K>R:5,V>A:5,S>P:5,G>A:3,E>R:2,T>S:2,Q>R:1,D>G:1,D>A:1,K>D:1,S>T:1,P>A:1,E>S:1,K>A:1,K>T:1,I>V:1,T>I:1,T>A:1,R>T:1,A>R:1,Q>A:1,E>V:1	E:61208,A:53089,K:7796,Q:432,R:226,V:214,S:43,D:39,T:35,G:23,P:19,I:1,-:1
444	K	R	273	24	4.36E-02	1	K>R:273,K>N:140,K>T:76,N>T:39,T>N:38,T>M:35,R>K:24,K>M:18,K>E:10,M>T:7,K>Q:5,T>K:4,N>K:3,S>T:2,T>A:2,N>S:2,K>S:1,K>F:1,R>S:1,R>M:1,M>K:1,M>R:1	K:115275,T:6420,R:660,N:562,M:178,E:11,Q:8,S:7,-:2,A:2,F:1
655	H	Y	269	115	7.23E-02	1	H>Y:269,Y>H:115,H>R:10,Y>F:10,H>L:3,H>P:2,H>Q:1,Y>L:1,H>N:1	H:62609,Y:60479,R:15,F:12,P:5,L:4,Q:1,N:1
450	N	D	268	26	1.71E-02	1	N>D:268,D>N:26,N>K:17,N>I:9,N>S:3,N>Y:3,N>Q:3	N:118540,D:4523,K:28,I:15,Y:7,-:5,Q:4,S:4
185	N	D	244	20	2.79E-02	1	N>D:244,N>S:77,N>K:36,N>I:23,D>N:20,N>Y:20,N>T:19,S>T:14,T>I:6,N>H:3,S>N:2,H>Y:1,N>A:1,Y>F:1,N>G:1,I>N:1,N>L:1,K>N:1,N>E:1,N>R:1	N:121902,D:571,I:331,S:115,K:73,Y:65,T:48,-:9,G:3,H:3,F:2,A:1,L:1,E:1,R:1
146	H	Y	232	0	9.99E-02	1	Q>K:598,H>Y:232,H>Q:130,Q>H:63,K>Q:39,H>R:21,H>N:19,Q>P:13,H>L:12,H>K:9,Q>R:9,Q>L:7,H>P:4,N>D:4,H>D:3,P>L:3,N>K:3,R>K:2,K>E:1,L>Y:1,K>R:1,H>S:1,Q>D:1	H:105051,Q:15725,K:1405,-:431,Y:329,L:64,R:54,N:29,P:27,D:9,S:1,E:1
1162	P	S	222	2	3.23E-04	1	P>S:222,P>L:127,S>R:14,S>A:10,P>R:9,P>Q:8,S>T:8,R>Q:6,P>A:5,A>T:4,L>P:3,P>T:3,S>P:2,Q>R:2,L>Q:2,T>A:2,S>L:1,L>S:1,S>Q:1,L>A:1	P:121754,L:662,S:605,R:40,T:23,A:22,Q:20
494	S	P	212	18	4.76E-04	1	S>P:212,P>S:18,P>L:14,S>L:12,S>T:7,S>A:4,S>R:3,P>Q:1	S:121890,P:1114,L:102,T:10,A:6,R:3,Q:1
505	H	Y	195	59	5.67E-03	1	H>Y:195,Y>H:59,H>Q:3,Y>F:2,H>R:1	Y:65820,H:57299,Q:3,F:2,-:1,R:1
666	I	V	191	11	4.46E-02	1	I>V:191,V>I:11	I:122779,V:347
14	Q	H	185	20	1.31E-02	1	Q>H:185,Q>R:70,Q>K:27,H>Q:20,Q>L:12,Q>E:7,R>K:5,K>R:3,Q>P:1,Q>S:1,R>Q:1,Q>N:1,H>V:1,K>E:1	Q:122510,H:334,R:120,K:87,-:37,L:25,E:9,N:1,S:1,P:1,V:1
1150	E	D	185	13	3.83E-04	1	E>D:185,E>K:36,E>Q:16,D>E:13,E>A:8,E>G:5,E>V:5,K>Q:4,A>V:2,G>A:2,D>V:1,D>Y:1,D>G:1	E:122629,D:398,K:41,Q:22,A:16,V:11,G:8,Y:1
809	P	S	185	4	2.15E-03	1	P>S:185,P>L:29,S>T:14,P>T:10,P>Q:7,S>R:5,S>P:4,L>Q:4,R>Q:1,P>R:1,S>A:1,S>L:1,P>A:1,Q>R:1,T>A:1	P:122073,S:907,L:87,T:31,Q:16,R:9,A:3
653	A	V	178	5	5.36E-02	1	A>V:178,A>S:16,V>A:5,A>P:3,A>T:2	A:122727,V:377,S:17,P:3,T:2
1208	Q	H	171	10	2.12E-02	1	Q>H:171,Q>E:38,H>Q:10,Q>L:9,Q>K:9,Q>R:7,K>E:4,H>R:2,R>K:1,K>R:1	Q:122749,H:293,E:51,K:11,R:11,L:11
684	A	V	167	1	6.31E-02	1	A>V:167,A>S:59,A>T:48,A>P:4,S>P:2,A>E:1,A>R:1,T>S:1,V>A:1,T>A:1,S>A:1,A>G:1	A:122624,V:318,S:97,T:74,P:6,-:3,R:2,E:1,G:1
69	H	Y	163	0	9.76E-02	1	H>Y:163,H>N:16,H>Q:12,H>R:8,H>D:5,H>L:3,N>D:2,Q>L:1,H>S:1,Y>L:1,Q>R:1,D>N:1	H:83747,-:39006,Y:256,N:46,Q:21,R:15,S:11,D:11,L:8,P:3,I:1,F:1
834	I	V	163	1	7.18E-02	1	I>V:163,I>T:49,I>L:11,I>F:9,V>F:5,T>S:4,I>N:4,I>M:3,L>F:3,I>S:2,T>N:2,I>D:1,S>N:1,M>T:1,V>I:1,V>S:1	I:122753,V:205,T:112,F:22,L:12,S:10,N:7,M:4,D:1
1201	Q	K	162	1	2.99E-03	1	Q>K:162,Q>H:41,Q>R:16,Q>L:11,R>K:6,K>R:6,H>N:3,Q>N:3,K>E:2,H>Q:1,K>Q:1,Q>E:1	Q:122720,K:273,H:62,R:31,L:27,N:9,E:4
522	A	V	157	6	7.29E-02	1	A>V:157,A>S:139,A>P:46,S>P:14,A>E:8,V>A:6,P>A:3,A>T:3,S>A:1,S>G:1	A:122419,V:331,S:210,P:149,E:9,-:4,T:3,G:1
178	D	N	153	0	1.10E-01	1	D>N:153,D>H:94,N>H:21,D>G:17,H>Y:15,H>D:15,D>Y:11,D>E:10,D>A:2,E>G:2,D>F:1,H>L:1,N>Y:1,Y>H:1,Y>D:1,Y>V:1	D:122505,H:282,N:227,Y:53,G:35,E:13,-:4,V:3,A:2,F:1,L:1
440	N	K	153	282	4.42E-04	1	K>N:282,N>K:153,K>R:34,N>S:8,N>Y:5,N>D:5,S>T:4,N>T:3,N>H:1,N>I:1,T>I:1	N:68092,K:54961,R:37,T:10,S:9,Y:6,D:5,I:4,-:1,H:1
678	T	I	152	6	2.13E-04	1	T>I:152,T>A:16,T>S:15,T>N:10,T>P:8,I>T:6,T>R:4,S>P:3,T>Y:1,S>N:1,I>P:1	T:122663,I:363,R:30,S:20,A:19,P:15,N:14,-:1,Y:1
846	A	V	152	3	7.83E-02	1	A>V:152,A>S:89,A>T:15,A>G:9,S>G:7,V>A:3,G>D:2,V>G:1	A:122671,V:274,S:138,G:24,T:17,D:2
405	D	N	144	101	1.23E-01	1	D>N:144,N>D:101,N>S:7,D>E:6,D>G:5,N>H:5,D>Y:4,N>Y:3,E>G:2,H>Y:2,G>V:2,Y>H:1,E>A:1,Y>A:1	D:73610,N:49457,Y:25,G:9,S:7,E:7,H:6,A:3,V:2
879	A	V	143	1	9.05E-02	1	A>S:244,A>V:143,A>T:50,T>S:5,S>A:2,S>T:2,S>G:2,A>P:1,V>L:1,V>A:1,A>G:1,T>A:1	A:122254,S:482,V:298,T:87,G:3,L:1,P:1
164	N	K	143	6	7.57E-04	1	N>K:143,N>S:32,N>H:21,N>T:14,N>I:8,N>Y:6,S>T:6,K>N:6,N>D:5,H>Y:3,T>I:3	N:122319,K:672,S:43,H:28,T:24,Y:19,I:15,D:6
883	T	I	143	8	4.76E-04	1	T>I:143,T>S:14,I>T:8,I>M:2,T>A:2,T>M:1,T>R:1,A>S:1	T:122625,I:476,S:18,M:3,A:3,R:1
323	T	I	143	8	4.34E-04	1	T>I:143,T>A:22,I>T:8,T>R:6,T>K:5,R>K:2,I>R:2,T>S:2,A>T:1,K>R:1,S>R:1,I>M:1	T:122640,I:431,A:27,R:15,K:9,S:3,M:1
1058	H	Y	142	2	2.27E-01	1	H>Y:142,H>R:9,H>L:2,H>Q:2,Y>H:2,H>N:2,Q>L:1	H:122916,Y:191,R:11,L:4,N:2,Q:2
859	T	I	141	6	5.02E-04	1	T>I:141,T>N:69,T>S:17,N>T:16,T>A:15,I>T:6,S>N:3,I>A:1,A>S:1	T:121725,N:953,I:392,S:33,A:20,-:3
444	K	N	140	3	9.61E-04	1	K>R:273,K>N:140,K>T:76,N>T:39,T>N:38,T>M:35,R>K:24,K>M:18,K>E:10,M>T:7,K>Q:5,T>K:4,N>K:3,S>T:2,T>A:2,N>S:2,K>S:1,K>F:1,R>S:1,R>M:1,M>K:1,M>R:1	K:115275,T:6420,R:660,N:562,M:178,E:11,Q:8,S:7,-:2,A:2,F:1
248	Y	H	139	15	2.51E-01	1	Y>H:139,Y>W:29,Y>S:20,H>Y:15,N>S:8,Y>N:6,H>N:6,Y>L:6,Y>C:5,Y>D:5,Y>F:4,S>C:3,N>D:3,C>S:2,S>N:2,H>S:2,Y>P:1,D>Y:1,L>T:1,S>E:1,R>G:1,Q>Y:1,R>Q:1,S>R:1,S>Q:1,Y>E:1	Y:122250,H:259,-:206,S:198,N:69,W:50,L:32,D:19,C:17,E:7,G:5,F:5,T:4,Q:3,P:1,R:1
522	A	S	139	1	1.79E-04	1	A>V:157,A>S:139,A>P:46,S>P:14,A>E:8,V>A:6,P>A:3,A>T:3,S>A:1,S>G:1	A:122419,V:331,S:210,P:149,E:9,-:4,T:3,G:1
70	I	V	139	426	1.04E-03	1	V>I:426,I>V:139,V>F:107,V>A:22,V>L:15,I>L:14,L>F:10,I>F:9,I>T:9,V>G:6,S>N:2,T>S:2,I>N:2,F>V:2,G>D:1,I>S:1,I>M:1,F>I:1	V:82941,I:20924,-:18810,F:329,L:45,A:29,T:25,G:14,N:4,S:3,D:1,M:1
289	I	V	138	442	2.02E-03	1	V>I:442,I>V:138,V>L:49,I>L:21,V>A:3,V>E:1	V:121429,I:1600,L:93,A:3,E:1
29	T	I	137	7	7.74E-04	1	T>I:137,T>S:23,T>A:18,I>T:7,T>N:4,A>S:3,T>Y:2,T>P:1,A>T:1,S>N:1	T:122105,I:461,Y:366,A:150,S:36,N:6,-:1,P:1
554	E	K	137	14	9.50E-02	1	E>K:137,E>Q:89,E>D:71,E>G:19,K>Q:14,K>E:14,E>A:12,E>V:8,G>A:7,A>V:6,D>V:2,E>P:1,K>N:1,K>R:1,V>E:1,A>G:1,G>V:1	E:118589,K:4151,Q:156,D:88,V:54,A:47,G:37,N:2,R:1,P:1
299	T	I	135	5	8.59E-04	1	T>I:135,T>A:14,I>T:5,T>K:2,T>H:1	T:122705,I:402,A:16,K:2,H:1
452	L	M	133	19	6.87E-03	1	L>M:133,R>L:128,L>R:93,R>Q:53,L>Q:36,M>L:19,R>W:19,Q>L:18,Q>R:12,W>L:9,L>W:9,W>R:5,M>R:5,Q>K:2,L>P:1,L>V:1,M>V:1,K>M:1,R>K:1,Q>H:1,Q>M:1,R>M:1	R:62979,L:52772,W:3790,Q:3061,M:513,-:4,K:3,V:2,H:1,P:1
922	L	F	132	4	3.15E-04	1	L>F:132,L>M:7,L>S:5,F>L:4,L>V:3,F>S:2,M>V:2,V>L:1	L:122907,F:196,S:9,M:7,V:7
621	P	S	131	3	2.95E-02	1	P>S:131,P>L:27,P>H:15,S>A:6,P>R:5,P>T:4,P>A:4,H>R:4,S>P:3,S>R:3,S>F:2,T>A:1,S>T:1,L>H:1,S>L:1	P:118988,S:4034,L:41,H:20,A:15,R:13,T:7,F:5,-:3
812	P	S	130	1	2.98E-02	1	P>S:130,P>L:68,P>Q:8,S>R:8,S>T:7,P>T:5,P>R:5,L>Q:4,Q>R:3,S>A:3,T>S:2,R>Q:2,L>R:2,I>L:1,T>I:1,A>T:1,S>P:1,T>A:1	P:122365,L:347,S:332,T:30,R:30,Q:14,A:5,-:2,I:1
146	H	Q	130	63	4.77E-02	1	Q>K:598,H>Y:232,H>Q:130,Q>H:63,K>Q:39,H>R:21,H>N:19,Q>P:13,H>L:12,H>K:9,Q>R:9,Q>L:7,H>P:4,N>D:4,H>D:3,P>L:3,N>K:3,R>K:2,K>E:1,L>Y:1,K>R:1,H>S:1,Q>D:1	H:105051,Q:15725,K:1405,-:431,Y:329,L:64,R:54,N:29,P:27,D:9,S:1,E:1
84	L	I	130	3	1.20E-03	1	L>I:130,L>Q:7,L>P:7,I>V:5,L>V:5,I>L:3,L>T:1	L:122892,I:203,V:12,P:9,Q:9,T:1
26	P	S	128	6	4.68E-04	1	P>S:128,P>L:31,P>H:14,S>P:6,S>T:5,H>R:4,P>T:2,S>F:2,S>R:1,F>L:1,Y>F:1,H>Y:1,L>F:1,P>N:1,H>N:1,H>Q:1	P:70519,-:50311,S:1985,L:231,H:45,T:12,F:7,R:6,Q:5,N:4,Y:1
1074	N	S	128	3	2.58E-02	1	N>S:128,N>D:19,N>K:15,N>H:12,N>Y:4,S>N:3,H>Y:2,N>T:2,T>I:1,S>T:1	N:122386,S:675,D:23,K:18,H:14,Y:6,T:3,I:1
1162	P	L	127	3	4.14E-03	1	P>S:222,P>L:127,S>R:14,S>A:10,P>R:9,P>Q:8,S>T:8,R>Q:6,P>A:5,A>T:4,L>P:3,P>T:3,S>P:2,Q>R:2,L>Q:2,T>A:2,S>L:1,L>S:1,S>Q:1,L>A:1	P:121754,L:662,S:605,R:40,T:23,A:22,Q:20
1207	E	D	126	3	1.32E-02	1	E>D:126,E>G:7,E>A:4,D>E:3,A>V:2,G>A:2,E>V:2,E>Q:1,D>V:1	E:122923,D:176,G:10,V:9,A:6,Q:2
954	H	Q	125	47	8.42E-04	1	H>Q:125,Q>H:47,H>Y:43,H>R:12,H>L:6,H>N:4,Q>K:4,Q>R:4,Q>L:4,R>K:2,H>D:2	Q:64512,H:58503,Y:55,R:26,L:13,K:11,N:4,D:2
822	L	F	125	1	4.34E-04	1	L>F:125,L>I:11,L>V:9,L>P:1,I>V:1,F>L:1	L:122923,F:173,V:12,I:12,-:5,P:1
97	K	E	124	2	9.86E-02	1	K>E:124,K>N:58,K>R:27,K>Q:19,K>T:11,N>T:7,K>M:3,E>K:2,Q>E:1,T>M:1,N>K:1	K:122374,E:570,N:92,R:36,T:26,Q:22,M:6
716	T	I	124	18	1.80E-03	1	T>I:124,I>T:18,T>S:5,T>A:4,T>K:3,I>V:3,T>R:2,T>P:1,M>L:1,I>M:1,I>L:1	T:116840,I:6261,S:7,A:5,K:3,V:3,P:2,L:2,R:2,M:1
1263	P	L	123	0	5.25E-03	1	P>L:123,P>Q:55,P>S:37,S>T:7,S>R:6,Q>R:6,L>Q:6,P>T:6,R>Q:4,P>R:4,L>R:2,T>A:1,L>T:1,Q>P:1,Q>S:1	P:122277,L:554,Q:168,S:74,R:35,T:16,-:1,A:1
445	V	A	123	7	1.11E-01	1	V>A:123,V>F:56,V>I:29,P>V:15,P>S:14,V>L:13,H>P:9,A>V:7,V>G:5,I>L:5,H>Y:4,P>H:4,V>P:4,H>R:3,H>V:3,S>V:3,L>F:3,V>S:2,L>V:2,P>L:2,P>A:2,A>P:1,P>T:1,A>D:1,S>Q:1,A>S:1,F>V:1,V>D:1,A>G:1,V>T:1,S>T:1	V:101890,P:16845,H:3676,A:469,F:100,S:51,I:39,L:26,Y:9,G:8,D:4,R:3,T:3,-:2,Q:1
478	R	K	123	463	2.81E-04	1	K>R:463,R>K:123,K>T:110,K>E:58,T>K:56,K>N:34,K>Q:23,T>I:20,K>I:10,N>T:9,R>Q:5,T>R:3,R>T:3,N>I:3,E>K:2,T>A:1,I>T:1,I>V:1,Q>K:1,R>S:1,R>G:1,Q>E:1,R>N:1	K:91780,T:26327,R:4667,I:157,E:82,N:57,Q:51,S:1,V:1,-:1,A:1,G:1
731	M	I	120	0	6.82E-02	1	M>I:120,M>L:9,M>T:6,M>V:3,I>T:2,I>V:2,M>K:1	M:122938,I:154,L:18,T:10,V:5,K:1
558	K	N	120	0	4.25E-03	1	K>N:120,K>R:33,K>M:11,K>E:8,K>Q:4,N>T:2,K>T:2,R>K:1,R>Q:1	K:122842,N:208,R:41,M:15,Q:8,E:8,T:4
307	T	I	120	6	2.73E-03	1	T>I:120,T>A:16,T>S:14,T>N:7,I>T:6,S>N:3,A>S:2,T>P:1	T:122741,I:337,A:20,S:16,N:11,P:1
623	A	V	119	0	1.24E-01	1	A>V:119,A>S:93,A>T:25,S>A:2,V>T:1	A:122730,V:215,S:135,T:37,-:9
1087	A	S	119	2	9.19E-04	1	A>S:119,A>V:20,A>T:9,S>G:3,A>P:3,S>A:2,A>G:1,T>S:1,S>P:1	A:122812,S:263,V:26,T:14,G:7,P:4
257	G	D	119	3	8.03E-03	1	G>S:121,G>D:119,G>V:25,S>V:7,S>C:7,G>R:6,S>G:6,R>S:3,D>G:3,G>C:3,S>D:2,V>D:2,S>R:1,V>F:1,D>H:1,D>Y:1,G>F:1	G:120765,S:1803,D:427,V:98,C:12,R:11,-:6,F:2,Y:1,H:1
145	Y	H	118	8	1.87E-01	1	Y>H:118,H>Y:8,H>N:3,Y>K:3,Y>N:3,H>K:3,Y>D:2,Y>S:1,H>R:1,K>H:1,K>Q:1,Y>C:1,N>S:1	Y:83483,-:38881,N:406,H:303,K:23,D:9,Q:6,S:5,L:3,P:2,F:2,V:1,C:1,R:1
1265	L	F	117	9	9.53E-04	1	L>F:117,L>P:19,L>I:16,L>R:9,F>L:9,L>V:3,L>H:3,L>G:1,L>C:1	L:122757,F:279,P:47,I:19,R:13,V:3,H:3,-:3,G:1,C:1
1203	L	F	116	5	8.59E-04	1	L>F:116,L>I:14,F>L:5,I>V:2,L>V:1	L:122950,F:156,I:16,V:4
1070	A	V	116	0	1.32E-01	1	A>V:116,A>S:96,A>T:34,A>E:8,S>A:4,A>G:2,T>S:2,V>L:1,A>P:1,V>I:1,S>G:1,V>S:1,V>T:1,G>E:1	A:122657,V:236,S:153,T:64,E:9,G:4,L:1,P:1,I:1
655	Y	H	115	269	1.99E-02	1	H>Y:269,Y>H:115,H>R:10,Y>F:10,H>L:3,H>P:2,H>Q:1,Y>L:1,H>N:1	H:62609,Y:60479,R:15,F:12,P:5,L:4,Q:1,N:1
681	H	P	114	88	3.23E-04	1	H>P:114,H>R:110,P>H:88,R>H:75,H>Y:44,R>P:32,P>L:17,P>R:8,H>Q:7,R>L:6,H>L:5,R>S:4,H>N:3,P>S:2,P>T:1,L>H:1,P>G:1,L>F:1,R>C:1,S>P:1,Q>L:1,Q>R:1,H>S:1,R>F:1	H:62978,R:42994,P:16958,L:73,Y:60,-:35,S:13,Q:7,N:3,F:2,T:1,G:1,C:1
173	Q	H	114	9	9.11E-02	1	Q>H:114,Q>K:82,Q>R:33,Q>L:12,H>Q:9,Q>E:8,K>R:5,H>P:3,R>K:3,K>Q:2,Q>P:1,L>F:1,H>E:1,Q>D:1	Q:122653,H:215,K:168,R:50,L:15,E:13,-:5,P:5,D:1,F:1
1260	D	N	114	4	1.80E-01	1	D>N:114,D>Y:38,D>E:21,D>H:13,H>Y:10,N>H:8,D>G:7,D>A:7,N>D:4,E>A:3,N>Y:3,E>G:3,N>G:1,Y>H:1	D:122659,N:193,Y:189,H:34,E:25,G:14,A:12
892	A	V	113	0	1.35E-01	1	A>V:113,A>S:74,A>T:4,S>A:1	A:122820,V:198,S:102,T:6
475	A	V	113	5	1.35E-01	1	A>V:113,A>S:47,A>T:19,V>A:5,A>G:1	A:122485,V:553,S:65,T:22,G:1
222	A	S	113	1	1.54E-03	1	A>V:552,A>S:113,V>A:26,A>T:25,A>P:9,S>P:5,T>S:5,A>I:2,T>P:1,P>D:1,S>A:1,S>G:1,V>F:1,V>S:1,V>I:1	A:117201,V:5660,S:205,T:30,P:24,I:3,D:1,G:1,F:1
484	A	V	113	5	5.02E-04	1	E>K:274,E>Q:158,A>V:113,E>A:80,K>E:76,A>E:67,E>D:30,A>S:26,A>T:24,K>Q:19,Q>E:14,E>G:12,A>K:12,A>P:7,K>R:5,V>A:5,S>P:5,G>A:3,E>R:2,T>S:2,Q>R:1,D>G:1,D>A:1,K>D:1,S>T:1,P>A:1,E>S:1,K>A:1,K>T:1,I>V:1,T>I:1,T>A:1,R>T:1,A>R:1,Q>A:1,E>V:1	E:61208,A:53089,K:7796,Q:432,R:226,V:214,S:43,D:39,T:35,G:23,P:19,I:1,-:1
670	I	V	113	4	1.40E-01	1	I>V:113,I>M:44,M>L:5,I>L:5,I>T:5,V>I:4,M>I:3,I>F:1	I:122905,V:154,M:50,L:11,T:5,F:1
831	A	V	112	0	1.40E-01	1	A>V:112,A>S:46,A>T:17,S>P:2,S>G:2,S>D:1,T>S:1,A>G:1,A>P:1,A>D:1,S>A:1,S>F:1	A:122818,V:190,S:87,T:22,G:3,P:3,D:2,F:1
706	A	V	112	3	1.39E-01	1	A>V:112,A>S:51,S>P:7,A>P:7,A>T:5,V>A:3,S>G:3,T>S:2,V>G:1,A>G:1	A:122815,V:202,S:69,P:26,G:7,T:7
747	T	I	111	3	5.17E-03	1	T>I:111,T>A:16,T>N:11,T>P:4,I>T:3,T>S:2,S>N:1,A>S:1,N>S:1	T:122761,I:315,N:22,A:20,S:4,P:4
732	T	I	111	7	5.24E-03	1	T>I:111,T>A:94,T>S:31,A>T:12,I>T:7,A>S:7,T>N:3,S>T:3,S>A:2,T>K:1,A>V:1,T>P:1	T:121698,A:971,I:350,S:101,N:3,P:1,K:1,V:1
942	A	S	110	2	2.05E-03	1	A>S:110,A>T:36,A>V:28,S>A:2,A>G:1,V>L:1	A:122866,S:169,T:55,V:33,-:1,L:1,G:1
791	T	I	109	6	5.95E-03	1	T>I:109,T>A:20,T>P:12,T>K:11,I>T:6,T>S:2,I>P:1,N>K:1,T>N:1,A>T:1	T:122703,I:358,A:27,K:18,P:15,N:3,S:2
1266	K	R	109	12	2.51E-01	1	K>R:109,K>N:14,R>K:12,K>E:9,K>Q:3,K>T:2,K>I:2	K:122884,R:202,N:19,E:14,Q:3,T:2,I:2
348	A	S	109	4	2.36E-03	1	A>S:109,A>T:40,A>V:8,A>P:7,S>A:4,A>E:3,S>P:3,S>G:1,S>T:1,V>S:1,T>S:1,T>A:1	A:122782,S:228,T:78,V:17,P:14,E:6,G:1
215	D	G	108	6	1.44E-02	1	D>H:122,D>G:108,D>Y:82,D>E:46,D>N:41,H>Y:27,N>H:12,Y>H:10,D>A:10,E>G:7,G>D:6,D>V:5,G>V:4,Y>D:3,H>D:3,Y>V:2,E>D:2,G>S:1,V>A:1,Y>F:1,N>Y:1,E>A:1,A>V:1	D:121553,G:534,Y:504,H:324,E:69,N:47,-:42,V:34,A:17,S:1,F:1
818	I	V	108	0	1.50E-01	1	I>V:108,I>M:2,I>F:1,I>S:1,V>F:1,I>K:1	I:122989,V:131,F:2,M:2,S:1,K:1
183	Q	H	108	11	1.01E-01	1	E>Q:109,Q>H:108,Q>E:51,Q>R:36,Q>L:18,E>D:16,Q>K:15,Q>P:12,H>Q:11,H>R:7,H>P:6,E>G:4,E>K:3,K>R:3,K>E:3,K>Q:2,G>V:2,P>L:2,Q>Y:2,L>F:1,D>E:1,D>V:1,E>A:1,R>K:1,Q>G:1,Q>N:1	Q:105710,E:16882,H:305,L:66,R:57,P:32,K:26,D:20,G:10,Y:8,V:6,F:2,N:1,A:1
20	T	I	107	5	6.84E-03	1	T>I:107,T>N:31,T>A:23,T>P:10,T>S:6,I>T:5,N>T:4,T>K:4,S>N:3,I>F:2,T>R:2,T>F:1,T>Q:1,A>T:1,T>L:1	T:120644,N:1592,I:758,A:44,-:37,Q:17,P:15,F:6,S:6,K:4,R:2,L:1
28	Y	H	106	1	3.30E-01	1	Y>H:106,Y>F:8,H>N:7,Y>N:5,Y>C:3,Y>S:2,H>Y:1,N>A:1,S>Q:1,Y>D:1,H>D:1,N>D:1	Y:122574,S:365,H:144,N:17,F:9,Q:7,C:3,A:3,D:3,-:1
845	A	V	106	1	1.51E-01	1	A>S:284,A>V:106,A>T:23,S>A:10,A>D:9,A>G:2,T>S:2,S>G:2,T>D:1,D>G:1,V>A:1,S>P:1,S>D:1	A:122340,S:555,V:176,T:33,D:14,G:7,P:1
858	L	I	105	4	7.38E-03	1	L>I:105,L>F:23,I>L:4,L>V:3,L>P:1,L>H:1,V>L:1,I>V:1	L:122873,I:212,F:30,V:7,-:2,H:1,P:1
405	N	D	101	144	6.41E-03	1	D>N:144,N>D:101,N>S:7,D>E:6,D>G:5,N>H:5,D>Y:4,N>Y:3,E>G:2,H>Y:2,G>V:2,Y>H:1,E>A:1,Y>A:1	D:73610,N:49457,Y:25,G:9,S:7,E:7,H:6,A:3,V:2
1063	L	F	101	3	3.61E-03	1	L>F:101,L>M:3,F>L:3,L>V:2,L>S:1	L:122964,F:156,M:3,V:2,S:1
771	A	S	101	4	4.55E-03	1	A>S:101,A>V:22,A>D:4,S>A:4,A>G:2,A>N:2,S>N:2,A>P:1,S>G:1,N>D:1,S>D:1,G>A:1,A>T:1	A:122918,S:163,V:28,D:6,N:4,G:4,T:2,P:1
476	G	S	100	0	4.00E-04	1	G>S:100,G>D:6,G>V:3,G>A:2,S>A:2,S>D:2	G:122912,S:197,D:10,A:4,V:3
460	N	K	100	43	1.70E-02	1	N>K:100,N>S:48,K>N:43,N>Y:13,N>H:9,N>D:8,N>I:7,S>T:7,K>R:5,N>T:5,T>I:5,H>Y:3,K>M:1,T>K:1,T>A:1,K>S:1	N:94268,K:28651,S:83,Y:45,I:28,T:18,H:14,D:11,R:5,-:1,M:1,A:1
1083	H	Y	100	0	3.24E-01	1	H>Y:100,H>Q:15,H>R:10,H>N:8,Q>R:3,H>L:2,H>D:2,H>F:1	H:122943,Y:130,Q:24,R:14,N:9,D:3,L:2,F:1
740	M	I	100	0	1.00E-01	1	M>I:100,M>T:27,I>V:11,M>V:10,M>L:8,I>T:4,M>K:3,M>R:1,T>L:1	M:122907,I:115,T:68,V:23,L:9,K:3,R:1
240	T	I	99	3	1.21E-02	1	T>I:99,T>A:9,T>N:7,T>S:5,T>P:4,I>T:3,P>A:1,S>P:1,I>A:1	T:122856,I:228,A:17,P:13,N:7,S:5
186	F	L	99	0	6.49E-03	1	F>L:99,F>S:37,F>I:5,L>I:4,F>Y:4,F>K:4,L>V:3,F>V:3,L>S:2,S>C:2,I>V:1,F>Q:1,F>R:1,F>N:1	F:122430,-:310,S:173,L:165,I:13,K:12,V:10,Y:7,C:3,Q:1,R:1,N:1
68	I	T	97	1	3.44E-03	1	I>T:97,I>V:76,I>L:16,I>M:11,I>F:3,I>K:3,K>R:2,T>K:2,I>S:2,T>R:2,M>L:2,T>S:1,V>I:1,R>K:1,T>I:1,M>T:1	I:102533,-:20157,T:257,V:114,L:24,M:12,K:9,S:8,R:7,F:4,H:1
118	L	F	97	3	4.75E-03	1	L>F:97,L>I:22,F>L:3,L>V:3,L>P:2,I>V:1	L:122933,F:148,I:38,V:4,P:3
1200	L	F	97	4	4.70E-03	1	L>F:97,L>I:14,L>V:4,F>L:4,L>P:3,I>V:3,L>R:2	L:122966,F:129,I:17,V:9,P:3,R:2
1070	A	S	96	4	7.71E-03	1	A>V:116,A>S:96,A>T:34,A>E:8,S>A:4,A>G:2,T>S:2,V>L:1,A>P:1,V>I:1,S>G:1,V>S:1,V>T:1,G>E:1	A:122657,V:236,S:153,T:64,E:9,G:4,L:1,P:1,I:1
8	L	F	96	2	5.28E-03	1	L>F:96,L>V:18,L>W:5,L>M:4,F>L:2,L>S:2,F>S:2,M>L:1	L:122936,F:154,V:21,M:6,W:5,S:4
1027	T	I	96	15	1.56E-02	1	T>I:96,I>T:15,T>S:13,T>A:11,T>N:4,A>S:3,S>N:1	T:121066,I:2023,S:18,A:13,N:6
111	D	N	95	1	2.28E-01	1	D>N:95,D>E:4,D>H:3,N>H:2,D>G:1,N>D:1,E>G:1	D:122985,N:124,H:8,E:4,G:4,-:1
732	T	A	94	12	1.81E-01	1	T>I:111,T>A:94,T>S:31,A>T:12,I>T:7,A>S:7,T>N:3,S>T:3,S>A:2,T>K:1,A>V:1,T>P:1	T:121698,A:971,I:350,S:101,N:3,P:1,K:1,V:1
181	G	R	93	1	7.13E-02	1	G>V:120,G>R:93,G>A:60,G>E:48,V>A:22,E>A:15,A>V:13,V>G:3,V>R:3,E>V:2,V>L:2,R>V:2,A>E:1,E>T:1,E>G:1,V>E:1,R>G:1	G:121755,V:834,R:282,A:154,E:98,L:2,T:1
623	A	S	93	2	8.62E-03	1	A>V:119,A>S:93,A>T:25,S>A:2,V>T:1	A:122730,V:215,S:135,T:37,-:9
339	G	D	92	72	3.61E-02	1	G>D:92,D>G:72,H>Y:29,D>N:29,H>G:17,H>D:16,G>S:16,D>Y:15,H>R:13,D>H:12,G>H:6,D>A:6,D>E:5,G>V:3,Y>H:3,H>Q:2,N>D:2,H>N:2,H>L:2,N>H:2,A>V:2,D>V:2,S>C:2,S>V:2,G>F:1,S>G:1,R>G:1,H>F:1,N>Y:1,E>G:1,G>A:1,V>F:1,S>P:1	G:64974,D:35561,H:22382,Y:73,N:42,S:37,V:16,R:15,A:8,E:5,C:4,F:3,Q:3,L:2,P:1
327	V	I	92	4	1.84E-01	1	V>I:92,I>V:4,V>A:3,I>L:1,V>L:1	V:122995,I:126,A:3,L:2
212	L	I	91	139	1.85E-02	1	I>L:139,L>I:91,L>S:27,I>V:21,L>V:10,L>F:7,L>G:4,I>M:3,V>I:3,I>N:2,L>E:2,V>L:1,V>G:1,M>L:1,I>T:1,S>G:1,P>S:1,L>P:1,L>K:1,F>S:1	L:110795,I:11769,S:202,-:165,V:101,N:35,G:27,E:16,F:8,M:4,T:2,K:1,P:1
694	A	V	91	1	1.93E-01	1	A>V:91,A>S:12,A>T:11,V>F:5,V>T:2,A>P:1,V>A:1	A:122890,V:200,T:16,S:14,F:5,P:1
622	V	I	91	4	1.88E-01	1	V>F:131,V>I:91,V>A:51,V>L:15,L>F:8,I>L:8,I>V:4,F>V:3,V>G:3	V:122609,F:259,I:134,A:83,L:32,-:6,G:3
493	Q	R	90	88	3.96E-02	1	Q>R:90,R>Q:88,Q>L:28,Q>E:22,Q>K:18,Q>H:16,Q>P:7,E>Q:6,K>R:3,R>K:2,R>L:2,R>V:1,R>G:1,K>E:1,P>Q:1	Q:108200,R:14577,E:215,L:72,H:25,K:24,P:11,V:1,G:1
141	L	F	90	3	8.73E-03	1	L>F:90,L>V:16,L>S:6,L>G:6,L>Y:4,L>M:4,F>L:3,L>W:2,N>D:1,S>N:1,F>Y:1,M>K:1,V>M:1,L>K:1,L>D:1,S>W:1	L:122454,-:468,F:121,V:32,Y:17,S:11,G:10,M:5,W:3,K:2,D:2,N:1
846	A	S	89	0	1.18E-02	1	A>V:152,A>S:89,A>T:15,A>G:9,S>G:7,V>A:3,G>D:2,V>G:1	A:122671,V:274,S:138,G:24,T:17,D:2
521	P	S	89	7	9.37E-02	1	P>S:89,P>T:48,S>T:20,P>L:17,T>S:11,P>Q:10,S>P:7,T>P:6,P>R:5,Q>R:4,L>Q:3,S>A:2,S>R:2,T>Q:1,T>A:1,R>Q:1,L>R:1,P>A:1	P:121102,S:1517,T:421,Q:33,L:32,R:16,A:4,-:1
871	A	S	88	1	1.34E-02	1	A>S:88,A>V:73,A>T:4,S>G:2,S>A:1	A:122875,S:133,V:112,T:4,G:2
681	P	H	88	114	9.07E-02	1	H>P:114,H>R:110,P>H:88,R>H:75,H>Y:44,R>P:32,P>L:17,P>R:8,H>Q:7,R>L:6,H>L:5,R>S:4,H>N:3,P>S:2,P>T:1,L>H:1,P>G:1,L>F:1,R>C:1,S>P:1,Q>L:1,Q>R:1,H>S:1,R>F:1	H:62978,R:42994,P:16958,L:73,Y:60,-:35,S:13,Q:7,N:3,F:2,T:1,G:1,C:1
493	R	Q	88	90	3.23E-04	1	Q>R:90,R>Q:88,Q>L:28,Q>E:22,Q>K:18,Q>H:16,Q>P:7,E>Q:6,K>R:3,R>K:2,R>L:2,R>V:1,R>G:1,K>E:1,P>Q:1	Q:108200,R:14577,E:215,L:72,H:25,K:24,P:11,V:1,G:1
158	G	R	88	65	8.34E-04	1	G>R:88,R>G:65,R>S:14,R>K:12,G>S:8,R>I:6,G>E:4,S>I:3,S>G:2,G>V:2,R>T:2,R>L:1,S>R:1,T>I:1,K>T:1,R>V:1,V>I:1,T>M:1,S>T:1	R:81041,G:37223,-:4512,S:295,I:13,K:13,V:12,E:10,T:4,L:2,M:1
190	R	K	87	0	3.18E-01	1	R>K:87,R>S:60,R>M:22,R>W:11,R>G:10,K>M:8,S>R:8,S>T:8,R>T:3,R>I:2,G>S:2,T>M:2,R>N:1,S>N:1,M>W:1,S>G:1,N>S:1,K>N:1	R:121258,S:1642,K:106,M:57,T:25,W:18,G:12,N:4,-:2,I:2
96	E	D	87	1	6.29E-02	1	E>D:87,E>G:28,E>Q:22,E>K:8,E>A:7,G>A:7,E>V:5,A>V:4,D>V:3,V>A:2,G>V:2,K>Q:2,D>E:1,Q>E:1,D>Y:1,V>Y:1	E:122855,D:123,G:55,Q:35,A:24,V:23,K:8,Y:3
233	I	V	87	0	2.10E-01	1	I>V:87,I>T:7,I>S:1,I>M:1	I:123018,V:98,T:7,-:1,S:1,M:1
676	T	I	87	1	2.55E-02	1	T>I:87,T>A:26,T>S:24,T>P:9,T>N:9,S>P:3,S>N:3,T>L:1,T>R:1,A>S:1,I>T:1	T:122791,I:219,P:34,A:32,S:27,N:14,R:6,-:2,L:1
128	I	V	87	3	2.11E-01	1	I>V:87,V>I:3,V>F:1	I:123010,V:114,F:1,-:1
501	N	Y	86	21	2.21E-04	1	N>Y:86,N>T:48,Y>N:21,N>S:10,N>I:6,N>H:6,T>I:4,S>T:3,H>Y:3,Y>H:3,Y>T:2,Y>F:2,N>R:1,N>K:1,Y>I:1,Y>K:1,T>N:1	Y:66056,N:56787,T:230,I:22,S:16,H:10,K:2,F:2,R:1
982	S	A	86	41	1.37E-02	1	S>A:86,A>S:41,S>L:13,S>T:4,S>K:1	S:117233,A:5870,L:18,T:4,K:1
243	A	S	86	0	1.42E-02	1	A>S:86,A>V:34,A>T:7,A>G:6,A>R:5,A>D:3,R>H:2,A>H:2,V>L:2,S>P:2,S>R:1,G>R:1,G>D:1,S>G:1	A:122272,-:506,S:133,H:76,V:64,R:46,G:11,T:8,D:6,P:2,L:2
899	A	S	86	0	1.44E-02	1	A>S:86,A>V:15,A>T:5,A>P:2,A>G:2,S>T:1	A:122851,S:250,V:15,T:6,P:2,G:2
1078	A	V	85	0	2.11E-01	1	A>S:255,A>V:85,A>T:50,S>A:10,T>S:2,A>D:1,S>T:1,A>F:1	A:122392,S:511,V:119,T:102,D:1,F:1
701	A	S	85	2	1.52E-02	1	A>V:414,A>S:85,A>T:32,V>A:16,A>E:9,V>I:2,S>A:2,T>A:1,A>P:1,A>D:1,S>V:1,E>G:1,A>G:1	A:119915,V:2985,S:161,T:48,E:10,G:3,I:2,D:1,P:1
147	K	E	85	11	1.85E-01	1	K>E:85,K>N:76,K>R:34,K>Q:22,E>K:11,K>I:11,E>Q:6,N>T:6,K>T:6,N>I:5,T>I:4,I>K:1,N>K:1,R>I:1,T>K:1	K:120799,E:1710,N:286,I:146,-:94,R:41,Q:35,T:15
427	D	N	84	2	2.66E-01	1	D>N:84,D>Y:24,D>H:16,D>G:14,D>V:9,D>A:8,H>Y:7,N>H:5,D>E:4,N>D:2,A>G:2,N>Y:1,N>A:1,Y>V:1	D:122822,N:123,Y:69,G:32,A:29,H:29,V:14,E:7,-:1
870	I	V	83	0	2.23E-01	1	I>V:83,I>T:9,I>L:5	I:123002,V:108,T:10,L:6
105	I	V	83	0	2.22E-01	1	I>V:83,I>L:8,I>T:5,I>M:1,V>F:1	I:122995,V:109,L:10,T:8,F:3,M:1
704	S	L	82	2	1.87E-03	1	S>L:82,S>P:20,S>T:10,S>A:10,P>L:6,T>A:2,L>S:2,L>F:1,L>Y:1	S:118944,L:4122,P:31,A:17,T:10,Y:1,F:1
173	Q	K	82	2	8.84E-02	1	Q>H:114,Q>K:82,Q>R:33,Q>L:12,H>Q:9,Q>E:8,K>R:5,H>P:3,R>K:3,K>Q:2,Q>P:1,L>F:1,H>E:1,Q>D:1	Q:122653,H:215,K:168,R:50,L:15,E:13,-:5,P:5,D:1,F:1
182	K	N	82	8	3.65E-02	1	K>N:82,K>E:76,K>R:58,K>Q:23,K>T:16,N>K:8,K>I:7,N>I:5,N>T:5,T>I:4,E>K:2,R>K:1,I>T:1,E>N:1,N>Q:1,K>F:1,R>I:1,Q>E:1,K>S:1,R>Q:1	K:122121,N:535,I:147,E:142,R:79,Q:66,T:34,F:1,S:1
752	L	F	82	4	1.52E-02	1	L>F:82,L>I:8,L>P:5,F>L:4,L>V:3,I>V:2,L>R:1	L:122996,F:110,I:8,V:5,P:5,R:2
174	P	S	82	1	1.07E-01	1	P>S:82,P>L:14,P>H:10,S>T:7,P>T:5,H>R:2,R>H:1,S>R:1,P>R:1,S>P:1	P:122752,S:305,L:32,T:15,H:13,R:5,-:4
411	A	S	82	0	2.01E-02	1	A>S:82,A>V:16,A>T:8,S>G:3,A>G:3,T>S:2,A>P:1,S>T:1	A:122937,S:140,V:25,T:16,G:7,P:1
2	F	L	81	0	2.36E-02	1	F>L:81,F>V:8,F>S:7,L>V:6,F>Y:5,F>M:4,V>M:2,L>M:2,L>S:1,F>C:1,M>V:1	F:122929,L:106,V:48,M:18,S:18,Y:5,C:1,-:1
1199	D	N	81	9	2.75E-01	1	D>N:81,D>G:19,D>H:18,D>Y:17,N>H:12,H>Y:11,N>D:9,D>E:4,D>A:3,N>G:1,V>A:1,G>V:1,E>G:1,A>V:1,D>V:1	D:122745,N:228,Y:54,H:46,G:39,E:6,V:4,A:4
615	V	I	81	1	2.18E-01	1	V>I:81,V>F:29,V>A:11,L>F:3,V>L:3,I>L:2,I>V:1,I>F:1,A>V:1	V:122958,I:102,F:43,A:16,L:7
484	E	A	80	67	1.22E-03	1	E>K:274,E>Q:158,A>V:113,E>A:80,K>E:76,A>E:67,E>D:30,A>S:26,A>T:24,K>Q:19,Q>E:14,E>G:12,A>K:12,A>P:7,K>R:5,V>A:5,S>P:5,G>A:3,E>R:2,T>S:2,Q>R:1,D>G:1,D>A:1,K>D:1,S>T:1,P>A:1,E>S:1,K>A:1,K>T:1,I>V:1,T>I:1,T>A:1,R>T:1,A>R:1,Q>A:1,E>V:1	E:61208,A:53089,K:7796,Q:432,R:226,V:214,S:43,D:39,T:35,G:23,P:19,I:1,-:1
259	T	I	80	3	3.61E-02	1	T>I:80,T>A:59,T>S:19,T>K:10,T>P:6,A>S:5,S>P:4,T>R:3,I>T:3,A>T:2,K>R:2,I>R:1,R>G:1,S>R:1	T:122733,I:186,A:126,S:34,P:17,K:12,-:9,R:8,G:1
626	A	S	80	0	2.17E-02	1	A>S:80,A>V:44,A>T:18,A>G:2,S>T:1,T>A:1,G>E:1,S>P:1,T>S:1,A>E:1	A:122904,S:122,V:68,T:26,G:2,E:2,-:1,P:1
184	G	S	80	0	3.59E-03	1	G>S:80,G>D:48,G>V:47,G>A:4,S>C:2,G>R:2,G>K:1,S>A:1,D>N:1,D>R:1,G>Q:1,L>V:1,F>L:1,S>F:1,R>S:1	G:122603,V:269,S:144,D:86,A:10,R:3,-:3,C:2,K:2,N:1,Q:1,L:1,F:1
78	R	K	79	2	3.45E-01	1	R>K:79,R>M:39,R>S:39,R>G:19,G>S:12,K>M:12,R>W:3,K>R:2,T>M:1,S>T:1,S>G:1,R>T:1,M>T:1,M>W:1,M>I:1,K>Q:1	R:122753,M:129,K:106,S:94,G:32,W:5,T:4,I:1,-:1,Q:1
27	A	V	79	1	2.30E-01	1	A>S:203,A>V:79,S>A:69,S>P:50,S>L:31,A>T:23,S>T:11,P>L:8,A>E:4,P>S:4,S>G:3,A>L:2,A>P:1,V>A:1,T>P:1,P>Q:1,P>T:1,L>F:1,P>A:1,T>A:1,L>S:1,A>K:1,T>S:1	A:72222,S:49966,Q:364,L:184,V:177,P:135,T:56,-:9,E:8,G:3,K:1,F:1
408	R	S	79	150	1.52E-02	1	S>R:150,R>S:79,R>I:21,S>N:19,S>G:18,R>K:17,R>G:12,S>I:4,R>T:2,T>I:1,S>T:1,I>T:1,N>I:1,N>S:1,G>R:1	R:74781,S:48177,I:65,G:44,K:27,N:26,T:6
936	D	N	79	2	2.81E-01	1	D>H:115,D>N:79,D>Y:70,H>Y:36,D>E:28,D>G:15,N>H:14,Y>H:9,D>A:5,D>V:5,Y>D:4,N>Y:3,E>G:3,H>D:3,G>V:2,N>D:2,E>D:2,E>A:2,A>V:1,H>L:1,Y>N:1,H>V:1	D:122290,Y:344,H:247,N:143,G:39,E:38,A:12,V:12,L:1
679	N	K	78	76	5.10E-02	1	N>K:78,K>N:76,K>R:36,N>S:12,N>Y:8,K>M:6,N>T:5,N>D:5,N>I:4,K>E:3,N>H:2,K>T:2,S>T:1,N>L:1,N>R:1,T>I:1,R>K:1,H>Y:1	N:64362,K:58533,-:103,R:58,S:18,Y:17,I:9,T:8,M:7,D:5,E:3,H:2,L:1
152	W	R	77	6	5.74E-03	1	W>L:122,W>R:77,W>C:9,R>Q:7,R>W:6,R>G:6,W>G:3,G>S:3,Q>L:2,L>F:2,R>S:2,R>K:2,W>K:2,L>Q:1,W>F:1,S>G:1,C>S:1,R>C:1,K>V:1,W>S:1,S>R:1,S>C:1,L>S:1	W:119259,R:1949,C:1396,L:464,K:17,G:15,S:12,Q:9,F:3,V:1,-:1
185	N	S	77	2	1.08E-01	1	N>D:244,N>S:77,N>K:36,N>I:23,D>N:20,N>Y:20,N>T:19,S>T:14,T>I:6,N>H:3,S>N:2,H>Y:1,N>A:1,Y>F:1,N>G:1,I>N:1,N>L:1,K>N:1,N>E:1,N>R:1	N:121902,D:571,I:331,S:115,K:73,Y:65,T:48,-:9,G:3,H:3,F:2,A:1,L:1,E:1,R:1
344	A	S	77	0	2.68E-02	1	A>S:77,A>T:33,A>V:19,A>D:3,A>G:1,S>T:1,D>G:1	A:122893,S:120,T:81,V:26,D:4,G:2
51	T	I	77	1	4.19E-02	1	T>I:77,T>A:13,T>N:7,T>S:5,T>P:3,A>S:1,I>T:1	T:122891,I:201,A:16,N:8,S:7,P:3
517	L	F	76	0	2.27E-02	1	L>F:76,L>I:20,L>V:14,L>P:3,L>Q:1,L>H:1,L>R:1,I>V:1	L:122965,F:103,I:28,V:22,P:5,R:1,Q:1,H:1
570	A	V	76	8	2.43E-01	1	A>V:76,A>S:63,A>D:34,A>T:19,V>A:8,D>A:3,S>T:2,S>G:2,D>Y:2,A>G:1,V>I:1,D>V:1,D>G:1,V>Y:1,G>D:1	A:113259,D:5839,V:3874,S:113,T:28,Y:7,G:5,I:1
498	R	Q	76	67	3.83E-04	1	R>Q:76,Q>R:67,Q>H:2,Q>K:2,Q>P:1,Q>Y:1,Q>L:1	Q:65587,R:57532,H:2,K:2,Y:1,L:1,P:1
245	H	N	76	4	2.02E-02	1	H>Y:328,H>N:76,H>R:61,H>S:8,H>P:5,H>D:4,N>H:4,H>G:3,H>Q:2,H>A:2,H>L:1,S>A:1,S>L:1,R>S:1,N>S:1,Y>F:1,N>D:1,Y>H:1	H:118241,N:4104,Y:509,R:140,S:85,-:21,P:7,D:5,Q:3,L:3,A:3,G:3,F:2
679	K	N	76	78	3.83E-04	1	N>K:78,K>N:76,K>R:36,N>S:12,N>Y:8,K>M:6,N>T:5,N>D:5,N>I:4,K>E:3,N>H:2,K>T:2,S>T:1,N>L:1,N>R:1,T>I:1,R>K:1,H>Y:1	N:64362,K:58533,-:103,R:58,S:18,Y:17,I:9,T:8,M:7,D:5,E:3,H:2,L:1
182	K	E	76	2	2.18E-01	1	K>N:82,K>E:76,K>R:58,K>Q:23,K>T:16,N>K:8,K>I:7,N>I:5,N>T:5,T>I:4,E>K:2,R>K:1,I>T:1,E>N:1,N>Q:1,K>F:1,R>I:1,Q>E:1,K>S:1,R>Q:1	K:122121,N:535,I:147,E:142,R:79,Q:66,T:34,F:1,S:1
68	I	V	76	1	1.98E-01	1	I>T:97,I>V:76,I>L:16,I>M:11,I>F:3,I>K:3,K>R:2,T>K:2,I>S:2,T>R:2,M>L:2,T>S:1,V>I:1,R>K:1,T>I:1,M>T:1	I:102533,-:20157,T:257,V:114,L:24,M:12,K:9,S:8,R:7,F:4,H:1
484	K	E	76	274	6.06E-03	1	E>K:274,E>Q:158,A>V:113,E>A:80,K>E:76,A>E:67,E>D:30,A>S:26,A>T:24,K>Q:19,Q>E:14,E>G:12,A>K:12,A>P:7,K>R:5,V>A:5,S>P:5,G>A:3,E>R:2,T>S:2,Q>R:1,D>G:1,D>A:1,K>D:1,S>T:1,P>A:1,E>S:1,K>A:1,K>T:1,I>V:1,T>I:1,T>A:1,R>T:1,A>R:1,Q>A:1,E>V:1	E:61208,A:53089,K:7796,Q:432,R:226,V:214,S:43,D:39,T:35,G:23,P:19,I:1,-:1
479	P	S	76	1	1.24E-01	1	P>S:76,P>L:37,P>H:14,P>R:7,S>T:4,H>R:4,S>R:3,R>H:2,L>R:2,H>L:1,H>Q:1,S>P:1	P:122690,S:206,L:150,R:44,H:29,T:5,-:1,Q:1
147	K	N	76	1	4.73E-02	1	K>E:85,K>N:76,K>R:34,K>Q:22,E>K:11,K>I:11,E>Q:6,N>T:6,K>T:6,N>I:5,T>I:4,I>K:1,N>K:1,R>I:1,T>K:1	K:120799,E:1710,N:286,I:146,-:94,R:41,Q:35,T:15
978	N	S	76	0	1.09E-01	1	N>S:76,N>D:6,N>H:3,N>Y:1	N:122950,S:166,D:6,H:3,Y:1
72	G	E	75	2	1.29E-01	1	G>E:75,G>R:56,G>V:27,G>W:17,R>W:10,E>A:4,A>V:3,R>G:2,E>G:2,G>A:2,E>R:2,R>E:1,R>V:1,S>A:1,G>S:1,G>T:1,W>V:1,V>L:1,W>R:1	G:122609,E:203,R:161,V:95,W:44,A:7,-:3,S:2,L:1,T:1
909	I	V	75	0	2.47E-01	1	I>V:75	I:123039,V:87
330	P	S	75	1	1.25E-01	1	P>S:75,P>L:25,P>A:1,S>A:1,S>P:1,P>H:1,S>L:1,S>T:1	P:122898,S:168,L:55,A:3,T:1,H:1
197	I	V	74	1	2.54E-01	1	I>V:74,I>T:15,I>S:5,T>S:2,I>N:2,I>D:1,I>F:1,S>N:1,V>I:1	I:122967,V:94,T:52,S:7,N:3,F:1,D:1,-:1
153	M	T	74	3	1.99E-02	1	M>I:518,M>T:74,M>V:50,I>V:34,I>T:14,M>L:11,M>K:7,T>K:4,M>R:4,I>M:3,T>M:3,K>R:1,R>K:1,T>S:1	M:121643,I:857,T:456,V:118,K:18,L:13,S:11,R:10
1009	T	I	74	2	4.79E-02	1	T>I:74,T>S:9,T>N:8,T>A:3,S>N:2,I>T:2	T:122897,I:198,N:14,S:11,A:6
490	F	L	74	0	3.65E-02	1	F>L:74,F>S:58,S>P:34,S>F:19,F>V:15,L>V:10,F>Y:8,F>I:4,P>S:4,L>I:4,S>A:3,I>V:3,S>Y:2,Y>F:1,F>P:1,P>H:1,A>S:1,S>T:1,L>S:1	F:104919,S:17918,P:113,L:113,V:35,Y:12,I:9,A:5,H:1,T:1
892	A	S	74	1	3.22E-02	1	A>V:113,A>S:74,A>T:4,S>A:1	A:122820,V:198,S:102,T:6
677	H	Q	74	570	2.59E-03	1	Q>H:570,H>Q:74,H>P:49,Q>R:48,Q>P:29,Q>E:15,Q>L:14,Q>K:11,H>Y:4,P>L:4,H>R:3,R>K:3,H>L:3,P>S:2,K>E:2,H>S:1,R>W:1,P>Q:1,L>P:1,K>R:1,Q>N:1,R>Q:1,H>N:1	Q:120727,H:1961,P:248,R:103,L:34,E:23,K:16,N:5,Y:4,S:3,-:1,W:1
852	A	S	74	0	3.21E-02	1	A>S:74,A>V:69,A>T:15,A>K:2,S>G:1,A>E:1	A:122845,S:145,V:109,T:21,G:2,K:2,E:2
1177	V	I	74	14	2.43E-01	1	V>I:74,V>L:46,I>V:14,V>A:10,I>L:10,V>E:1,A>V:1	V:122857,I:187,L:69,A:12,E:1
1252	S	F	73	2	3.32E-04	1	S>F:73,S>P:58,S>C:16,F>Y:12,S>A:7,S>Y:3,Y>F:2,S>T:2,F>S:2,C>Y:1,C>S:1,T>A:1	S:122643,F:292,P:103,C:48,Y:28,A:10,T:2
871	A	V	73	0	2.53E-01	1	A>S:88,A>V:73,A>T:4,S>G:2,S>A:1	A:122875,S:133,V:112,T:4,G:2
1132	I	V	72	0	2.58E-01	1	I>V:72,I>M:10,I>T:7,M>I:6,N>K:5,I>N:5,M>K:3,I>F:2,I>K:2,K>N:1	I:122960,V:89,N:27,M:23,K:15,T:9,F:3
77	K	N	72	2	5.63E-02	1	K>N:72,K>T:58,K>R:38,K>E:13,K>M:9,N>T:5,R>K:2,N>K:2,M>I:1,R>G:1,K>Q:1,N>Y:1,T>M:1,K>H:1,T>K:1	K:122291,T:558,N:122,R:119,M:15,E:13,-:3,Q:1,H:1,Y:1,I:1,G:1
339	D	G	72	92	5.10E-04	1	G>D:92,D>G:72,H>Y:29,D>N:29,H>G:17,H>D:16,G>S:16,D>Y:15,H>R:13,D>H:12,G>H:6,D>A:6,D>E:5,G>V:3,Y>H:3,H>Q:2,N>D:2,H>N:2,H>L:2,N>H:2,A>V:2,D>V:2,S>C:2,S>V:2,G>F:1,S>G:1,R>G:1,H>F:1,N>Y:1,E>G:1,G>A:1,V>F:1,S>P:1	G:64974,D:35561,H:22382,Y:73,N:42,S:37,V:16,R:15,A:8,E:5,C:4,F:3,Q:3,L:2,P:1
850	I	L	72	1	4.85E-02	1	I>L:72,I>V:33,I>T:15,I>S:4,T>S:3,I>M:2,L>F:2,V>S:1,I>F:1,I>R:1,N>R:1,T>N:1,L>I:1,V>F:1	I:122949,L:104,V:34,T:19,S:9,F:5,M:2,N:2,R:2
554	E	D	71	0	9.70E-02	1	E>K:137,E>Q:89,E>D:71,E>G:19,K>Q:14,K>E:14,E>A:12,E>V:8,G>A:7,A>V:6,D>V:2,E>P:1,K>N:1,K>R:1,V>E:1,A>G:1,G>V:1	E:118589,K:4151,Q:156,D:88,V:54,A:47,G:37,N:2,R:1,P:1
237	R	K	71	0	3.84E-01	1	R>K:71,R>S:22,R>M:19,K>M:9,R>G:5,R>T:1,G>S:1,M>T:1	R:122938,K:75,M:61,S:41,G:9,T:2
385	T	I	71	0	5.44E-02	1	T>I:71,T>A:10,T>N:9,T>S:3,A>S:1,S>N:1,I>A:1	T:122913,I:173,N:21,A:13,S:6
608	V	I	71	0	2.56E-01	1	V>I:71,V>F:10,I>F:1	V:123019,I:93,F:14
854	K	N	71	1	5.75E-02	1	K>N:71,K>R:19,K>E:5,K>T:3,R>K:1,N>K:1,K>M:1,N>T:1	K:122892,N:200,R:23,E:5,T:5,M:1
1006	T	I	70	1	5.67E-02	1	T>I:70,T>A:13,T>S:7,A>S:3,S>R:1,I>T:1	T:122970,I:124,A:21,S:10,R:1
680	S	F	70	1	5.78E-04	1	S>F:70,S>T:43,S>P:24,F>Y:15,S>A:10,S>Y:4,Y>F:3,T>S:2,A>S:1,S>N:1,P>S:1,F>S:1,V>F:1,A>V:1,T>A:1	S:122651,F:267,T:67,P:47,-:43,Y:34,A:14,N:2,V:1
14	Q	R	70	1	8.31E-02	1	Q>H:185,Q>R:70,Q>K:27,H>Q:20,Q>L:12,Q>E:7,R>K:5,K>R:3,Q>P:1,Q>S:1,R>Q:1,Q>N:1,H>V:1,K>E:1	Q:122510,H:334,R:120,K:87,-:37,L:25,E:9,N:1,S:1,P:1,V:1
284	T	I	69	5	5.90E-02	1	T>I:69,T>A:8,T>N:7,I>T:5,T>S:2,A>S:1,S>P:1	T:122882,I:222,N:9,A:9,S:3,P:1
27	S	A	69	203	2.55E-04	1	A>S:203,A>V:79,S>A:69,S>P:50,S>L:31,A>T:23,S>T:11,P>L:8,A>E:4,P>S:4,S>G:3,A>L:2,A>P:1,V>A:1,T>P:1,P>Q:1,P>T:1,L>F:1,P>A:1,T>A:1,L>S:1,A>K:1,T>S:1	A:72222,S:49966,Q:364,L:184,V:177,P:135,T:56,-:9,E:8,G:3,K:1,F:1
852	A	V	69	0	2.68E-01	1	A>S:74,A>V:69,A>T:15,A>K:2,S>G:1,A>E:1	A:122845,S:145,V:109,T:21,G:2,K:2,E:2
929	S	T	69	1	9.45E-03	1	S>T:69,S>I:43,S>N:23,T>I:12,S>G:7,S>R:7,S>C:1,N>S:1,N>I:1,T>S:1,R>G:1,R>C:1	S:122821,I:158,T:99,N:29,G:9,R:8,C:2
859	T	N	69	16	7.31E-04	1	T>I:141,T>N:69,T>S:17,N>T:16,T>A:15,I>T:6,S>N:3,I>A:1,A>S:1	T:121725,N:953,I:392,S:33,A:20,-:3
1205	K	N	68	0	6.58E-02	1	K>N:68,K>R:23,K>E:10,K>T:4,K>M:4,K>Q:4,N>T:2,T>M:2	K:122967,N:102,R:28,E:11,M:7,T:7,Q:4
812	P	L	68	0	8.00E-02	1	P>S:130,P>L:68,P>Q:8,S>R:8,S>T:7,P>T:5,P>R:5,L>Q:4,Q>R:3,S>A:3,T>S:2,R>Q:2,L>R:2,I>L:1,T>I:1,A>T:1,S>P:1,T>A:1	P:122365,L:347,S:332,T:30,R:30,Q:14,A:5,-:2,I:1
856	N	S	68	2	1.32E-01	1	N>S:68,N>K:67,K>N:42,S>N:2,N>H:2,N>D:2,S>T:1,K>R:1,N>T:1,N>I:1,N>Y:1	N:114784,K:8224,S:106,T:2,R:2,D:2,-:2,H:2,Y:1,I:1
19	T	I	68	121	6.09E-02	1	I>L:164,I>T:121,R>T:79,T>I:68,T>R:47,I>V:26,R>K:14,R>I:9,T>K:8,T>A:7,T>S:7,R>G:7,I>M:6,R>S:4,L>I:4,K>R:3,T>P:3,I>R:2,S>T:2,A>S:1,K>T:1,S>G:1,M>L:1,R>Q:1	I:49607,R:38538,T:34212,-:428,L:230,K:32,V:30,S:16,G:14,A:9,M:6,P:3,Q:1
981	F	L	68	41	3.57E-04	1	F>L:68,L>F:41,L>I:25,F>S:4,I>V:1,L>V:1	L:114833,F:8253,I:30,S:8,V:2
71	S	F	68	2	6.63E-04	1	S>F:68,S>P:32,S>A:22,F>Y:13,S>T:8,S>Y:7,T>A:3,F>S:2,Y>F:2,A>S:2,H>V:1,H>Y:1,P>H:1,S>H:1,A>G:1,P>S:1	S:122724,F:222,P:56,-:42,A:34,Y:29,T:9,H:7,G:2,V:1
556	N	K	67	0	7.49E-02	1	N>K:67,N>S:24,N>D:9,N>I:5,N>Y:2,N>T:2,N>H:1,S>T:1	N:122913,K:156,S:31,D:11,I:8,T:4,Y:2,H:1
498	Q	R	67	76	8.96E-02	1	R>Q:76,Q>R:67,Q>H:2,Q>K:2,Q>P:1,Q>Y:1,Q>L:1	Q:65587,R:57532,H:2,K:2,Y:1,L:1,P:1
856	N	K	67	42	7.57E-02	1	N>S:68,N>K:67,K>N:42,S>N:2,N>H:2,N>D:2,S>T:1,K>R:1,N>T:1,N>I:1,N>Y:1	N:114784,K:8224,S:106,T:2,R:2,D:2,-:2,H:2,Y:1,I:1
64	W	R	67	0	1.64E-02	1	W>R:67,W>L:39,W>C:18,R>K:2,W>S:1,L>C:1,L>W:1,C>L:1,R>G:1,W>G:1	W:122767,R:191,L:95,C:67,K:3,G:2,S:1
33	T	I	67	3	6.39E-02	1	T>I:67,T>A:15,T>K:10,T>S:6,T>R:3,I>T:3,A>S:2,V>I:1,A>V:1,S>T:1,T>P:1	T:122912,I:156,A:22,K:13,S:12,-:6,R:3,P:1,V:1
1086	K	R	67	8	4.01E-01	1	K>R:67,K>N:12,K>E:9,K>Q:9,R>K:8,K>T:4,K>I:2,N>I:1,T>I:1,N>T:1	K:122894,R:184,N:15,E:11,Q:10,I:6,T:6
346	R	S	66	2	3.55E-02	1	K>R:671,R>K:624,R>T:243,T>S:89,T>I:68,R>S:66,S>T:46,T>R:40,R>G:12,R>I:12,K>T:9,I>T:8,T>A:6,S>G:4,T>K:3,R>E:2,S>R:2,I>R:2,K>E:1,K>Q:1,I>S:1,T>P:1,I>V:1,T>E:1,S>I:1	R:90939,T:25928,K:5523,S:395,I:296,G:31,A:7,E:4,P:1,V:1,Q:1
481	N	S	66	0	1.39E-01	1	N>S:66,N>K:46,N>D:15,N>Y:11,K>R:10,K>N:9,S>T:6,T>I:4,N>H:3,K>E:2,H>Y:2,N>I:2,N>T:2,R>K:1	N:119102,K:3835,S:103,D:23,Y:23,R:11,T:10,I:9,H:4,E:3,-:3
844	I	V	66	1	2.83E-01	1	I>V:66,I>T:16,I>M:4,V>S:2,V>F:2,T>S:2,I>S:1,I>F:1,I>L:1,V>I:1,S>F:1,M>T:1,M>L:1	I:123015,V:73,T:19,S:7,M:6,F:4,L:2
618	T	I	66	1	6.56E-02	1	T>I:66,T>A:22,T>S:18,T>K:11,T>R:4,A>S:3,R>K:2,T>N:1,I>R:1,I>T:1,S>R:1,S>P:1,T>P:1,I>A:1	T:122897,I:134,A:36,S:34,K:14,R:7,P:3,N:1
1122	V	M	66	3	1.41E-01	1	V>L:186,V>M:66,M>L:22,V>A:17,M>V:3,V>G:2,A>V:1,V>F:1	V:122623,L:336,M:126,A:37,G:3,F:1
250	T	I	66	1	6.65E-02	1	T>I:66,T>N:37,T>A:27,T>S:18,T>P:12,S>N:4,S>P:2,I>T:1	T:122544,I:260,-:156,N:70,S:38,A:31,P:27
1091	R	H	66	0	1.21E-02	1	R>H:66,R>L:19,R>C:18,R>S:10,H>L:9,R>G:3,S>L:2,S>C:1,P>L:1,H>P:1	R:122873,H:124,L:73,C:40,S:12,G:3,P:1
675	Q	R	65	1	9.58E-02	1	Q>H:477,Q>R:65,Q>K:49,H>Q:49,Q>L:17,R>K:7,H>P:5,H>R:4,Q>E:4,K>R:3,Q>S:3,P>L:3,K>E:2,Q>N:1,R>Q:1,K>Q:1,Q>P:1	Q:121780,H:1087,R:110,K:79,L:28,S:26,P:9,E:6,N:1
778	T	I	65	0	6.87E-02	1	T>I:65,T>A:11,T>N:7,T>S:2,T>E:1,A>S:1	T:122977,I:122,A:14,N:9,S:3,E:1
683	R	Q	65	1	7.65E-02	1	R>Q:65,R>W:56,R>L:15,W>L:8,Q>L:7,L>P:2,P>L:2,Q>P:2,R>S:1,R>P:1,R>H:1,W>R:1,Q>R:1	R:122777,W:143,Q:94,L:76,-:29,P:5,S:1,H:1
688	A	S	65	3	5.03E-02	1	A>V:399,A>S:65,A>T:43,V>A:11,A>D:11,A>P:7,A>G:4,S>A:3,A>R:2,S>P:2,S>G:2,T>V:1,T>S:1,T>A:1,V>G:1,G>D:1	A:121585,V:1318,S:104,T:85,D:14,P:10,G:8,R:2
158	R	G	65	88	1.09E-01	1	G>R:88,R>G:65,R>S:14,R>K:12,G>S:8,R>I:6,G>E:4,S>I:3,S>G:2,G>V:2,R>T:2,R>L:1,S>R:1,T>I:1,K>T:1,R>V:1,V>I:1,T>M:1,S>T:1	R:81041,G:37223,-:4512,S:295,I:13,K:13,V:12,E:10,T:4,L:2,M:1
83	V	I	64	0	2.81E-01	1	V>I:64,A>V:60,V>F:55,V>A:47,V>L:19,A>S:15,L>F:12,I>L:9,A>T:4,A>P:3,S>P:1,T>S:1,S>T:1,V>D:1,V>G:1	V:105883,A:16961,F:113,I:87,L:37,S:29,P:9,T:5,D:1,G:1
687	V	I	64	2	2.82E-01	1	V>I:64,V>L:34,V>A:13,I>L:11,I>V:2,V>G:1,V>S:1,L>V:1	V:122952,I:86,L:65,A:19,S:2,-:1,G:1
25	P	S	64	0	6.26E-02	1	P>S:64,P>L:26,P>T:22,S>T:13,P>H:9,T>S:7,S>R:1,L>V:1,S>L:1,P>K:1,H>Y:1,H>L:1,H>P:1,L>P:1,T>A:1,H>R:1	P:72404,-:50315,S:169,L:105,T:103,H:22,R:4,A:1,K:1,V:1,Y:1
62	V	I	63	2	2.89E-01	1	V>I:63,V>L:52,V>F:14,I>L:13,L>F:5,V>A:4,V>G:2,I>V:2	V:122917,L:91,I:88,F:24,A:4,G:2
1143	P	L	63	3	9.31E-02	1	P>L:63,P>S:50,P>H:17,L>F:15,S>T:5,P>T:3,L>P:3,L>R:1,S>L:1	P:119114,L:3853,S:102,H:25,F:23,T:8,R:1
80	D	G	63	6	9.06E-02	1	D>Y:96,D>G:63,D>N:48,D>A:19,D>E:14,H>Y:10,D>H:10,N>H:7,G>D:6,N>Y:4,Y>D:3,E>G:3,E>A:3,Y>H:3,A>V:1,A>Y:1,G>A:1,Y>F:1,Y>T:1,G>C:1	D:121279,G:768,Y:657,A:293,N:64,H:43,E:15,F:3,V:2,T:1,C:1
631	P	S	63	1	1.65E-01	1	P>S:63,P>L:17,P>H:9,S>T:2,P>T:2,S>R:2,S>P:1,R>H:1	P:122942,S:139,L:25,H:11,T:5,R:2,-:2
146	Q	H	63	130	4.87E-03	1	Q>K:598,H>Y:232,H>Q:130,Q>H:63,K>Q:39,H>R:21,H>N:19,Q>P:13,H>L:12,H>K:9,Q>R:9,Q>L:7,H>P:4,N>D:4,H>D:3,P>L:3,N>K:3,R>K:2,K>E:1,L>Y:1,K>R:1,H>S:1,Q>D:1	H:105051,Q:15725,K:1405,-:431,Y:329,L:64,R:54,N:29,P:27,D:9,S:1,E:1
570	A	S	63	0	5.64E-02	1	A>V:76,A>S:63,A>D:34,A>T:19,V>A:8,D>A:3,S>T:2,S>G:2,D>Y:2,A>G:1,V>I:1,D>V:1,D>G:1,V>Y:1,G>D:1	A:113259,D:5839,V:3874,S:113,T:28,Y:7,G:5,I:1
52	H	Q	63	289	4.16E-03	1	Q>H:289,H>Q:63,Q>R:49,Q>K:16,H>Y:10,Q>L:9,R>K:7,Q>P:3,R>Q:3,H>R:2,Q>E:2,H>P:2,L>H:1,P>L:1,K>R:1,K>E:1,H>L:1	Q:118906,H:3897,R:245,K:32,L:26,Y:11,P:5,E:3,-:1
430	T	I	62	1	7.68E-02	1	T>I:62,T>A:2,I>V:1,I>T:1,T>P:1,S>P:1,T>S:1,A>P:1,I>A:1	T:122966,I:152,P:3,A:3,V:1,S:1
356	K	T	62	9	4.00E-04	1	K>T:62,K>R:43,K>N:21,T>K:9,K>E:8,K>Q:7,R>K:3,K>M:3,N>T:2,R>Q:1,T>M:1,R>Y:1	K:118442,T:4562,R:59,N:34,Q:13,E:10,M:5,Y:1
934	I	V	62	1	2.98E-01	1	I>V:62,I>M:10,I>L:7,I>T:4,M>L:1,V>I:1,V>F:1,M>T:1	I:123022,V:79,M:11,L:8,T:5,F:1
719	T	I	62	0	7.67E-02	1	T>I:62,T>S:15,T>N:5,S>N:4,T>A:4,T>V:1	T:122951,I:133,S:23,N:13,A:5,V:1
1244	L	F	62	1	5.05E-02	1	L>F:62,L>I:25,L>V:16,L>P:10,L>R:3,I>V:1,V>L:1,P>H:1,F>L:1	L:122965,F:82,I:30,V:27,P:17,R:3,H:1,-:1
263	A	S	61	1	6.05E-02	1	A>S:61,A>V:58,A>T:29,A>E:8,A>P:3,T>S:3,S>P:2,T>A:1,S>A:1,G>W:1,A>G:1	A:122870,S:100,V:87,T:52,E:8,P:6,W:2,G:1
245	H	R	61	0	1.88E-02	1	H>Y:328,H>N:76,H>R:61,H>S:8,H>P:5,H>D:4,N>H:4,H>G:3,H>Q:2,H>A:2,H>L:1,S>A:1,S>L:1,R>S:1,N>S:1,Y>F:1,N>D:1,Y>H:1	H:118241,N:4104,Y:509,R:140,S:85,-:21,P:7,D:5,Q:3,L:3,A:3,G:3,F:2
219	G	S	61	0	2.41E-02	1	G>S:61,G>D:42,G>V:11,G>C:7,S>C:7,S>V:4,G>R:1	G:122918,S:105,D:60,V:22,C:19,R:1,-:1
179	L	F	61	0	5.15E-02	1	L>F:61,L>I:28,L>P:21,L>R:10,S>R:2,L>S:2,P>H:2,P>S:2,L>K:1,R>H:1,L>E:1,L>A:1,L>V:1,L>M:1,I>V:1	L:122922,F:86,P:46,I:32,R:21,S:5,H:4,-:3,V:2,K:2,M:1,A:1,E:1
470	T	I	61	2	7.99E-02	1	T>I:61,T>N:44,T>A:8,T>K:2,I>T:2,S>N:2,T>S:2,N>A:1,N>I:1,A>S:1	T:122855,I:138,N:91,K:26,A:12,S:4
1188	E	D	61	1	1.26E-01	1	E>D:61,E>K:12,E>A:10,E>G:9,E>Q:5,A>V:3,D>V:2,E>V:2,K>Q:2,D>E:1,K>E:1,G>A:1	E:122976,D:82,V:19,K:17,A:16,G:9,Q:7
242	L	F	61	1	5.32E-02	1	L>F:61,L>I:16,L>P:7,L>H:7,L>V:2,H>R:1,L>R:1,F>L:1,P>H:1,L>A:1	L:122456,-:489,F:85,H:48,I:25,P:16,R:4,V:2,A:1
628	Q	K	61	0	1.45E-01	1	Q>K:61,Q>E:18,Q>R:10,Q>L:8,K>E:5,Q>H:4,K>R:3,K>T:1,Q>P:1	Q:122954,K:108,E:28,R:15,L:14,H:4,P:1,-:1,T:1
304	K	N	61	4	8.29E-02	1	K>N:61,K>Q:32,K>R:18,K>E:6,Q>K:4,N>K:4,N>T:2,R>K:1,T>I:1,N>Q:1,N>I:1,K>T:1	K:122785,N:222,Q:88,R:19,E:7,T:3,I:2
403	R	K	60	29	4.38E-01	1	R>K:60,K>R:29,R>S:8,R>G:4,R>I:3,T>I:2,S>T:2,K>E:1,R>T:1	R:119130,K:3968,S:9,T:8,I:6,G:4,E:1
190	R	S	60	8	4.89E-02	1	R>K:87,R>S:60,R>M:22,R>W:11,R>G:10,K>M:8,S>R:8,S>T:8,R>T:3,R>I:2,G>S:2,T>M:2,R>N:1,S>N:1,M>W:1,S>G:1,N>S:1,K>N:1	R:121258,S:1642,K:106,M:57,T:25,W:18,G:12,N:4,-:2,I:2
607	Q	H	60	0	2.41E-01	1	Q>H:60,Q>R:26,Q>K:19,Q>L:10,R>K:6,K>R:3,Q>E:3,H>R:1	Q:122929,H:87,R:49,K:31,L:27,E:3
1079	P	S	60	0	1.76E-01	1	P>S:60,P>T:22,S>T:20,P>L:6,T>S:5,P>H:3,S>L:1	P:122910,S:136,T:69,L:8,H:3
262	A	V	60	0	3.06E-01	1	A>S:214,A>V:60,A>T:28,A>D:12,S>A:5,A>P:3,S>P:3,T>A:2,T>S:2,A>G:2,V>F:1,S>T:1,T>V:1,S>G:1	A:122486,S:452,V:82,T:65,D:18,P:14,G:6,-:2,F:1
9	P	L	60	1	1.01E-01	1	P>L:60,P>S:50,S>T:10,P>Q:5,P>T:4,L>Q:3,S>R:2,L>P:1,L>T:1,T>S:1,S>P:1,L>R:1,P>R:1,Q>R:1	P:122760,L:240,S:87,T:26,Q:8,R:5
1114	I	V	60	1	3.10E-01	1	I>V:60,I>T:45,I>L:12,I>M:9,T>S:4,I>S:4,M>L:3,T>N:2,V>F:1,V>I:1,I>F:1,M>T:1,I>K:1,L>F:1,I>N:1	I:122917,T:93,V:72,L:18,M:10,S:9,F:3,N:3,K:1
1221	I	V	60	0	3.09E-01	1	I>V:60,I>T:28,I>M:13,I>L:7,M>T:2,M>L:2,T>I:1	I:122974,V:74,T:54,M:15,L:9
1045	K	R	60	2	4.36E-01	1	K>R:60,K>N:32,K>E:7,K>Q:5,K>M:5,N>T:4,K>T:4,R>K:2,R>Q:1	K:122961,R:80,N:55,T:9,Q:9,E:7,M:5
83	A	V	60	47	9.99E-03	1	V>I:64,A>V:60,V>F:55,V>A:47,V>L:19,A>S:15,L>F:12,I>L:9,A>T:4,A>P:3,S>P:1,T>S:1,S>T:1,V>D:1,V>G:1	V:105883,A:16961,F:113,I:87,L:37,S:29,P:9,T:5,D:1,G:1
575	A	S	59	2	6.57E-02	1	A>S:59,A>V:8,A>G:5,A>T:3,S>A:2,S>G:2	A:122994,S:112,V:9,G:8,T:3
259	T	A	59	2	3.09E-01	1	T>I:80,T>A:59,T>S:19,T>K:10,T>P:6,A>S:5,S>P:4,T>R:3,I>T:3,A>T:2,K>R:2,I>R:1,R>G:1,S>R:1	T:122733,I:186,A:126,S:34,P:17,K:12,-:9,R:8,G:1
505	Y	H	59	195	5.13E-01	1	H>Y:195,Y>H:59,H>Q:3,Y>F:2,H>R:1	Y:65820,H:57299,Q:3,F:2,-:1,R:1
553	T	I	59	1	8.50E-02	1	T>I:59,T>S:8,T>A:7,T>N:4,I>T:1,A>S:1,S>N:1,T>L:1	T:122964,I:139,S:9,A:7,N:6,L:1
384	P	S	59	0	1.80E-01	1	P>S:59,P>L:44,S>A:6,P>H:5,P>T:3,P>A:2,A>V:2,P>R:1,V>L:1,L>R:1,R>H:1,S>R:1	P:122836,L:160,S:102,H:10,A:9,R:3,T:3,V:3
796	Y	H	59	12	2.14E-03	1	Y>D:93,D>Y:67,Y>H:59,D>H:31,D>N:12,H>Y:12,H>D:9,Y>F:8,D>G:7,D>E:5,N>H:3,Y>C:3,Y>V:1,D>C:1,D>S:1,Y>S:1,G>V:1,E>G:1	D:64489,Y:58350,H:231,N:19,G:15,F:8,C:5,E:5,V:2,S:2
434	I	V	59	0	3.16E-01	1	I>V:59,I>M:10,I>T:7,I>L:4,M>L:2	I:123033,V:69,M:10,T:8,L:6
513	L	F	59	0	5.70E-02	1	L>F:59,L>I:9,V>I:1,L>V:1	L:123022,F:91,I:11,V:2
1116	T	N	59	2	3.23E-03	1	T>N:59,T>S:13,T>I:12,T>A:11,S>N:5,N>T:2,A>S:1	T:122955,N:116,I:20,S:19,A:16
496	G	S	59	19	2.91E-02	1	G>S:59,S>G:19,S>N:8,G>D:4,S>T:4,G>V:2,S>K:1,G>N:1,G>A:1,G>C:1,S>C:1,S>V:1	G:115512,S:7576,N:18,V:7,T:4,D:4,C:3,A:1,K:1
684	A	S	59	1	6.57E-02	1	A>V:167,A>S:59,A>T:48,A>P:4,S>P:2,A>E:1,A>R:1,T>S:1,V>A:1,T>A:1,S>A:1,A>G:1	A:122624,V:318,S:97,T:74,P:6,-:3,R:2,E:1,G:1
672	A	V	59	1	3.10E-01	1	A>V:59,A>S:11,A>T:9,A>P:2,V>A:1	A:122981,V:111,S:20,T:11,P:3
1050	M	I	59	0	2.23E-01	1	M>I:59,M>L:9,M>V:8,I>V:7,M>T:4,I>T:3,M>R:1	M:123016,I:72,V:17,T:10,L:10,R:1
1104	V	I	59	1	3.07E-01	1	V>L:561,V>I:59,L>V:23,I>L:20,V>A:11,I>V:1	V:120417,L:2629,I:67,A:13
1118	H	Y	59	1	2.21E-03	1	D>H:108,H>Y:59,D>Y:36,H>D:28,D>E:12,D>G:6,D>A:4,E>G:4,E>A:3,D>V:3,D>N:2,G>A:2,H>Q:2,Y>H:1,A>V:1,G>Q:1	D:116996,H:5879,Y:209,G:12,E:12,A:9,V:4,Q:3,N:2
1174	A	V	58	0	3.17E-01	1	A>V:58,A>S:24,A>T:9,A>P:1,S>G:1	A:122990,V:94,S:30,T:10,P:1,G:1
97	K	N	58	1	9.30E-02	1	K>E:124,K>N:58,K>R:27,K>Q:19,K>T:11,N>T:7,K>M:3,E>K:2,Q>E:1,T>M:1,N>K:1	K:122374,E:570,N:92,R:36,T:26,Q:22,M:6
1252	S	P	58	0	1.69E-01	1	S>F:73,S>P:58,S>C:16,F>Y:12,S>A:7,S>Y:3,Y>F:2,S>T:2,F>S:2,C>Y:1,C>S:1,T>A:1	S:122643,F:292,P:103,C:48,Y:28,A:10,T:2
490	F	S	58	19	5.26E-03	1	F>L:74,F>S:58,S>P:34,S>F:19,F>V:15,L>V:10,F>Y:8,F>I:4,P>S:4,L>I:4,S>A:3,I>V:3,S>Y:2,Y>F:1,F>P:1,P>H:1,A>S:1,S>T:1,L>S:1	F:104919,S:17918,P:113,L:113,V:35,Y:12,I:9,A:5,H:1,T:1
478	K	E	58	2	1.60E-03	1	K>R:463,R>K:123,K>T:110,K>E:58,T>K:56,K>N:34,K>Q:23,T>I:20,K>I:10,N>T:9,R>Q:5,T>R:3,R>T:3,N>I:3,E>K:2,T>A:1,I>T:1,I>V:1,Q>K:1,R>S:1,R>G:1,Q>E:1,R>N:1	K:91780,T:26327,R:4667,I:157,E:82,N:57,Q:51,S:1,V:1,-:1,A:1,G:1
182	K	R	58	1	4.49E-01	1	K>N:82,K>E:76,K>R:58,K>Q:23,K>T:16,N>K:8,K>I:7,N>I:5,N>T:5,T>I:4,E>K:2,R>K:1,I>T:1,E>N:1,N>Q:1,K>F:1,R>I:1,Q>E:1,K>S:1,R>Q:1	K:122121,N:535,I:147,E:142,R:79,Q:66,T:34,F:1,S:1
354	N	K	58	1	1.01E-01	1	N>K:58,N>D:41,N>S:37,N>T:22,N>H:20,D>N:5,S>T:4,K>N:1,Y>H:1,N>Y:1,H>Y:1	N:122826,K:107,D:58,T:57,S:47,H:27,Y:4
654	E	K	58	1	3.07E-01	1	E>K:58,E>Q:54,K>Q:19,E>D:19,E>A:17,E>V:11,A>V:7,E>G:4,Q>E:3,G>A:2,D>A:2,V>E:1,D>E:1,E>N:1,D>V:1,A>G:1,K>E:1	E:122770,K:104,Q:103,V:88,A:29,D:26,G:5,N:1
585	L	F	58	0	6.03E-02	1	L>F:58,L>I:9	L:123032,F:82,I:11,-:1
463	P	S	58	0	1.84E-01	1	P>S:58,P>L:2,S>T:1,S>A:1,S>F:1	P:123005,S:115,L:2,-:1,T:1,F:1,A:1
263	A	V	58	0	3.15E-01	1	A>S:61,A>V:58,A>T:29,A>E:8,A>P:3,T>S:3,S>P:2,T>A:1,S>A:1,G>W:1,A>G:1	A:122870,S:100,V:87,T:52,E:8,P:6,W:2,G:1
77	K	T	58	1	1.03E-03	1	K>N:72,K>T:58,K>R:38,K>E:13,K>M:9,N>T:5,R>K:2,N>K:2,M>I:1,R>G:1,K>Q:1,N>Y:1,T>M:1,K>H:1,T>K:1	K:122291,T:558,N:122,R:119,M:15,E:13,-:3,Q:1,H:1,Y:1,I:1,G:1
1139	D	N	57	0	3.76E-01	1	D>H:76,D>N:57,H>Y:18,D>Y:14,N>H:10,D>E:9,D>G:9,H>D:2,E>G:2,D>A:2,G>V:2,D>V:1,A>V:1,G>A:1	D:122787,H:158,N:78,Y:70,G:16,E:9,V:5,A:3
93	A	S	57	0	7.35E-02	1	A>S:57,A>V:4,A>T:3,A>L:1	A:123035,S:82,V:5,T:3,L:1
584	I	V	57	1	3.25E-01	1	I>V:57,I>T:8,I>F:3,I>L:2,V>I:1	I:123026,V:84,T:10,F:3,L:2,-:1
251	P	S	57	0	1.90E-01	1	P>S:57,P>L:54,P>H:41,P>T:19,S>T:14,H>P:3,L>P:2,P>A:1,S>L:1,I>L:1,T>I:1	P:122349,L:358,-:133,H:120,S:120,T:44,A:1,I:1
508	Y	H	56	1	5.26E-01	1	Y>H:56,H>Y:1,Y>C:1,Y>D:1,Y>N:1	Y:123048,H:73,C:3,N:1,D:1
150	K	N	56	1	9.94E-02	1	K>N:56,K>E:42,K>R:28,K>T:23,K>I:14,N>T:4,T>I:3,K>Q:3,R>K:2,N>K:1,N>I:1,I>K:1	K:122762,N:103,E:85,T:71,R:38,-:36,I:27,Q:3,M:1
478	T	K	56	110	1.47E-03	1	K>R:463,R>K:123,K>T:110,K>E:58,T>K:56,K>N:34,K>Q:23,T>I:20,K>I:10,N>T:9,R>Q:5,T>R:3,R>T:3,N>I:3,E>K:2,T>A:1,I>T:1,I>V:1,Q>K:1,R>S:1,R>G:1,Q>E:1,R>N:1	K:91780,T:26327,R:4667,I:157,E:82,N:57,Q:51,S:1,V:1,-:1,A:1,G:1
1101	H	Q	56	0	2.31E-01	1	H>Y:375,H>Q:56,H>D:22,H>R:11,H>N:11,Q>R:6,H>L:3,N>D:2,H>T:1	H:122326,Y:628,Q:82,D:51,R:23,N:12,L:3,T:1
961	T	M	56	2	5.70E-02	1	T>M:56,T>A:18,T>S:4,M>T:2,A>S:2,A>T:1	T:122923,M:172,A:25,S:6
1099	G	D	56	0	1.19E-01	1	G>D:56,G>S:42,G>V:12,G>C:2,S>D:1,D>V:1,S>A:1,A>V:1,G>A:1	G:122944,D:98,S:62,V:17,A:3,C:2
72	G	R	56	2	1.73E-01	1	G>E:75,G>R:56,G>V:27,G>W:17,R>W:10,E>A:4,A>V:3,R>G:2,E>G:2,G>A:2,E>R:2,R>E:1,R>V:1,S>A:1,G>S:1,G>T:1,W>V:1,V>L:1,W>R:1	G:122609,E:203,R:161,V:95,W:44,A:7,-:3,S:2,L:1,T:1
683	R	W	56	1	2.25E-02	1	R>Q:65,R>W:56,R>L:15,W>L:8,Q>L:7,L>P:2,P>L:2,Q>P:2,R>S:1,R>P:1,R>H:1,W>R:1,Q>R:1	R:122777,W:143,Q:94,L:76,-:29,P:5,S:1,H:1
227	V	I	56	4	3.24E-01	1	V>I:56,V>L:39,V>A:20,I>L:10,I>V:4,V>M:1,V>E:1,M>L:1,I>M:1,A>V:1	V:122959,I:73,L:67,A:24,M:2,E:1
1096	V	I	56	1	3.21E-01	1	V>I:56,V>A:10,V>L:7,V>F:3,I>V:1,I>F:1,A>V:1	V:123030,I:70,A:15,L:7,F:4
11	V	I	55	1	3.26E-01	1	V>I:55,V>F:20,V>A:15,L>F:2,V>L:2,V>P:1,I>V:1,I>L:1	V:123009,I:69,F:24,A:18,L:4,-:1,P:1
210	I	V	55	5	3.36E-01	1	I>V:55,I>T:35,I>F:12,I>N:9,V>F:6,V>I:5,T>S:3,V>A:2,I>L:2,I>S:2,T>N:1	I:121224,V:1635,-:135,T:79,F:24,N:17,S:8,A:2,L:2
1263	P	Q	55	1	4.17E-04	1	P>L:123,P>Q:55,P>S:37,S>T:7,S>R:6,Q>R:6,L>Q:6,P>T:6,R>Q:4,P>R:4,L>R:2,T>A:1,L>T:1,Q>P:1,Q>S:1	P:122277,L:554,Q:168,S:74,R:35,T:16,-:1,A:1
352	A	S	55	0	7.79E-02	1	A>S:55,A>V:31,A>D:8,A>T:5,S>G:2,S>N:2,N>D:1	A:122952,S:98,V:54,D:10,T:7,G:3,N:2
6	V	I	55	0	3.28E-01	1	V>F:123,V>I:55,V>A:23,V>L:17,L>F:7,I>L:5,V>G:3,F>V:2,F>C:1,I>T:1	V:122781,F:205,I:66,A:36,L:33,G:3,C:1,T:1
32	F	L	55	1	8.63E-02	1	F>L:55,F>Y:11,F>S:11,F>V:7,F>T:3,F>C:3,L>S:3,L>V:2,F>I:2,L>F:1,C>S:1,Y>C:1,F>R:1,C>F:1,S>T:1,Y>F:1	F:122949,L:97,S:34,Y:14,V:11,I:8,T:5,C:5,-:2,R:1
516	E	Q	55	0	5.61E-04	1	E>Q:55,E>K:9,E>G:6,K>Q:4,E>D:1,E>A:1,E>V:1	E:123018,Q:86,K:10,G:9,D:1,A:1,V:1
218	Q	H	55	2	2.63E-01	1	Q>H:55,Q>R:54,Q>E:30,Q>K:17,Q>L:15,Q>P:4,K>E:4,K>R:3,R>K:2,H>Q:2,R>Q:2,P>L:1,H>R:1,E>Q:1,H>P:1	Q:122836,R:91,H:89,E:43,L:33,K:25,P:7,-:2
102	R	K	55	0	4.64E-01	1	R>K:55,R>G:23,R>I:19,R>S:17,R>T:2,T>I:2,S>T:2,S>I:2,G>S:1	R:122895,K:73,I:64,G:49,S:40,T:5
654	E	Q	54	3	6.72E-04	1	E>K:58,E>Q:54,K>Q:19,E>D:19,E>A:17,E>V:11,A>V:7,E>G:4,Q>E:3,G>A:2,D>A:2,V>E:1,D>E:1,E>N:1,D>V:1,A>G:1,K>E:1	E:122770,K:104,Q:103,V:88,A:29,D:26,G:5,N:1
180	E	K	54	0	3.29E-01	1	E>K:54,E>D:30,E>G:26,E>V:18,E>Q:15,E>A:8,G>A:6,A>V:4,K>Q:4,G>V:3,K>M:1,V>L:1	E:120478,V:2418,K:81,G:57,D:41,Q:25,A:21,-:3,L:1,M:1
772	V	I	54	2	3.34E-01	1	V>I:54,V>A:16,V>F:7,V>G:3,I>V:2,A>D:1,V>D:1	V:122993,I:99,A:20,F:8,G:3,D:3
251	P	L	54	2	1.21E-01	1	P>S:57,P>L:54,P>H:41,P>T:19,S>T:14,H>P:3,L>P:2,P>A:1,S>L:1,I>L:1,T>I:1	P:122349,L:358,-:133,H:120,S:120,T:44,A:1,I:1
256	S	L	54	1	3.09E-02	1	S>L:54,S>P:33,S>A:15,S>T:14,P>L:13,L>W:2,T>A:2,L>F:1,L>S:1,P>S:1	S:122576,L:443,P:57,A:24,T:22,W:2,F:1,-:1
691	S	F	54	1	5.01E-03	1	S>F:54,S>P:45,S>A:13,F>Y:9,S>Y:6,S>T:5,F>S:1,P>S:1,L>F:1,S>L:1	S:122825,F:182,P:78,Y:18,A:16,T:5,L:1,-:1
218	Q	R	54	2	1.30E-01	1	Q>H:55,Q>R:54,Q>E:30,Q>K:17,Q>L:15,Q>P:4,K>E:4,K>R:3,R>K:2,H>Q:2,R>Q:2,P>L:1,H>R:1,E>Q:1,H>P:1	Q:122836,R:91,H:89,E:43,L:33,K:25,P:7,-:2
569	I	V	54	1	3.43E-01	1	I>V:54,I>F:12,I>L:11,I>T:7,I>M:5,L>F:4,T>S:1,I>N:1,V>M:1,V>F:1,M>T:1,M>L:1,V>I:1,V>S:1	I:123004,V:62,F:22,T:14,L:12,M:6,S:5,N:1
261	G	S	54	0	4.04E-02	1	G>S:54,G>D:44,G>V:41,G>R:31,S>C:18,G>C:13,G>A:11,A>V:11,S>A:10,S>V:9,R>S:5,S>F:3,G>W:2,V>S:2,G>Q:1,V>A:1,S>R:1,D>V:1,R>V:1,R>C:1,V>C:1,G>T:1,G>E:1,W>C:1	G:122596,V:212,S:89,D:65,C:61,R:58,A:35,F:3,W:2,-:2,E:1,T:1,Q:1
529	K	N	54	0	1.05E-01	1	K>N:54,K>R:18,K>E:12,K>Q:7,K>M:5,K>T:3,N>T:2,K>I:1,R>K:1	K:122976,N:93,R:19,E:17,Q:9,T:6,M:5,I:1
893	A	V	54	0	3.36E-01	1	A>V:54,A>S:26,A>T:5,A>E:1,A>P:1	A:123014,V:73,S:31,T:6,P:1,E:1
1225	I	V	54	1	3.41E-01	1	I>V:54,I>M:20,I>T:18,I>L:7,I>F:6,T>S:5,S>N:4,V>F:4,I>N:2,M>L:2,L>S:1,F>S:1,I>S:1,V>I:1,L>F:1	I:122954,V:69,M:35,T:26,F:14,S:12,L:10,N:6
453	Y	F	54	0	5.74E-03	1	Y>F:54,Y>H:11,Y>D:1,F>S:1	Y:123037,F:72,H:11,-:4,D:1,S:1
456	L	F	54	546	5.10E-04	1	F>L:546,L>F:54,L>V:7,F>V:5,F>S:3,V>I:1,F>Y:1	F:115250,L:7846,V:25,S:3,Y:1,I:1
613	H	Q	53	501	5.98E-03	1	Q>H:501,H>Q:53,Q>E:35,Q>R:12,Q>L:4,Q>K:4,H>R:3,H>P:1,H>Y:1	Q:121688,H:1365,E:44,R:18,L:5,K:4,P:1,Y:1
1182	E	Q	53	1	7.06E-04	1	E>Q:53,E>D:18,E>G:1,E>K:1,D>E:1,E>A:1,Q>E:1	E:123031,Q:64,D:28,K:1,G:1,A:1
286	T	I	53	2	1.05E-01	1	T>I:53,T>A:5,T>K:3,I>T:2,T>R:1,T>S:1	T:123012,I:103,A:6,K:3,S:1,R:1
619	E	K	53	0	3.35E-01	1	E>Q:150,E>K:53,E>D:22,Q>E:19,K>Q:16,E>A:7,E>G:6,A>V:5,E>V:2,V>A:1,D>A:1	E:122649,Q:341,K:78,D:23,A:14,V:13,G:6,-:2
213	G	E	52	18	7.99E-04	1	G>E:52,V>L:48,V>G:25,E>D:21,G>V:19,E>G:18,V>M:17,G>R:13,M>L:9,V>A:9,E>V:8,V>E:8,R>W:5,V>R:3,G>W:3,E>Q:2,E>A:2,L>P:1,A>E:1,E>R:1,G>L:1,A>V:1,W>G:1,T>P:1,E>T:1,A>P:1	V:71990,G:33027,E:17133,-:665,L:143,R:69,D:40,M:28,A:14,W:10,P:4,Q:2,T:1
62	V	L	52	0	2.89E-04	1	V>I:63,V>L:52,V>F:14,I>L:13,L>F:5,V>A:4,V>G:2,I>V:2	V:122917,L:91,I:88,F:24,A:4,G:2
1149	K	R	52	3	4.80E-01	1	K>R:52,K>N:16,K>M:9,R>K:3,K>Q:2,N>Y:1,K>E:1	K:123022,R:67,N:20,M:13,Q:2,Y:1,E:1
368	L	I	52	32	1.07E-01	1	L>I:52,I>L:32,I>V:6,I>T:1,I>M:1	L:105976,I:17141,V:6,M:1,-:1,T:1
75	G	S	52	0	4.67E-02	1	G>V:77,G>S:52,G>D:33,G>A:29,G>R:26,A>V:15,S>A:15,G>C:8,S>C:4,V>A:4,V>F:2,G>E:2,D>A:2,S>R:2,V>C:1,V>S:1,G>T:1,V>G:1,A>D:1,R>C:1	G:122211,V:621,S:82,A:72,D:57,R:55,C:21,F:3,E:2,-:1,T:1
783	A	V	52	0	3.49E-01	1	A>V:52,A>S:37,A>T:13,A>E:8,A>K:3,A>G:3,E>K:2,S>A:1,S>G:1,S>T:1,A>D:1	A:122966,V:68,S:57,T:15,E:8,K:6,G:5,D:1
625	H	Y	52	0	5.22E-01	1	H>Y:52,H>R:32,H>Q:8,H>L:3,H>N:3,Q>R:3,H>S:1,H>P:1,H>D:1,Q>L:1	H:122981,Y:60,R:58,Q:11,N:6,L:6,-:1,P:1,S:1,D:1
335	L	F	52	0	7.88E-02	1	L>F:52,L>S:8,L>V:5,L>M:2,F>S:2	L:122932,S:121,F:63,V:8,M:2
1216	I	V	52	0	3.55E-01	1	I>V:52,I>T:36,I>M:9,T>S:6,I>S:4,I>L:2,M>T:1,I>F:1,V>F:1,S>T:1,S>N:1,F>S:1,L>F:1	I:122957,T:78,V:60,S:13,M:10,F:4,L:2,N:2
622	V	A	51	0	3.49E-01	1	V>F:131,V>I:91,V>A:51,V>L:15,L>F:8,I>L:8,I>V:4,F>V:3,V>G:3	V:122609,F:259,I:134,A:83,L:32,-:6,G:3
745	D	G	51	0	1.32E-01	1	D>G:51,D>A:13,D>Y:4,D>E:3,A>V:2,D>H:1,D>V:1	D:123015,G:81,A:16,V:5,Y:4,E:4,H:1
1219	G	V	51	3	1.96E-04	1	G>C:77,G>V:51,G>S:28,C>V:14,S>C:8,S>V:6,S>A:5,G>A:5,A>V:4,C>G:3,G>D:3,V>G:3,C>S:2,A>C:2,V>A:2,V>C:2,G>F:1,F>V:1,C>F:1	G:122304,C:398,V:360,S:46,A:13,D:3,F:2
303	L	F	51	1	8.10E-02	1	L>F:51,L>V:2,F>L:1,L>S:1	L:123054,F:69,V:2,S:1
1115	I	V	51	0	3.60E-01	1	I>V:51,I>T:12,I>L:5,V>F:2,I>M:1,S>N:1,T>S:1	I:123036,V:63,T:17,L:5,F:2,N:1,S:1,M:1
252	G	D	51	1	1.38E-01	1	G>D:51,G>V:47,G>S:43,V>I:14,V>G:12,V>A:3,V>F:3,G>C:2,E>D:2,G>E:2,S>G:1,D>V:1,A>V:1,S>A:1,G>R:1,D>G:1	G:107287,V:15491,-:128,D:106,S:83,I:15,F:4,A:4,R:3,E:3,C:2
183	Q	E	51	109	1.34E-03	1	E>Q:109,Q>H:108,Q>E:51,Q>R:36,Q>L:18,E>D:16,Q>K:15,Q>P:12,H>Q:11,H>R:7,H>P:6,E>G:4,E>K:3,K>R:3,K>E:3,K>Q:2,G>V:2,P>L:2,Q>Y:2,L>F:1,D>E:1,D>V:1,E>A:1,R>K:1,Q>G:1,Q>N:1	Q:105710,E:16882,H:305,L:66,R:57,P:32,K:26,D:20,G:10,Y:8,V:6,F:2,N:1,A:1
924	A	S	51	1	8.97E-02	1	A>S:51,A>V:17,A>T:1,S>P:1,S>A:1,A>G:1	A:123022,S:77,V:24,P:1,T:1,G:1
706	A	S	51	0	9.27E-02	1	A>V:112,A>S:51,S>P:7,A>P:7,A>T:5,V>A:3,S>G:3,T>S:2,V>G:1,A>G:1	A:122815,V:202,S:69,P:26,G:7,T:7
420	D	N	51	1	4.13E-01	1	D>N:51,D>A:7,D>G:4,N>Y:3,D>V:2,D>Y:2,E>A:1,E>G:1,D>E:1,N>D:1	D:123029,N:65,A:14,Y:9,G:6,V:2,E:1
486	V	A	51	4	1.23E-03	1	P>S:124,V>A:51,F>V:45,V>F:28,S>P:23,V>I:17,F>L:16,P>F:15,F>S:13,F>P:7,S>V:6,L>F:6,P>L:6,P>H:4,S>F:4,A>V:4,V>S:3,F>Y:3,S>L:3,L>V:2,F>I:2,S>H:2,L>S:2,A>E:2,V>L:2,F>T:1,S>Y:1,S>A:1,L>H:1,I>V:1,L>I:1,V>G:1,E>G:1,I>L:1	F:81262,P:20111,V:20055,S:1497,A:101,I:43,L:41,H:7,Y:4,G:2,E:2,T:1
879	A	T	50	1	3.56E-01	1	A>S:244,A>V:143,A>T:50,T>S:5,S>A:2,S>T:2,S>G:2,A>P:1,V>L:1,V>A:1,A>G:1,T>A:1	A:122254,S:482,V:298,T:87,G:3,L:1,P:1
27	S	P	50	4	2.02E-03	1	A>S:203,A>V:79,S>A:69,S>P:50,S>L:31,A>T:23,S>T:11,P>L:8,A>E:4,P>S:4,S>G:3,A>L:2,A>P:1,V>A:1,T>P:1,P>Q:1,P>T:1,L>F:1,P>A:1,T>A:1,L>S:1,A>K:1,T>S:1	A:72222,S:49966,Q:364,L:184,V:177,P:135,T:56,-:9,E:8,G:3,K:1,F:1
1078	A	T	50	0	3.55E-01	1	A>S:255,A>V:85,A>T:50,S>A:10,T>S:2,A>D:1,S>T:1,A>F:1	A:122392,S:511,V:119,T:102,D:1,F:1
604	T	I	50	1	1.15E-01	1	T>I:50,T>N:19,T>A:11,A>T:1,S>N:1,T>S:1,N>T:1,I>T:1	T:122953,I:126,N:25,A:21,S:1
153	M	V	50	0	2.24E-01	1	M>I:518,M>T:74,M>V:50,I>V:34,I>T:14,M>L:11,M>K:7,T>K:4,M>R:4,I>M:3,T>M:3,K>R:1,R>K:1,T>S:1	M:121643,I:857,T:456,V:118,K:18,L:13,S:11,R:10
793	P	S	50	1	2.24E-01	1	P>S:50,P>L:27,P>T:6,P>Q:4,S>T:3,P>R:1,S>R:1,S>P:1	P:122935,S:109,L:64,T:11,Q:5,R:2
9	P	S	50	1	2.24E-01	1	P>L:60,P>S:50,S>T:10,P>Q:5,P>T:4,L>Q:3,S>R:2,L>P:1,L>T:1,T>S:1,S>P:1,L>R:1,P>R:1,Q>R:1	P:122760,L:240,S:87,T:26,Q:8,R:5
1143	P	S	50	0	2.25E-01	1	P>L:63,P>S:50,P>H:17,L>F:15,S>T:5,P>T:3,L>P:3,L>R:1,S>L:1	P:119114,L:3853,S:102,H:25,F:23,T:8,R:1
969	K	N	50	34	9.27E-04	1	K>N:50,N>K:34,K>R:10,N>S:7,N>T:3,N>H:1,K>T:1,R>K:1	N:64405,K:58696,R:11,S:9,T:4,H:1
1081	I	V	50	1	3.66E-01	1	I>V:50,I>F:10,I>L:8,I>M:3,V>F:3,I>T:3,L>F:3,M>T:1,M>L:1,V>I:1	I:123031,V:61,F:17,L:10,T:4,M:3
21	R	K	50	1	4.87E-01	1	R>T:65,R>K:50,R>I:28,T>I:23,R>G:20,R>S:10,S>T:8,K>T:7,I>T:5,T>R:3,T>S:3,R>Q:2,I>V:1,T>P:1,S>G:1,N>S:1,K>N:1,T>K:1,I>R:1,R>N:1,R>L:1,G>S:1,K>R:1,I>G:1,Q>P:1,K>Q:1	R:118866,T:3874,I:203,K:72,G:55,S:24,L:17,Q:5,N:5,P:2,-:2,V:1
837	Y	H	50	0	5.51E-01	1	Y>H:50,Y>F:10,Y>N:1,H>N:1	Y:123046,H:62,F:10,-:6,N:2
36	V	I	50	3	3.59E-01	1	V>I:50,V>F:30,V>A:9,I>V:3,V>G:1,I>F:1,L>F:1,I>L:1	V:122975,I:85,F:54,A:9,L:2,G:1
221	S	L	50	0	4.12E-02	1	S>L:50,S>A:14,L>W:2,S>F:2,L>F:2,L>A:1,S>P:1,S>T:1,A>T:1	S:122513,L:579,A:25,F:4,W:2,T:2,P:1
941	T	S	50	2	4.96E-02	1	T>S:50,T>I:17,T>A:16,S>T:2,A>I:1,T>K:1,I>T:1,A>T:1,A>S:1	T:122993,S:81,A:26,I:24,-:1,K:1
565	F	L	49	0	1.08E-01	1	F>L:49,F>V:6,F>Y:4,L>I:3,L>V:2,F>I:2,F>S:2,F>C:1,L>S:1	F:123031,L:68,V:11,I:7,Y:5,S:3,C:1
675	Q	K	49	1	2.00E-01	1	Q>H:477,Q>R:65,Q>K:49,H>Q:49,Q>L:17,R>K:7,H>P:5,H>R:4,Q>E:4,K>R:3,Q>S:3,P>L:3,K>E:2,Q>N:1,R>Q:1,K>Q:1,Q>P:1	Q:121780,H:1087,R:110,K:79,L:28,S:26,P:9,E:6,N:1
834	I	T	49	0	1.19E-01	1	I>V:163,I>T:49,I>L:11,I>F:9,V>F:5,T>S:4,I>N:4,I>M:3,L>F:3,I>S:2,T>N:2,I>D:1,S>N:1,M>T:1,V>I:1,V>S:1	I:122753,V:205,T:112,F:22,L:12,S:10,N:7,M:4,D:1
163	A	V	49	0	3.71E-01	1	A>V:49,A>S:22,A>T:10,A>E:3,V>T:1,A>G:1,S>T:1	A:122983,V:83,S:37,T:16,E:6,G:1
675	H	Q	49	477	5.78E-03	1	Q>H:477,Q>R:65,Q>K:49,H>Q:49,Q>L:17,R>K:7,H>P:5,H>R:4,Q>E:4,K>R:3,Q>S:3,P>L:3,K>E:2,Q>N:1,R>Q:1,K>Q:1,Q>P:1	Q:121780,H:1087,R:110,K:79,L:28,S:26,P:9,E:6,N:1
1129	V	I	49	1	3.63E-01	1	V>I:49,V>L:18,I>L:9,V>A:7,V>E:1,I>V:1	V:123016,I:64,L:36,A:8,E:2
677	H	P	49	0	3.41E-03	1	Q>H:570,H>Q:74,H>P:49,Q>R:48,Q>P:29,Q>E:15,Q>L:14,Q>K:11,H>Y:4,P>L:4,H>R:3,R>K:3,H>L:3,P>S:2,K>E:2,H>S:1,R>W:1,P>Q:1,L>P:1,K>R:1,Q>N:1,R>Q:1,H>N:1	Q:120727,H:1961,P:248,R:103,L:34,E:23,K:16,N:5,Y:4,S:3,-:1,W:1
1210	I	V	49	0	3.75E-01	1	I>V:49,I>T:22,I>L:7,I>M:4	I:123024,V:60,T:29,L:8,M:5
1238	T	I	49	0	1.20E-01	1	T>I:49,T>N:32,T>A:8,T>S:4	T:122991,I:82,N:38,A:11,S:4
289	V	L	49	0	4.34E-04	1	V>I:442,I>V:138,V>L:49,I>L:21,V>A:3,V>E:1	V:121429,I:1600,L:93,A:3,E:1
52	Q	R	49	3	1.51E-01	1	Q>H:289,H>Q:63,Q>R:49,Q>K:16,H>Y:10,Q>L:9,R>K:7,Q>P:3,R>Q:3,H>R:2,Q>E:2,H>P:2,L>H:1,P>L:1,K>R:1,K>E:1,H>L:1	Q:118906,H:3897,R:245,K:32,L:26,Y:11,P:5,E:3,-:1
455	F	L	49	315	7.48E-04	1	L>F:315,F>L:49,L>S:15,L>W:10,F>W:7,S>L:6,L>V:3,F>S:3,L>M:2,L>A:1,W>L:1,S>A:1,S>W:1,S>K:1	L:117313,S:3649,F:2120,W:36,V:3,M:2,A:2,K:1
501	N	T	48	1	1.30E-02	1	N>Y:86,N>T:48,Y>N:21,N>S:10,N>I:6,N>H:6,T>I:4,S>T:3,H>Y:3,Y>H:3,Y>T:2,Y>F:2,N>R:1,N>K:1,Y>I:1,Y>K:1,T>N:1	Y:66056,N:56787,T:230,I:22,S:16,H:10,K:2,F:2,R:1
1147	S	L	48	0	4.69E-02	1	S>L:48,S>A:9,A>S:1,S>P:1	S:122907,L:206,A:12,P:1
184	G	D	48	0	1.52E-01	1	G>S:80,G>D:48,G>V:47,G>A:4,S>C:2,G>R:2,G>K:1,S>A:1,D>N:1,D>R:1,G>Q:1,L>V:1,F>L:1,S>F:1,R>S:1	G:122603,V:269,S:144,D:86,A:10,R:3,-:3,C:2,K:2,N:1,Q:1,L:1,F:1
189	L	F	48	0	9.17E-02	1	L>F:48,L>I:6,L>P:2,L>V:1	L:123029,F:83,I:6,-:5,P:2,V:1
80	D	N	48	0	4.33E-01	1	D>Y:96,D>G:63,D>N:48,D>A:19,D>E:14,H>Y:10,D>H:10,N>H:7,G>D:6,N>Y:4,Y>D:3,E>G:3,E>A:3,Y>H:3,A>V:1,A>Y:1,G>A:1,Y>F:1,Y>T:1,G>C:1	D:121279,G:768,Y:657,A:293,N:64,H:43,E:15,F:3,V:2,T:1,C:1
181	G	E	48	1	2.43E-01	1	G>V:120,G>R:93,G>A:60,G>E:48,V>A:22,E>A:15,A>V:13,V>G:3,V>R:3,E>V:2,V>L:2,R>V:2,A>E:1,E>T:1,E>G:1,V>E:1,R>G:1	G:121755,V:834,R:282,A:154,E:98,L:2,T:1
684	A	T	48	1	3.68E-01	1	A>V:167,A>S:59,A>T:48,A>P:4,S>P:2,A>E:1,A>R:1,T>S:1,V>A:1,T>A:1,S>A:1,A>G:1	A:122624,V:318,S:97,T:74,P:6,-:3,R:2,E:1,G:1
1120	T	I	48	2	1.23E-01	1	T>I:48,T>A:8,T>S:5,A>S:3,I>T:2	T:122990,I:110,S:17,A:9
264	A	V	48	0	3.75E-01	1	A>V:48,A>S:40,A>T:25,A>D:13,D>A:3,S>C:1,D>Y:1,D>G:1,D>N:1,A>Q:1,A>G:1	A:119179,D:3779,V:74,S:49,T:39,G:2,N:1,C:1,Y:1,Q:1
677	Q	R	48	1	1.56E-01	1	Q>H:570,H>Q:74,H>P:49,Q>R:48,Q>P:29,Q>E:15,Q>L:14,Q>K:11,H>Y:4,P>L:4,H>R:3,R>K:3,H>L:3,P>S:2,K>E:2,H>S:1,R>W:1,P>Q:1,L>P:1,K>R:1,Q>N:1,R>Q:1,H>N:1	Q:120727,H:1961,P:248,R:103,L:34,E:23,K:16,N:5,Y:4,S:3,-:1,W:1
213	V	L	48	0	4.76E-04	1	G>E:52,V>L:48,V>G:25,E>D:21,G>V:19,E>G:18,V>M:17,G>R:13,M>L:9,V>A:9,E>V:8,V>E:8,R>W:5,V>R:3,G>W:3,E>Q:2,E>A:2,L>P:1,A>E:1,E>R:1,G>L:1,A>V:1,W>G:1,T>P:1,E>T:1,A>P:1	V:71990,G:33027,E:17133,-:665,L:143,R:69,D:40,M:28,A:14,W:10,P:4,Q:2,T:1
419	A	S	48	1	1.02E-01	1	A>S:48,A>V:8,A>T:3,S>A:1	A:123031,S:78,V:10,T:7
1233	M	I	48	0	2.80E-01	1	M>I:48,M>V:20,M>L:10,M>T:10,I>V:8,I>T:8,T>K:1	M:122980,I:59,V:37,T:36,L:13,K:1
460	N	S	48	0	2.21E-01	1	N>K:100,N>S:48,K>N:43,N>Y:13,N>H:9,N>D:8,N>I:7,S>T:7,K>R:5,N>T:5,T>I:5,H>Y:3,K>M:1,T>K:1,T>A:1,K>S:1	N:94268,K:28651,S:83,Y:45,I:28,T:18,H:14,D:11,R:5,-:1,M:1,A:1
521	P	T	48	6	1.53E-02	1	P>S:89,P>T:48,S>T:20,P>L:17,T>S:11,P>Q:10,S>P:7,T>P:6,P>R:5,Q>R:4,L>Q:3,S>A:2,S>R:2,T>Q:1,T>A:1,R>Q:1,L>R:1,P>A:1	P:121102,S:1517,T:421,Q:33,L:32,R:16,A:4,-:1
229	L	F	47	1	9.72E-02	1	L>F:47,L>V:6,L>M:2,F>L:1,M>V:1,L>S:1	L:123045,F:70,V:8,M:2,S:1
475	A	S	47	0	1.05E-01	1	A>V:113,A>S:47,A>T:19,V>A:5,A>G:1	A:122485,V:553,S:65,T:22,G:1
83	V	A	47	60	3.74E-01	1	V>I:64,A>V:60,V>F:55,V>A:47,V>L:19,A>S:15,L>F:12,I>L:9,A>T:4,A>P:3,S>P:1,T>S:1,S>T:1,V>D:1,V>G:1	V:105883,A:16961,F:113,I:87,L:37,S:29,P:9,T:5,D:1,G:1
483	V	I	47	0	3.66E-01	1	V>F:85,V>I:47,V>A:45,V>L:18,L>F:9,V>G:8,I>L:6,A>V:3,I>F:1,F>V:1,A>G:1,V>K:1	V:119088,-:3720,F:151,A:71,I:55,L:27,G:12,K:2
184	G	V	47	0	5.02E-04	1	G>S:80,G>D:48,G>V:47,G>A:4,S>C:2,G>R:2,G>K:1,S>A:1,D>N:1,D>R:1,G>Q:1,L>V:1,F>L:1,S>F:1,R>S:1	G:122603,V:269,S:144,D:86,A:10,R:3,-:3,C:2,K:2,N:1,Q:1,L:1,F:1
1164	V	I	47	1	3.75E-01	1	V>I:47,V>F:24,V>A:24,I>V:1,A>V:1	V:122975,A:58,I:57,F:36
376	A	T	47	39	1.46E-02	1	A>T:47,T>A:39,T>I:30,A>S:22,A>V:10,T>S:7,T>N:5,I>T:2,S>A:2,A>F:2,A>G:1,S>N:1	T:73243,A:49650,S:103,I:87,-:20,V:11,N:9,F:2,G:1
252	G	V	47	12	4.93E-04	1	G>D:51,G>V:47,G>S:43,V>I:14,V>G:12,V>A:3,V>F:3,G>C:2,E>D:2,G>E:2,S>G:1,D>V:1,A>V:1,S>A:1,G>R:1,D>G:1	G:107287,V:15491,-:128,D:106,S:83,I:15,F:4,A:4,R:3,E:3,C:2
22	T	N	47	1	1.62E-02	1	T>I:160,T>N:47,I>T:11,T>A:10,T>P:8,T>S:6,T>L:3,T>Q:2,A>P:1,N>A:1,I>N:1,N>T:1,S>N:1,L>P:1	T:122491,I:490,N:84,P:28,A:14,L:8,S:8,Q:2,-:1
954	Q	H	47	125	3.07E-01	1	H>Q:125,Q>H:47,H>Y:43,H>R:12,H>L:6,H>N:4,Q>K:4,Q>R:4,Q>L:4,R>K:2,H>D:2	Q:64512,H:58503,Y:55,R:26,L:13,K:11,N:4,D:2
67	V	A	47	285	1.34E-02	1	A>V:285,A>S:142,V>A:47,A>T:17,A>D:9,V>I:6,S>A:5,V>F:4,G>D:2,S>G:2,S>P:2,A>P:1,T>S:1,V>D:1,S>I:1,A>G:1	A:113879,V:8835,S:276,-:59,D:32,T:22,I:8,F:7,G:5,P:3
1159	H	Y	47	0	5.43E-01	1	H>Y:47,H>R:42,H>L:14,H>Q:2,P>L:1,H>P:1,H>N:1	H:122989,R:59,Y:54,L:19,Q:2,N:2,P:1
433	V	I	47	2	3.77E-01	1	V>I:47,I>V:2,V>G:1,V>A:1,V>F:1,V>L:1	V:123061,I:61,L:1,G:1,A:1,F:1
208	T	M	47	2	8.51E-02	1	T>M:47,T>A:18,T>S:9,T>K:5,A>S:4,T>P:2,M>T:2,I>M:1,T>I:1	T:122916,M:147,A:33,S:17,K:10,P:2,I:1
813	S	N	46	1	2.32E-01	1	S>N:46,S>I:27,S>G:22,S>T:8,N>I:7,S>R:4,T>I:4,R>I:2,G>R:2,S>P:1,R>C:1,S>C:1,N>S:1,I>R:1,R>G:1	S:122874,I:119,N:73,G:27,R:15,T:14,C:2,-:1,P:1
1113	Q	K	46	0	2.17E-01	1	Q>K:46,Q>L:21,Q>H:21,Q>R:20,R>K:6,Q>E:4,K>R:3,K>E:1	Q:122945,K:83,L:41,H:26,R:26,E:5
247	S	N	46	1	2.31E-01	1	S>N:46,S>G:23,S>I:16,S>R:15,N>I:6,S>T:5,S>A:4,R>G:3,N>Y:2,R>I:1,S>C:1,Y>L:1,N>S:1	S:122626,-:278,N:85,I:47,G:31,Y:22,R:20,A:7,T:5,L:4,C:1
481	N	K	46	9	1.50E-01	1	N>S:66,N>K:46,N>D:15,N>Y:11,K>R:10,K>N:9,S>T:6,T>I:4,N>H:3,K>E:2,H>Y:2,N>I:2,N>T:2,R>K:1	N:119102,K:3835,S:103,D:23,Y:23,R:11,T:10,I:9,H:4,E:3,-:3
1085	G	R	46	0	2.25E-01	1	G>R:46,G>A:31,G>E:30,E>A:11,G>V:10,A>V:6,V>A:2,R>V:1,E>D:1,R>E:1,A>G:1,A>R:1,S>A:1,G>S:1	G:122859,R:109,A:68,E:60,V:28,D:1,S:1
642	V	G	46	0	5.02E-04	1	V>G:46,V>F:35,V>I:28,V>A:19,A>G:5,G>A:4,L>F:1,I>L:1,I>F:1,I>V:1,V>L:1	V:122862,G:148,F:48,A:30,I:30,-:6,L:2
346	S	T	46	89	4.85E-04	1	K>R:671,R>K:624,R>T:243,T>S:89,T>I:68,R>S:66,S>T:46,T>R:40,R>G:12,R>I:12,K>T:9,I>T:8,T>A:6,S>G:4,T>K:3,R>E:2,S>R:2,I>R:2,K>E:1,K>Q:1,I>S:1,T>P:1,I>V:1,T>E:1,S>I:1	R:90939,T:25928,K:5523,S:395,I:296,G:31,A:7,E:4,P:1,V:1,Q:1
340	E	K	46	1	3.82E-01	1	E>K:46,E>D:35,E>Q:25,E>A:10,E>V:7,K>Q:5,E>G:4,A>V:2,K>E:1,D>A:1,E>S:1,A>K:1,E>I:1,G>V:1,G>A:1	E:122924,K:70,D:45,Q:36,A:23,V:17,G:9,S:1,I:1
1177	V	L	46	0	8.42E-04	1	V>I:74,V>L:46,I>V:14,V>A:10,I>L:10,V>E:1,A>V:1	V:122857,I:187,L:69,A:12,E:1
831	A	S	46	1	1.11E-01	1	A>V:112,A>S:46,A>T:17,S>P:2,S>G:2,S>D:1,T>S:1,A>G:1,A>P:1,A>D:1,S>A:1,S>F:1	A:122818,V:190,S:87,T:22,G:3,P:3,D:2,F:1
1245	K	R	46	1	5.09E-01	1	K>R:46,K>N:32,K>E:7,K>M:6,R>K:1,K>G:1,K>T:1,N>Y:1,N>T:1	K:122999,R:59,N:50,E:7,M:7,T:2,G:1,Y:1
1151	E	D	46	1	1.94E-01	1	E>D:46,E>A:4,E>Q:2,E>K:2,D>E:1,E>V:1,E>G:1	E:123051,D:65,A:4,K:2,Q:2,V:1,G:1
1065	V	L	46	0	9.19E-04	1	V>L:46,V>A:21,V>M:8,M>L:6,V>G:2,L>F:1	V:123008,L:78,A:26,M:11,G:2,F:1
215	D	E	46	2	1.96E-01	1	D>H:122,D>G:108,D>Y:82,D>E:46,D>N:41,H>Y:27,N>H:12,Y>H:10,D>A:10,E>G:7,G>D:6,D>V:5,G>V:4,Y>D:3,H>D:3,Y>V:2,E>D:2,G>S:1,V>A:1,Y>F:1,N>Y:1,E>A:1,A>V:1	D:121553,G:534,Y:504,H:324,E:69,N:47,-:42,V:34,A:17,S:1,F:1
483	V	A	45	3	3.80E-01	1	V>F:85,V>I:47,V>A:45,V>L:18,L>F:9,V>G:8,I>L:6,A>V:3,I>F:1,F>V:1,A>G:1,V>K:1	V:119088,-:3720,F:151,A:71,I:55,L:27,G:12,K:2
826	V	L	45	0	1.13E-03	1	V>L:45,V>M:10,M>L:4,V>A:2,V>G:1	V:123044,L:67,M:11,G:2,A:2
884	S	F	45	1	1.68E-02	1	S>F:45,S>A:12,S>C:8,S>T:3,S>Y:1,A>T:1,F>S:1,Y>F:1,C>Y:1	S:122970,F:127,A:14,C:9,T:4,Y:2
281	E	Q	45	2	3.15E-03	1	E>Q:45,E>D:17,E>K:16,K>Q:7,E>G:6,E>A:6,E>V:5,A>V:3,Q>E:2,V>A:1,D>V:1,E>R:1,V>L:1,D>A:1,G>V:1	E:122942,Q:79,D:48,V:21,K:18,A:9,G:7,L:1,R:1
691	S	P	45	1	2.35E-01	1	S>F:54,S>P:45,S>A:13,F>Y:9,S>Y:6,S>T:5,F>S:1,P>S:1,L>F:1,S>L:1	S:122825,F:182,P:78,Y:18,A:16,T:5,L:1,-:1
808	D	N	45	0	4.51E-01	1	D>N:45,D>E:14,D>G:11,D>H:8,D>Y:6,N>H:3,H>Y:2,D>A:2,D>K:1,G>V:1,A>V:1,N>Y:1,D>V:1	D:123005,N:55,E:18,G:16,H:14,Y:12,V:3,A:2,K:1
891	G	D	45	0	1.67E-01	1	G>D:45,G>S:4,G>V:2	G:123013,D:106,S:4,V:3
1114	I	T	45	0	1.37E-01	1	I>V:60,I>T:45,I>L:12,I>M:9,T>S:4,I>S:4,M>L:3,T>N:2,V>F:1,V>I:1,I>F:1,M>T:1,I>K:1,L>F:1,I>N:1	I:122917,T:93,V:72,L:18,M:10,S:9,F:3,N:3,K:1
485	G	S	45	0	7.12E-02	1	G>S:45,G>D:22,G>R:17,G>V:11,G>A:5,A>V:3,V>A:2,D>V:2,S>A:2,D>A:1	G:122950,S:64,D:38,V:34,R:28,A:12
1130	I	M	45	2	2.94E-01	1	I>M:45,I>T:26,I>L:19,I>V:17,M>L:8,M>T:2,M>I:2	I:122985,M:56,T:34,L:32,V:19
373	S	P	45	38	2.35E-01	1	S>P:45,P>S:38,S>L:10,S>A:5,P>L:5,P>T:3,S>T:2,P>A:1,T>A:1	S:65154,P:57896,L:64,A:7,T:5
272	P	S	45	0	2.53E-01	1	P>S:45,P>L:29,P>H:19,P>T:7,S>T:7,L>H:3,P>R:2,H>R:1,T>S:1,S>L:1	P:122873,S:91,L:90,H:43,T:25,R:4
551	V	I	45	2	3.91E-01	1	V>I:45,V>F:25,I>V:2,V>L:1	V:123026,I:64,F:35,L:1
805	I	M	45	1	2.96E-01	1	I>M:45,I>V:19,I>L:15,M>L:5,I>F:1,M>I:1	I:123018,M:59,L:26,V:22,F:1
765	R	H	44	0	6.53E-02	1	R>H:44,R>L:37,R>C:29,R>S:14,S>C:6,R>G:6,H>L:6,S>L:5,L>F:1,S>G:1,C>L:1,C>R:1	R:122769,L:138,C:113,H:71,S:24,G:10,F:1
357	R	K	44	0	5.21E-01	1	R>K:44,R>I:7,R>T:6,R>S:5,S>T:2,I>S:1,T>I:1	R:123033,K:61,I:14,T:11,S:7
470	T	N	44	0	2.38E-02	1	T>I:61,T>N:44,T>A:8,T>K:2,I>T:2,S>N:2,T>S:2,N>A:1,N>I:1,A>S:1	T:122855,I:138,N:91,K:26,A:12,S:4
1251	G	R	44	0	2.36E-01	1	G>R:44,G>V:34,G>E:23,G>A:8,A>V:7,E>A:5,V>R:3,V>E:2,V>L:1,R>V:1	G:122798,V:169,R:82,E:49,A:26,L:1,-:1
670	I	M	44	3	2.98E-01	1	I>V:113,I>M:44,M>L:5,I>L:5,I>T:5,V>I:4,M>I:3,I>F:1	I:122905,V:154,M:50,L:11,T:5,F:1
626	A	V	44	0	4.02E-01	1	A>S:80,A>V:44,A>T:18,A>G:2,S>T:1,T>A:1,G>E:1,S>P:1,T>S:1,A>E:1	A:122904,S:122,V:68,T:26,G:2,E:2,-:1,P:1
681	H	Y	44	0	1.52E-02	1	H>P:114,H>R:110,P>H:88,R>H:75,H>Y:44,R>P:32,P>L:17,P>R:8,H>Q:7,R>L:6,H>L:5,R>S:4,H>N:3,P>S:2,P>T:1,L>H:1,P>G:1,L>F:1,R>C:1,S>P:1,Q>L:1,Q>R:1,H>S:1,R>F:1	H:62978,R:42994,P:16958,L:73,Y:60,-:35,S:13,Q:7,N:3,F:2,T:1,G:1,C:1
651	I	V	44	0	4.08E-01	1	I>V:44,I>T:6,I>M:2	I:123067,V:51,T:6,M:2
384	P	L	44	0	1.66E-01	1	P>S:59,P>L:44,S>A:6,P>H:5,P>T:3,P>A:2,A>V:2,P>R:1,V>L:1,L>R:1,R>H:1,S>R:1	P:122836,L:160,S:102,H:10,A:9,R:3,T:3,V:3
261	G	D	44	0	1.72E-01	1	G>S:54,G>D:44,G>V:41,G>R:31,S>C:18,G>C:13,G>A:11,A>V:11,S>A:10,S>V:9,R>S:5,S>F:3,G>W:2,V>S:2,G>Q:1,V>A:1,S>R:1,D>V:1,R>V:1,R>C:1,V>C:1,G>T:1,G>E:1,W>C:1	G:122596,V:212,S:89,D:65,C:61,R:58,A:35,F:3,W:2,-:2,E:1,T:1,Q:1
688	A	T	43	1	4.00E-01	1	A>V:399,A>S:65,A>T:43,V>A:11,A>D:11,A>P:7,A>G:4,S>A:3,A>R:2,S>P:2,S>G:2,T>V:1,T>S:1,T>A:1,V>G:1,G>D:1	A:121585,V:1318,S:104,T:85,D:14,P:10,G:8,R:2
954	H	Y	43	0	2.25E-02	1	H>Q:125,Q>H:47,H>Y:43,H>R:12,H>L:6,H>N:4,Q>K:4,Q>R:4,Q>L:4,R>K:2,H>D:2	Q:64512,H:58503,Y:55,R:26,L:13,K:11,N:4,D:2
739	T	I	43	2	1.46E-01	1	T>I:43,T>A:10,T>S:2,T>R:2,I>T:2,T>K:1,T>P:1,I>A:1,I>R:1,A>S:1	T:122941,I:164,A:13,S:3,R:3,P:1,K:1
842	G	S	43	2	7.76E-02	1	G>S:43,G>D:22,G>V:14,G>A:2,S>A:2,S>G:2,S>C:2,G>C:1,G>R:1,A>V:1	G:122984,S:70,D:34,V:29,A:4,C:4,R:1
460	K	N	43	100	1.52E-03	1	N>K:100,N>S:48,K>N:43,N>Y:13,N>H:9,N>D:8,N>I:7,S>T:7,K>R:5,N>T:5,T>I:5,H>Y:3,K>M:1,T>K:1,T>A:1,K>S:1	N:94268,K:28651,S:83,Y:45,I:28,T:18,H:14,D:11,R:5,-:1,M:1,A:1
252	G	S	43	1	7.74E-02	1	G>D:51,G>V:47,G>S:43,V>I:14,V>G:12,V>A:3,V>F:3,G>C:2,E>D:2,G>E:2,S>G:1,D>V:1,A>V:1,S>A:1,G>R:1,D>G:1	G:107287,V:15491,-:128,D:106,S:83,I:15,F:4,A:4,R:3,E:3,C:2
260	A	V	43	0	4.10E-01	1	A>V:43,A>S:35,A>T:33,A>D:23,A>G:2,S>P:2,T>S:2,S>G:2,A>I:1,G>D:1,A>P:1,A>W:1,A>E:1	A:122895,V:66,S:52,T:50,D:47,P:5,-:4,G:4,E:1,I:1,W:1
217	P	S	43	0	2.65E-01	1	P>S:43,P>H:24,P>L:18,P>T:4,S>T:2,H>R:1,T>A:1	P:122935,S:98,L:44,H:38,T:7,-:2,R:1,A:1
177	M	T	43	0	1.04E-01	1	M>I:332,M>T:43,M>V:26,I>V:22,M>K:14,T>K:11,I>T:11,M>L:10,I>M:7,V>I:4,M>R:3,K>R:2,M>E:2,M>W:1,T>I:1	M:122186,I:673,T:134,V:68,K:37,L:11,-:8,R:6,E:2,W:1
356	K	R	43	3	5.23E-01	1	K>T:62,K>R:43,K>N:21,T>K:9,K>E:8,K>Q:7,R>K:3,K>M:3,N>T:2,R>Q:1,T>M:1,R>Y:1	K:118442,T:4562,R:59,N:34,Q:13,E:10,M:5,Y:1
705	V	I	43	0	4.06E-01	1	V>I:43,V>F:33,V>L:27,L>F:6,V>A:5,I>L:4,L>R:1,V>D:1	V:122969,F:56,I:52,L:41,A:6,R:1,D:1
312	I	V	43	0	4.14E-01	1	I>V:43,I>L:8,I>M:3,I>T:3,M>T:1,V>F:1,I>F:1	I:123061,V:46,L:10,T:4,M:3,F:2
66	H	R	43	0	6.60E-02	1	H>R:43,H>Y:27,H>Q:10,H>N:8,H>P:7,H>L:3,N>D:2,H>D:1,Q>N:1,R>Q:1,Q>R:1	H:122977,R:72,Y:35,Q:15,P:11,N:10,L:3,D:3
1258	E	D	43	2	2.13E-01	1	E>D:43,E>Q:18,E>V:9,E>A:5,E>K:3,D>E:2,G>V:1,E>G:1,D>V:1,A>V:1	E:123000,D:56,V:28,Q:27,A:6,K:4,-:4,G:1
410	I	V	43	0	4.15E-01	1	I>V:43,I>M:1,I>L:1,I>T:1	I:123054,V:69,M:1,L:1,T:1
1076	T	I	43	1	1.48E-01	1	T>I:43,T>S:24,T>A:7,T>K:3,A>S:2,I>T:1	T:123000,I:80,S:36,A:7,K:3
157	F	S	43	6	5.76E-03	1	F>L:383,F>S:43,L>F:32,L>S:6,S>F:6,S>L:4,L>V:2,S>C:2,F>V:2,F>Y:1,F>I:1,S>P:1	F:76870,-:37998,S:4532,L:3665,C:51,V:4,I:2,P:2,E:1,Y:1
59	F	L	43	0	1.31E-01	1	F>L:43,F>S:30,F>Y:9,F>C:3,F>I:2,L>V:2,L>S:1,V>I:1	F:122853,S:174,L:80,Y:9,I:3,C:3,-:2,V:2
680	S	T	43	2	6.71E-02	1	S>F:70,S>T:43,S>P:24,F>Y:15,S>A:10,S>Y:4,Y>F:3,T>S:2,A>S:1,S>N:1,P>S:1,F>S:1,V>F:1,A>V:1,T>A:1	S:122651,F:267,T:67,P:47,-:43,Y:34,A:14,N:2,V:1
359	S	N	42	1	2.57E-01	1	S>N:42,S>G:15,S>R:9,S>I:7,N>I:2,S>C:2,S>T:1,N>S:1,R>C:1,G>R:1	S:123006,N:56,G:26,R:23,I:11,C:3,T:1
580	Q	H	42	0	3.40E-01	1	Q>H:42,Q>L:23,Q>R:15,Q>K:10,Q>E:6,H>R:4,R>K:1	Q:123006,H:50,L:30,R:20,K:14,E:6
1099	G	S	42	0	8.34E-02	1	G>D:56,G>S:42,G>V:12,G>C:2,S>D:1,D>V:1,S>A:1,A>V:1,G>A:1	G:122944,D:98,S:62,V:17,A:3,C:2
673	S	T	42	1	7.20E-02	1	S>T:42,S>G:15,S>I:11,S>R:5,R>G:2,T>K:1,T>I:1,T>S:1	S:123003,T:71,G:28,I:16,R:7,K:1
1180	Q	K	42	0	2.44E-01	1	Q>K:42,Q>R:13,Q>H:10,Q>L:10,K>R:5,Q>E:4,R>K:3,Q>P:1,Q>V:1,K>E:1	Q:123023,K:51,R:19,L:13,H:12,E:6,P:1,V:1
1184	D	N	42	1	4.70E-01	1	D>N:42,D>E:22,D>Y:19,D>G:17,D>H:8,N>Y:6,H>Y:3,E>D:2,D>V:2,N>H:2,D>A:2,E>G:1,Y>H:1,N>D:1,E>A:1	D:122923,Y:78,N:52,E:30,G:20,H:18,A:3,V:2
159	V	I	42	0	4.12E-01	1	V>I:42,V>F:14,V>A:11,V>L:2	V:123031,I:59,A:18,F:14,-:2,L:2
219	G	D	42	0	1.84E-01	1	G>S:61,G>D:42,G>V:11,G>C:7,S>C:7,S>V:4,G>R:1	G:122918,S:105,D:60,V:22,C:19,R:1,-:1
1159	H	R	42	0	7.07E-02	1	H>Y:47,H>R:42,H>L:14,H>Q:2,P>L:1,H>P:1,H>N:1	H:122989,R:59,Y:54,L:19,Q:2,N:2,P:1
1169	I	V	42	0	4.24E-01	1	I>V:42,I>F:18,I>T:9,I>L:7,V>F:6,L>F:3,F>S:1,I>S:1,T>S:1	I:123019,V:53,F:32,T:12,L:7,S:3
856	K	N	42	67	1.58E-03	1	N>S:68,N>K:67,K>N:42,S>N:2,N>H:2,N>D:2,S>T:1,K>R:1,N>T:1,N>I:1,N>Y:1	N:114784,K:8224,S:106,T:2,R:2,D:2,-:2,H:2,Y:1,I:1
697	M	I	42	0	3.14E-01	1	M>I:42,M>L:6,M>V:2,M>K:1,I>V:1	M:123068,I:47,L:7,V:3,K:1
1224	L	F	42	1	1.16E-01	1	L>F:42,L>S:6,L>V:4,L>M:3,F>S:2,M>V:1,F>L:1	L:123030,F:60,S:28,V:5,M:3
798	G	S	42	1	8.23E-02	1	G>S:42,G>D:32,G>V:4,G>C:3,G>A:1,A>V:1,S>A:1,G>F:1,S>G:1,S>C:1,D>S:1	G:122971,D:84,S:54,V:9,C:5,A:2,F:1
150	K	E	42	0	3.93E-01	1	K>N:56,K>E:42,K>R:28,K>T:23,K>I:14,N>T:4,T>I:3,K>Q:3,R>K:2,N>K:1,N>I:1,I>K:1	K:122762,N:103,E:85,T:71,R:38,-:36,I:27,Q:3,M:1
572	I	T	42	291	1.40E-03	1	T>I:291,I>T:42,T>S:38,T>N:15,T>A:7,S>N:5	T:121534,I:1506,S:50,N:25,A:11
249	L	F	41	4	1.21E-01	1	L>F:41,L>S:22,L>M:22,L>V:10,F>S:4,F>L:4,L>W:2,S>A:2,S>R:2,G>E:2,A>G:2,L>A:2,L>C:1,S>T:1,V>D:1,L>R:1,S>V:1,S>H:1,L>D:1,I>L:1,T>I:1,T>P:1,L>T:1,L>E:1,S>F:1,G>S:1,V>L:1,A>V:1,A>S:1,L>G:1	L:122680,-:143,F:94,S:86,M:42,T:19,G:17,V:16,A:10,P:4,D:4,E:3,R:3,W:2,I:1,H:1,C:1
829	A	T	41	1	4.20E-01	1	A>T:41,A>S:25,A>V:22,A>G:1,A>E:1,T>A:1	A:122969,T:91,S:33,V:31,G:1,E:1
588	T	I	41	1	1.56E-01	1	T>I:41,T>A:17,T>S:8,T>K:8,A>S:3,A>T:1,I>T:1,T>R:1,R>K:1,S>R:1	T:122994,I:81,A:27,S:11,K:11,R:2
261	G	V	41	0	1.74E-03	1	G>S:54,G>D:44,G>V:41,G>R:31,S>C:18,G>C:13,G>A:11,A>V:11,S>A:10,S>V:9,R>S:5,S>F:3,G>W:2,V>S:2,G>Q:1,V>A:1,S>R:1,D>V:1,R>V:1,R>C:1,V>C:1,G>T:1,G>E:1,W>C:1	G:122596,V:212,S:89,D:65,C:61,R:58,A:35,F:3,W:2,-:2,E:1,T:1,Q:1
931	I	V	41	0	4.29E-01	1	I>V:41,I>M:3,I>F:2,I>L:2,I>T:1,V>S:1	I:123057,V:58,M:5,F:2,L:2,S:1,T:1
1014	R	K	41	0	5.35E-01	1	R>K:41,R>T:18,R>S:8,R>I:3,S>T:3,T>S:1,K>T:1,R>G:1	R:123018,K:51,T:35,S:11,I:10,G:1
251	P	H	41	3	2.71E-01	1	P>S:57,P>L:54,P>H:41,P>T:19,S>T:14,H>P:3,L>P:2,P>A:1,S>L:1,I>L:1,T>I:1	P:122349,L:358,-:133,H:120,S:120,T:44,A:1,I:1
981	L	F	41	68	1.20E-01	1	F>L:68,L>F:41,L>I:25,F>S:4,I>V:1,L>V:1	L:114833,F:8253,I:30,S:8,V:2
215	D	N	41	0	4.80E-01	1	D>H:122,D>G:108,D>Y:82,D>E:46,D>N:41,H>Y:27,N>H:12,Y>H:10,D>A:10,E>G:7,G>D:6,D>V:5,G>V:4,Y>D:3,H>D:3,Y>V:2,E>D:2,G>S:1,V>A:1,Y>F:1,N>Y:1,E>A:1,A>V:1	D:121553,G:534,Y:504,H:324,E:69,N:47,-:42,V:34,A:17,S:1,F:1
1141	L	F	41	0	1.21E-01	1	L>F:41,L>W:13,L>S:4,L>M:3,F>S:1,L>V:1,F>W:1	L:122982,W:74,F:61,S:5,M:3,V:1
354	N	D	41	5	4.69E-01	1	N>K:58,N>D:41,N>S:37,N>T:22,N>H:20,D>N:5,S>T:4,K>N:1,Y>H:1,N>Y:1,H>Y:1	N:122826,K:107,D:58,T:57,S:47,H:27,Y:4
406	E	Q	41	0	6.53E-03	1	E>Q:41,E>D:11,E>G:1,E>V:1,E>K:1,E>A:1	E:123050,Q:54,D:18,K:1,G:1,V:1,A:1
1237	M	V	41	0	2.79E-01	1	M>I:338,M>V:41,I>V:24,M>T:22,M>L:19,I>T:11,M>K:4,V>I:1,T>K:1	M:122467,I:483,V:88,T:56,L:21,K:11
1127	D	G	41	0	1.83E-01	1	D>G:41,D>N:18,D>E:13,D>Y:9,D>A:8,E>G:5,G>A:3,N>Y:3,G>Y:1,H>Y:1,N>H:1,D>V:1,N>D:1,E>A:1,V>Y:1,A>V:1	D:122946,G:99,Y:23,N:20,A:16,E:16,V:5,H:1
90	V	I	41	1	4.20E-01	1	V>F:52,V>I:41,V>L:8,L>F:7,V>A:6,I>L:4,F>V:3,A>D:1,I>V:1,V>G:1	V:122957,F:85,I:54,L:13,A:9,-:6,D:1,G:1
982	A	S	41	86	1.15E-03	1	S>A:86,A>S:41,S>L:13,S>T:4,S>K:1	S:117233,A:5870,L:18,T:4,K:1
646	R	H	41	1	7.66E-02	1	R>H:41,R>L:9,R>S:4,R>P:3,P>L:2,H>P:2,R>C:2,H>R:1,H>Y:1,H>L:1,C>Y:1	R:123011,H:80,L:21,P:6,S:4,Y:2,C:2
1201	Q	H	41	1	3.48E-01	1	Q>K:162,Q>H:41,Q>R:16,Q>L:11,R>K:6,K>R:6,H>N:3,Q>N:3,K>E:2,H>Q:1,K>Q:1,Q>E:1	Q:122720,K:273,H:62,R:31,L:27,N:9,E:4
1092	E	D	41	1	2.24E-01	1	E>D:41,E>K:13,E>G:7,E>A:5,E>Q:4,E>V:3,A>V:2,G>A:1,D>E:1,K>Q:1	E:123007,D:55,K:24,G:16,A:9,V:8,Q:7
314	Q	K	41	1	2.47E-01	1	Q>K:41,Q>E:17,Q>R:8,Q>H:5,Q>L:4,R>K:3,K>E:2,Q>P:1,K>R:1,K>Q:1	Q:123004,K:77,E:20,R:10,L:8,H:6,P:1
371	L	F	41	18	7.57E-04	1	L>F:41,S>F:33,F>S:32,F>L:18,L>S:10,S>P:7,S>A:7,S>T:6,F>Y:6,S>L:5,L>I:3,F>I:1,A>T:1	S:65488,F:49699,L:7899,P:11,T:8,Y:8,A:7,I:6
264	A	S	40	0	1.38E-01	1	A>V:48,A>S:40,A>T:25,A>D:13,D>A:3,S>C:1,D>Y:1,D>G:1,D>N:1,A>Q:1,A>G:1	A:119179,D:3779,V:74,S:49,T:39,G:2,N:1,C:1,Y:1,Q:1
348	A	T	40	1	4.24E-01	1	A>S:109,A>T:40,A>V:8,A>P:7,S>A:4,A>E:3,S>P:3,S>G:1,S>T:1,V>S:1,T>S:1,T>A:1	A:122782,S:228,T:78,V:17,P:14,E:6,G:1
987	V	F	40	0	5.19E-04	1	V>F:40,V>L:2,V>I:2	V:123072,F:50,I:2,L:2
561	P	S	40	0	2.83E-01	1	P>S:40,P>H:21,P>L:8,P>T:5,P>A:3,S>T:2,P>R:2,P>F:1	P:122985,S:76,H:37,L:12,T:9,A:4,R:2,F:1
595	V	I	40	2	4.26E-01	1	V>I:40,I>V:2,V>A:1,V>F:1	V:123072,I:52,F:1,A:1
156	E	Q	40	0	8.68E-04	1	E>Q:40,E>D:37,E>G:20,G>E:14,E>K:9,E>V:6,K>Q:5,E>A:4,A>V:3,G>A:2,G>R:1,D>H:1,G>V:1	E:84979,-:33494,G:4507,Q:66,D:37,V:16,K:9,R:9,A:7,C:1,H:1
574	D	N	40	0	4.84E-01	1	D>Y:65,D>N:40,D>V:9,D>H:9,H>Y:6,N>H:4,N>Y:3,D>E:3,Y>H:2,D>C:1,D>G:1	D:122671,Y:288,V:95,N:48,H:19,E:3,G:1,C:1
1168	D	G	40	0	1.93E-01	1	D>G:40,D>N:28,D>H:24,D>E:19,D>Y:13,H>Y:11,D>A:8,N>H:5,E>G:2,Y>H:1,A>V:1,E>A:1,G>V:1,N>Y:1	D:122873,G:79,H:62,Y:44,N:34,E:20,A:10,V:4
643	F	L	40	0	1.45E-01	1	F>L:40,F>I:6,L>V:1	F:123020,L:79,-:19,I:6,V:2
253	D	N	40	4	4.84E-01	1	D>G:215,D>N:40,D>Y:18,D>A:14,D>E:10,G>D:9,A>V:8,N>Y:8,G>V:6,G>A:5,N>D:4,G>S:4,E>G:3,E>D:2,D>V:2,D>H:1,H>Y:1,N>H:1,V>Y:1	D:119218,G:3561,N:182,Y:74,A:40,V:31,E:13,S:5,H:2
338	F	L	40	0	1.44E-01	1	F>L:40,F>Y:1,F>V:1,L>I:1	F:123064,L:58,Y:2,I:1,V:1
1163	D	N	40	0	4.83E-01	1	D>Y:65,D>N:40,D>G:27,D>A:16,D>H:11,N>Y:7,A>V:6,H>Y:6,N>H:5,D>V:3,D>E:2,Y>V:1,E>G:1,E>A:1,A>G:1,Y>H:1,Y>A:1	D:122667,Y:281,G:54,N:52,A:30,H:25,V:14,E:3
1084	D	E	40	1	2.31E-01	1	D>E:40,D>G:35,D>Y:34,D>N:31,D>H:16,H>Y:8,E>G:8,N>H:6,D>A:6,A>V:5,N>Y:3,G>A:3,E>A:3,G>V:2,D>V:1,E>D:1,V>A:1,Y>V:1,Y>H:1,F>V:1,Y>F:1	D:122705,Y:146,G:80,N:72,E:48,H:34,V:23,A:17,F:1
1246	G	S	40	0	9.10E-02	1	G>S:40,G>D:16,G>V:13,G>C:9,S>C:9,S>V:5,A>V:1,S>A:1	G:122987,S:53,C:32,V:31,D:22,A:1
140	F	L	39	0	1.53E-01	1	F>L:39,F>Y:6,F>V:4,L>I:3,L>S:3,F>I:3,F>H:1,F>R:1,L>V:1	F:123001,L:50,-:48,Y:6,I:6,V:6,H:4,S:4,R:1
598	I	V	39	0	4.45E-01	1	I>V:39,I>L:2	I:123079,V:45,L:2
78	R	M	39	0	5.98E-03	1	R>K:79,R>M:39,R>S:39,R>G:19,G>S:12,K>M:12,R>W:3,K>R:2,T>M:1,S>T:1,S>G:1,R>T:1,M>T:1,M>W:1,M>I:1,K>Q:1	R:122753,M:129,K:106,S:94,G:32,W:5,T:4,I:1,-:1,Q:1
148	N	S	39	0	2.77E-01	1	N>T:135,N>S:39,N>K:28,N>D:25,S>T:15,N>Y:15,N>H:12,T>N:3,T>I:2,H>Y:1,S>G:1,N>I:1,T>S:1	N:122510,T:423,K:51,S:50,-:31,D:25,Y:18,H:14,I:3,G:1
441	L	F	39	1	1.31E-01	1	L>F:39,L>R:13,L>I:10,L>P:3,L>V:2,L>H:2,I>L:1,F>L:1,H>R:1,I>R:1	L:123032,F:44,R:25,I:13,P:5,V:4,H:3
836	Q	R	39	2	2.10E-01	1	Q>R:39,Q>H:31,Q>L:29,Q>K:19,Q>E:17,K>R:4,P>L:3,Q>P:2,H>P:2,R>K:2,K>E:2,R>Q:2,H>R:2	Q:122883,R:62,L:54,H:49,K:37,E:27,-:9,P:5
82	P	S	39	0	2.91E-01	1	P>S:39,P>H:20,P>L:18,P>T:12,S>T:7,P>R:4	P:122926,S:66,T:49,L:42,H:39,R:4
78	R	S	39	0	1.25E-01	1	R>K:79,R>M:39,R>S:39,R>G:19,G>S:12,K>M:12,R>W:3,K>R:2,T>M:1,S>T:1,S>G:1,R>T:1,M>T:1,M>W:1,M>I:1,K>Q:1	R:122753,M:129,K:106,S:94,G:32,W:5,T:4,I:1,-:1,Q:1
198	D	G	39	0	1.99E-01	1	D>G:39,D>Y:11,D>N:10,D>H:9,D>A:7,D>E:4,H>Y:3,N>Y:2,E>A:1	D:122957,G:91,Y:40,H:12,N:11,A:10,E:4,-:1
3	V	I	39	0	4.37E-01	1	V>G:56,V>I:39,V>F:34,V>A:17,G>A:2,G>V:2,V>M:1,S>G:1,S>C:1,A>S:1,A>G:1	V:121894,G:1064,F:93,I:50,A:21,S:2,C:1,M:1
1195	E	Q	39	0	8.81E-03	1	E>Q:39,E>D:28,E>G:15,E>K:11,E>A:8,K>Q:3,A>V:2,G>A:2,K>E:1,E>V:1,G>V:1,D>G:1	E:122955,Q:61,D:39,G:26,K:21,A:16,V:8
376	T	A	39	47	4.36E-01	1	A>T:47,T>A:39,T>I:30,A>S:22,A>V:10,T>S:7,T>N:5,I>T:2,S>A:2,A>F:2,A>G:1,S>N:1	T:73243,A:49650,S:103,I:87,-:20,V:11,N:9,F:2,G:1
957	Q	R	39	19	2.10E-01	1	Q>R:39,Q>L:22,R>Q:19,Q>H:9,H>R:3,Q>E:3,Q>K:1	Q:122397,R:650,L:65,H:10,E:3,K:1
780	E	D	39	2	2.40E-01	1	E>Q:91,E>D:39,E>K:15,E>G:14,E>A:6,A>V:3,G>A:2,K>Q:2,D>E:2,Q>E:1,A>S:1,E>V:1	E:122839,Q:161,D:63,G:20,A:19,K:16,V:7,S:1
227	V	L	39	0	3.71E-03	1	V>I:56,V>L:39,V>A:20,I>L:10,I>V:4,V>M:1,V>E:1,M>L:1,I>M:1,A>V:1	V:122959,I:73,L:67,A:24,M:2,E:1
308	V	I	39	0	4.36E-01	1	V>L:184,V>I:39,I>L:20,V>C:1,V>F:1,V>A:1	V:122763,L:310,I:50,C:1,A:1,F:1
1133	V	I	39	0	4.34E-01	1	V>F:55,V>I:39,V>A:26,V>L:12,L>F:8,I>L:5,A>V:3	V:122800,A:170,F:88,I:45,L:22,-:1
1185	R	H	39	0	8.56E-02	1	R>H:39,R>C:16,R>S:13,R>L:6,H>L:4,S>C:3,S>L:2,L>I:1,R>G:1,L>S:1	R:122976,H:67,C:38,L:22,S:21,G:1,I:1
1202	E	K	39	0	4.35E-01	1	E>Q:185,E>K:39,K>Q:21,E>G:14,Q>E:7,E>D:6,E>A:5,E>V:4,A>V:3,Q>K:2,V>A:1,G>A:1	E:122690,Q:328,K:60,G:17,V:12,A:9,D:8,-:2
952	V	I	39	1	4.35E-01	1	V>I:39,V>F:8,V>A:4,V>L:1,I>V:1,V>D:1	V:123063,I:45,F:11,A:5,D:1,L:1
293	L	F	39	0	1.30E-01	1	L>F:39,L>I:5,L>H:3,L>R:2,L>V:1	L:123060,F:54,I:5,H:4,R:2,V:1
444	N	T	39	38	2.64E-04	1	K>R:273,K>N:140,K>T:76,N>T:39,T>N:38,T>M:35,R>K:24,K>M:18,K>E:10,M>T:7,K>Q:5,T>K:4,N>K:3,S>T:2,T>A:2,N>S:2,K>S:1,K>F:1,R>S:1,R>M:1,M>K:1,M>R:1	K:115275,T:6420,R:660,N:562,M:178,E:11,Q:8,S:7,-:2,A:2,F:1
1260	D	Y	38	0	6.38E-04	1	D>N:114,D>Y:38,D>E:21,D>H:13,H>Y:10,N>H:8,D>G:7,D>A:7,N>D:4,E>A:3,N>Y:3,E>G:3,N>G:1,Y>H:1	D:122659,N:193,Y:189,H:34,E:25,G:14,A:12
77	K	R	38	2	5.49E-01	1	K>N:72,K>T:58,K>R:38,K>E:13,K>M:9,N>T:5,R>K:2,N>K:2,M>I:1,R>G:1,K>Q:1,N>Y:1,T>M:1,K>H:1,T>K:1	K:122291,T:558,N:122,R:119,M:15,E:13,-:3,Q:1,H:1,Y:1,I:1,G:1
306	F	L	38	0	1.57E-01	1	F>L:38,F>I:2,F>C:2,F>S:1,I>V:1,L>I:1,L>S:1,F>V:1,L>V:1	F:123055,L:61,I:3,V:3,C:2,S:2
1228	V	I	38	0	4.42E-01	1	V>L:320,V>I:38,V>A:30,I>L:14,L>V:8,V>G:1	V:122363,L:649,I:61,A:45,-:7,G:1
373	P	S	38	45	6.17E-03	1	S>P:45,P>S:38,S>L:10,S>A:5,P>L:5,P>T:3,S>T:2,P>A:1,T>A:1	S:65154,P:57896,L:64,A:7,T:5
572	T	S	38	0	9.51E-02	1	T>I:291,I>T:42,T>S:38,T>N:15,T>A:7,S>N:5	T:121534,I:1506,S:50,N:25,A:11
132	E	Q	38	0	1.08E-02	1	E>Q:38,E>D:22,E>A:17,E>K:16,E>G:4,E>V:3,K>Q:3,A>V:2,G>A:2,Q>K:1,D>V:1	E:122969,Q:58,D:32,A:28,K:22,V:9,G:5,-:3
1208	Q	E	38	0	1.16E-02	1	Q>H:171,Q>E:38,H>Q:10,Q>L:9,Q>K:9,Q>R:7,K>E:4,H>R:2,R>K:1,K>R:1	Q:122749,H:293,E:51,K:11,R:11,L:11
582	L	F	38	0	1.37E-01	1	L>F:38,L>R:6,L>H:2,L>Q:1	L:123071,F:45,R:7,H:2,Q:1
446	G	D	38	1	2.12E-01	1	G>S:148,S>G:60,G>V:59,G>D:38,S>N:16,S>T:13,G>R:12,S>I:8,S>R:5,T>I:3,G>A:3,A>V:3,S>A:3,I>S:2,G>T:2,S>V:1,N>S:1,N>I:1,D>G:1,V>S:1,V>G:1,V>F:1,A>S:1,D>A:1	G:93381,S:29075,V:472,D:90,R:30,I:28,N:22,T:15,A:11,F:1,-:1
1167	G	S	37	1	1.04E-01	1	G>S:37,G>D:30,G>V:22,G>A:21,G>R:14,S>A:4,A>V:4,V>A:3,S>C:1,A>G:1,V>G:1,D>A:1,S>G:1,F>V:1,S>F:1	G:122748,V:187,A:68,S:57,D:46,R:18,F:1,C:1
156	E	D	37	0	1.70E-01	1	E>Q:40,E>D:37,E>G:20,G>E:14,E>K:9,E>V:6,K>Q:5,E>A:4,A>V:3,G>A:2,G>R:1,D>H:1,G>V:1	E:84979,-:33494,G:4507,Q:66,D:37,V:16,K:9,R:9,A:7,C:1,H:1
1263	P	S	37	0	3.05E-01	1	P>L:123,P>Q:55,P>S:37,S>T:7,S>R:6,Q>R:6,L>Q:6,P>T:6,R>Q:4,P>R:4,L>R:2,T>A:1,L>T:1,Q>P:1,Q>S:1	P:122277,L:554,Q:168,S:74,R:35,T:16,-:1,A:1
250	T	N	37	0	4.43E-02	1	T>I:66,T>N:37,T>A:27,T>S:18,T>P:12,S>N:4,S>P:2,I>T:1	T:122544,I:260,-:156,N:70,S:38,A:31,P:27
479	P	L	37	0	2.11E-01	1	P>S:76,P>L:37,P>H:14,P>R:7,S>T:4,H>R:4,S>R:3,R>H:2,L>R:2,H>L:1,H>Q:1,S>P:1	P:122690,S:206,L:150,R:44,H:29,T:5,-:1,Q:1
354	N	S	37	0	2.92E-01	1	N>K:58,N>D:41,N>S:37,N>T:22,N>H:20,D>N:5,S>T:4,K>N:1,Y>H:1,N>Y:1,H>Y:1	N:122826,K:107,D:58,T:57,S:47,H:27,Y:4
726	I	V	37	0	4.61E-01	1	I>V:37,I>T:21,I>F:1,I>M:1,I>L:1,I>S:1	I:123055,V:42,T:24,F:2,S:1,L:1,M:1
186	F	S	37	0	5.75E-02	1	F>L:99,F>S:37,F>I:5,L>I:4,F>Y:4,F>K:4,L>V:3,F>V:3,L>S:2,S>C:2,I>V:1,F>Q:1,F>R:1,F>N:1	F:122430,-:310,S:173,L:165,I:13,K:12,V:10,Y:7,C:3,Q:1,R:1,N:1
783	A	S	37	1	1.55E-01	1	A>V:52,A>S:37,A>T:13,A>E:8,A>K:3,A>G:3,E>K:2,S>A:1,S>G:1,S>T:1,A>D:1	A:122966,V:68,S:57,T:15,E:8,K:6,G:5,D:1
1068	V	I	37	1	4.53E-01	1	V>I:37,V>F:36,V>A:7,V>L:4,I>L:3,L>F:2,I>V:1,V>G:1	V:123009,F:54,I:47,L:8,A:7,G:1
1088	H	Y	37	0	5.94E-01	1	H>Y:37,H>R:14,H>Q:3,Q>R:2,H>D:1,H>N:1,H>L:1	H:123048,Y:49,R:23,Q:3,N:1,L:1,D:1
794	I	V	37	0	4.60E-01	1	I>V:37,I>T:22,I>L:12,I>F:4,V>F:3,L>F:2,I>S:1,L>S:1	I:123017,T:42,V:39,L:14,F:10,S:4
144	Y	H	37	1	5.95E-01	1	Y>H:37,Y>F:30,Y>Q:11,Y>S:7,Y>C:6,Y>L:6,Y>D:5,Y>N:4,H>N:4,Y>V:4,H>Q:3,D>G:2,H>K:2,N>S:2,Q>Y:2,Q>K:2,N>D:2,T>S:2,N>T:1,N>A:1,Q>S:1,F>L:1,C>S:1,Y>K:1,H>Y:1,N>K:1,S>F:1,T>Y:1,D>S:1	Y:114011,-:8412,S:390,D:75,H:52,Q:49,F:44,N:26,L:22,K:16,V:9,T:9,C:7,G:2,A:1,I:1
703	N	S	37	0	2.95E-01	1	N>S:37,N>Y:13,N>I:12,N>K:9,N>D:9,N>H:8,N>T:6,H>Y:2,T>I:1,S>T:1	N:122972,S:53,I:38,Y:25,H:11,D:10,K:9,T:8
1259	D	Y	37	1	1.01E-03	1	D>Y:37,D>E:14,D>N:11,D>H:7,H>Y:4,D>V:3,N>Y:2,N>H:2,D>A:2,E>A:1,Y>D:1,A>V:1	D:122913,Y:167,E:14,N:13,H:11,V:4,A:3,-:1
120	V	F	37	0	1.16E-03	1	V>F:37,V>I:32,V>A:8,V>L:7,I>V:3,L>F:3,I>L:3,V>D:1,L>V:1	V:122992,F:62,I:43,L:18,A:10,D:1
1183	I	V	37	0	4.60E-01	1	I>V:37,I>L:12,I>F:2,I>M:2,I>S:1,L>F:1,M>L:1	I:123061,V:46,L:13,F:3,M:2,S:1
274	T	I	37	4	1.83E-01	1	T>I:37,T>N:13,T>S:7,T>A:7,I>T:4,S>N:2,T>P:1	T:122999,I:91,N:17,A:9,S:9,P:1
288	A	V	37	0	4.54E-01	1	A>V:37,A>S:32,A>T:8,A>P:5,S>G:1	A:123019,V:56,S:36,T:9,P:5,G:1
452	L	Q	36	18	8.22E-03	1	L>M:133,R>L:128,L>R:93,R>Q:53,L>Q:36,M>L:19,R>W:19,Q>L:18,Q>R:12,W>L:9,L>W:9,W>R:5,M>R:5,Q>K:2,L>P:1,L>V:1,M>V:1,K>M:1,R>K:1,Q>H:1,Q>M:1,R>M:1	R:62979,L:52772,W:3790,Q:3061,M:513,-:4,K:3,V:2,H:1,P:1
779	Q	K	36	1	2.86E-01	1	Q>K:36,Q>H:27,Q>R:22,Q>L:14,Q>E:13,K>E:5,K>R:5,R>K:4,E>Q:2,Q>P:1,R>Q:1,H>Y:1,H>Q:1,K>Q:1	Q:122925,K:63,R:44,E:36,H:33,L:23,P:1,Y:1
679	K	R	36	1	1.06E-02	1	N>K:78,K>N:76,K>R:36,N>S:12,N>Y:8,K>M:6,N>T:5,N>D:5,N>I:4,K>E:3,N>H:2,K>T:2,S>T:1,N>L:1,N>R:1,T>I:1,R>K:1,H>Y:1	N:64362,K:58533,-:103,R:58,S:18,Y:17,I:9,T:8,M:7,D:5,E:3,H:2,L:1
183	Q	R	36	0	2.31E-01	1	E>Q:109,Q>H:108,Q>E:51,Q>R:36,Q>L:18,E>D:16,Q>K:15,Q>P:12,H>Q:11,H>R:7,H>P:6,E>G:4,E>K:3,K>R:3,K>E:3,K>Q:2,G>V:2,P>L:2,Q>Y:2,L>F:1,D>E:1,D>V:1,E>A:1,R>K:1,Q>G:1,Q>N:1	Q:105710,E:16882,H:305,L:66,R:57,P:32,K:26,D:20,G:10,Y:8,V:6,F:2,N:1,A:1
1118	D	Y	36	0	1.09E-03	1	D>H:108,H>Y:59,D>Y:36,H>D:28,D>E:12,D>G:6,D>A:4,E>G:4,E>A:3,D>V:3,D>N:2,G>A:2,H>Q:2,Y>H:1,A>V:1,G>Q:1	D:116996,H:5879,Y:209,G:12,E:12,A:9,V:4,Q:3,N:2
1150	E	K	36	0	4.56E-01	1	E>D:185,E>K:36,E>Q:16,D>E:13,E>A:8,E>G:5,E>V:5,K>Q:4,A>V:2,G>A:2,D>V:1,D>Y:1,D>G:1	E:122629,D:398,K:41,Q:22,A:16,V:11,G:8,Y:1
185	N	K	36	1	2.14E-01	1	N>D:244,N>S:77,N>K:36,N>I:23,D>N:20,N>Y:20,N>T:19,S>T:14,T>I:6,N>H:3,S>N:2,H>Y:1,N>A:1,Y>F:1,N>G:1,I>N:1,N>L:1,K>N:1,N>E:1,N>R:1	N:121902,D:571,I:331,S:115,K:73,Y:65,T:48,-:9,G:3,H:3,F:2,A:1,L:1,E:1,R:1
1234	L	F	36	1	1.49E-01	1	L>F:36,L>I:9,L>P:2,F>L:1,F>C:1	L:123071,F:43,I:9,P:2,C:1
435	A	S	36	0	1.66E-01	1	A>S:36,A>T:13,A>V:4,S>T:1,T>S:1	A:123040,S:64,T:18,V:4
769	G	V	36	0	5.90E-03	1	G>V:36,G>R:20,G>A:15,G>E:11,V>A:10,A>V:3,E>A:3,V>C:1,E>V:1,V>R:1	G:122615,V:416,A:43,R:34,E:17,C:1
1216	I	T	36	0	1.92E-01	1	I>V:52,I>T:36,I>M:9,T>S:6,I>S:4,I>L:2,M>T:1,I>F:1,V>F:1,S>T:1,S>N:1,F>S:1,L>F:1	I:122957,T:78,V:60,S:13,M:10,F:4,L:2,N:2
1068	V	F	36	0	1.36E-03	1	V>I:37,V>F:36,V>A:7,V>L:4,I>L:3,L>F:2,I>V:1,V>G:1	V:123009,F:54,I:47,L:8,A:7,G:1
942	A	T	36	0	4.59E-01	1	A>S:110,A>T:36,A>V:28,S>A:2,A>G:1,V>L:1	A:122866,S:169,T:55,V:33,-:1,L:1,G:1
702	E	Q	36	1	1.38E-02	1	E>Q:36,E>D:19,E>K:16,E>A:7,K>Q:6,E>V:5,E>G:4,E>T:1,Q>E:1,A>V:1,D>A:1	E:123001,Q:58,D:26,K:20,A:9,V:7,G:4,T:1
936	H	Y	36	9	3.23E-03	1	D>H:115,D>N:79,D>Y:70,H>Y:36,D>E:28,D>G:15,N>H:14,Y>H:9,D>A:5,D>V:5,Y>D:4,N>Y:3,E>G:3,H>D:3,G>V:2,N>D:2,E>D:2,E>A:2,A>V:1,H>L:1,Y>N:1,H>V:1	D:122290,Y:344,H:247,N:143,G:39,E:38,A:12,V:12,L:1
1153	D	G	36	0	2.16E-01	1	D>Y:72,D>G:36,D>N:24,D>H:15,D>A:13,H>Y:8,N>H:6,D>E:5,Y>D:5,A>V:4,D>V:3,N>Y:2,G>A:2,Y>H:2,A>Y:1,H>D:1	D:122678,Y:273,G:52,H:49,N:31,A:27,V:11,E:5
210	I	T	35	0	1.97E-01	1	I>V:55,I>T:35,I>F:12,I>N:9,V>F:6,V>I:5,T>S:3,V>A:2,I>L:2,I>S:2,T>N:1	I:121224,V:1635,-:135,T:79,F:24,N:17,S:8,A:2,L:2
444	T	M	35	7	5.02E-04	1	K>R:273,K>N:140,K>T:76,N>T:39,T>N:38,T>M:35,R>K:24,K>M:18,K>E:10,M>T:7,K>Q:5,T>K:4,N>K:3,S>T:2,T>A:2,N>S:2,K>S:1,K>F:1,R>S:1,R>M:1,M>K:1,M>R:1	K:115275,T:6420,R:660,N:562,M:178,E:11,Q:8,S:7,-:2,A:2,F:1
1231	T	A	35	2	4.66E-01	1	T>A:35,T>I:27,T>S:10,A>S:4,A>T:2,A>I:1	T:122991,A:75,I:41,S:19
375	S	F	35	22	4.49E-02	1	S>F:35,F>S:22,L>F:10,F>L:9,S>A:5,S>P:4,F>Y:3,S>T:1,S>Y:1	S:65281,F:57695,L:108,-:22,Y:9,A:6,P:4,T:1
31	S	F	35	2	4.49E-02	1	S>F:35,S>A:5,S>T:4,S>P:4,F>S:2,N>T:1,S>N:1	S:122606,N:361,F:90,-:37,T:14,P:13,A:5
613	Q	E	35	0	1.83E-02	1	Q>H:501,H>Q:53,Q>E:35,Q>R:12,Q>L:4,Q>K:4,H>R:3,H>P:1,H>Y:1	Q:121688,H:1365,E:44,R:18,L:5,K:4,P:1,Y:1
1084	D	G	35	0	2.26E-01	1	D>E:40,D>G:35,D>Y:34,D>N:31,D>H:16,H>Y:8,E>G:8,N>H:6,D>A:6,A>V:5,N>Y:3,G>A:3,E>A:3,G>V:2,D>V:1,E>D:1,V>A:1,Y>V:1,Y>H:1,F>V:1,Y>F:1	D:122705,Y:146,G:80,N:72,E:48,H:34,V:23,A:17,F:1
1128	V	I	35	3	4.64E-01	1	V>I:35,V>F:26,V>L:10,V>A:4,I>V:3	V:123030,I:45,F:34,L:13,A:4
647	A	V	35	0	4.73E-01	1	A>S:140,A>V:35,A>T:18,S>A:3,A>P:2,S>G:1,T>A:1,A>E:1	A:122821,S:226,V:50,T:25,P:2,G:1,E:1
123	A	V	35	0	4.71E-01	1	A>V:35,A>S:26,A>T:8,A>D:3,A>P:1	A:123026,V:50,S:34,T:12,D:3,P:1
1264	V	M	35	1	3.11E-01	1	V>L:668,L>V:42,V>M:35,V>A:24,M>L:18,L>F:11,A>E:2,V>F:1,V>E:1,V>G:1,L>M:1,M>V:1,L>S:1,E>G:1	V:120325,L:2687,M:49,A:37,F:16,E:5,-:3,G:3,S:1
246	R	K	35	1	5.69E-01	1	R>K:35,R>T:13,R>I:11,R>S:11,R>G:10,K>T:6,T>I:4,I>T:3,R>E:2,R>L:2,R>N:2,S>T:2,K>R:1,N>Y:1,S>N:1,T>E:1	R:122588,-:343,K:49,I:42,T:36,S:33,G:22,N:4,E:4,Y:3,L:2
260	A	S	35	0	1.70E-01	1	A>V:43,A>S:35,A>T:33,A>D:23,A>G:2,S>P:2,T>S:2,S>G:2,A>I:1,G>D:1,A>P:1,A>W:1,A>E:1	A:122895,V:66,S:52,T:50,D:47,P:5,-:4,G:4,E:1,I:1,W:1
642	V	F	35	0	1.59E-03	1	V>G:46,V>F:35,V>I:28,V>A:19,A>G:5,G>A:4,L>F:1,I>L:1,I>F:1,I>V:1,V>L:1	V:122862,G:148,F:48,A:30,I:30,-:6,L:2
340	E	D	35	0	2.68E-01	1	E>K:46,E>D:35,E>Q:25,E>A:10,E>V:7,K>Q:5,E>G:4,A>V:2,K>E:1,D>A:1,E>S:1,A>K:1,E>I:1,G>V:1,G>A:1	E:122924,K:70,D:45,Q:36,A:23,V:17,G:9,S:1,I:1
843	D	G	34	0	2.34E-01	1	D>G:34,D>N:33,D>A:13,D>E:10,D>V:3,G>V:2,A>V:2,D>Y:2,D>H:1,E>G:1,N>Y:1	D:122982,G:57,N:39,A:19,E:12,V:9,Y:7,H:1
932	G	D	34	0	2.41E-01	1	G>D:34,G>S:29,G>A:11,G>V:11,S>C:10,G>R:10,A>G:8,G>C:6,S>V:6,R>S:4,F>V:1,S>F:1,R>C:1,C>V:1	G:122852,A:92,V:46,D:46,S:46,C:31,R:12,F:1
153	I	V	34	0	1.53E-02	1	M>I:518,M>T:74,M>V:50,I>V:34,I>T:14,M>L:11,M>K:7,T>K:4,M>R:4,I>M:3,T>M:3,K>R:1,R>K:1,T>S:1	M:121643,I:857,T:456,V:118,K:18,L:13,S:11,R:10
1170	S	F	34	0	4.92E-02	1	S>F:34,S>A:11,F>Y:9,S>Y:9,S>P:8,S>T:6,Y>F:4,T>A:2,S>L:1	S:122972,F:82,Y:41,A:14,P:10,T:6,L:1
478	K	N	34	0	9.95E-04	1	K>R:463,R>K:123,K>T:110,K>E:58,T>K:56,K>N:34,K>Q:23,T>I:20,K>I:10,N>T:9,R>Q:5,T>R:3,R>T:3,N>I:3,E>K:2,T>A:1,I>T:1,I>V:1,Q>K:1,R>S:1,R>G:1,Q>E:1,R>N:1	K:91780,T:26327,R:4667,I:157,E:82,N:57,Q:51,S:1,V:1,-:1,A:1,G:1
687	V	L	34	1	9.82E-03	1	V>I:64,V>L:34,V>A:13,I>L:11,I>V:2,V>G:1,V>S:1,L>V:1	V:122952,I:86,L:65,A:19,S:2,-:1,G:1
1084	D	Y	34	0	1.92E-03	1	D>E:40,D>G:35,D>Y:34,D>N:31,D>H:16,H>Y:8,E>G:8,N>H:6,D>A:6,A>V:5,N>Y:3,G>A:3,E>A:3,G>V:2,D>V:1,E>D:1,V>A:1,Y>V:1,Y>H:1,F>V:1,Y>F:1	D:122705,Y:146,G:80,N:72,E:48,H:34,V:23,A:17,F:1
1005	Q	H	34	3	4.05E-01	1	Q>H:34,Q>L:4,H>Q:3,Q>R:1,Q>E:1	Q:123066,H:51,L:7,E:1,R:1
490	S	P	34	4	1.66E-03	1	F>L:74,F>S:58,S>P:34,S>F:19,F>V:15,L>V:10,F>Y:8,F>I:4,P>S:4,L>I:4,S>A:3,I>V:3,S>Y:2,Y>F:1,F>P:1,P>H:1,A>S:1,S>T:1,L>S:1	F:104919,S:17918,P:113,L:113,V:35,Y:12,I:9,A:5,H:1,T:1
3	V	F	34	0	2.11E-03	1	V>G:56,V>I:39,V>F:34,V>A:17,G>A:2,G>V:2,V>M:1,S>G:1,S>C:1,A>S:1,A>G:1	V:121894,G:1064,F:93,I:50,A:21,S:2,C:1,M:1
969	N	K	34	50	2.30E-01	1	K>N:50,N>K:34,K>R:10,N>S:7,N>T:3,N>H:1,K>T:1,R>K:1	N:64405,K:58696,R:11,S:9,T:4,H:1
946	G	R	34	2	3.09E-01	1	G>R:34,G>E:21,G>V:19,V>A:2,G>A:2,R>G:2,A>V:2,E>A:2,R>E:1	G:122900,R:121,V:69,E:29,A:7
570	A	D	34	3	5.26E-02	1	A>V:76,A>S:63,A>D:34,A>T:19,V>A:8,D>A:3,S>T:2,S>G:2,D>Y:2,A>G:1,V>I:1,D>V:1,D>G:1,V>Y:1,G>D:1	A:113259,D:5839,V:3874,S:113,T:28,Y:7,G:5,I:1
267	V	L	34	0	9.59E-03	1	V>L:34,V>M:3,V>F:2,V>A:2,L>M:1,M>L:1,V>G:1	V:123064,L:51,M:5,F:3,A:2,G:1
849	L	F	34	0	1.61E-01	1	L>F:34,L>I:15,L>V:1	L:123064,F:43,I:18,V:1
549	T	I	34	0	2.06E-01	1	T>I:34,T>A:17,T>S:14,A>S:4,T>K:1	T:123026,I:50,S:26,A:22,K:2
175	F	L	34	0	1.83E-01	1	F>L:34,F>S:12,L>S:3,L>I:2,F>V:1,S>C:1,F>I:1	F:123051,L:41,S:25,I:4,-:3,V:1,C:1
638	T	I	34	2	2.07E-01	1	T>I:34,T>A:19,T>R:13,T>K:4,T>S:3,A>S:2,I>T:2,K>E:1,S>R:1,K>R:1	T:122998,I:72,A:24,R:20,K:6,S:5,E:1
147	K	R	34	0	5.72E-01	1	K>E:85,K>N:76,K>R:34,K>Q:22,E>K:11,K>I:11,E>Q:6,N>T:6,K>T:6,N>I:5,T>I:4,I>K:1,N>K:1,R>I:1,T>K:1	K:120799,E:1710,N:286,I:146,-:94,R:41,Q:35,T:15
1251	G	V	34	0	8.70E-03	1	G>R:44,G>V:34,G>E:23,G>A:8,A>V:7,E>A:5,V>R:3,V>E:2,V>L:1,R>V:1	G:122798,V:169,R:82,E:49,A:26,L:1,-:1
243	A	V	34	0	4.80E-01	1	A>S:86,A>V:34,A>T:7,A>G:6,A>R:5,A>D:3,R>H:2,A>H:2,V>L:2,S>P:2,S>R:1,G>R:1,G>D:1,S>G:1	A:122272,-:506,S:133,H:76,V:64,R:46,G:11,T:8,D:6,P:2,L:2
53	D	N	34	0	5.27E-01	1	D>N:34,D>E:17,E>G:3,D>G:2,E>D:1	D:123056,N:44,E:19,G:6,-:1
1070	A	T	34	0	4.74E-01	1	A>V:116,A>S:96,A>T:34,A>E:8,S>A:4,A>G:2,T>S:2,V>L:1,A>P:1,V>I:1,S>G:1,V>S:1,V>T:1,G>E:1	A:122657,V:236,S:153,T:64,E:9,G:4,L:1,P:1,I:1
511	V	I	34	2	4.73E-01	1	V>I:34,V>L:13,I>V:2,V>E:1,V>G:1,I>L:1	V:123005,I:105,L:14,E:1,G:1
440	K	R	34	0	1.16E-02	1	K>N:282,N>K:153,K>R:34,N>S:8,N>Y:5,N>D:5,S>T:4,N>T:3,N>H:1,N>I:1,T>I:1	N:68092,K:54961,R:37,T:10,S:9,Y:6,D:5,I:4,-:1,H:1
568	D	N	33	0	5.34E-01	1	D>N:33,D>G:12,D>H:2,D>A:1,D>Y:1	D:123065,N:39,G:18,H:2,Y:1,A:1
627	D	N	33	0	5.33E-01	1	D>N:33,D>H:16,D>E:15,D>Y:8,D>G:8,D>A:8,N>H:8,H>Y:7,E>A:4,E>G:4,N>Y:2,D>P:1,D>T:1,A>T:1	D:122956,N:44,H:34,Y:29,E:23,A:20,G:15,-:2,T:2,P:1
838	G	S	33	0	1.29E-01	1	G>S:33,G>D:16,G>V:8,G>A:2,G>R:2,G>C:2	G:123018,S:62,D:21,V:19,C:2,R:2,A:2
558	K	R	33	1	5.83E-01	1	K>N:120,K>R:33,K>M:11,K>E:8,K>Q:4,N>T:2,K>T:2,R>K:1,R>Q:1	K:122842,N:208,R:41,M:15,Q:8,E:8,T:4
75	G	D	33	0	2.48E-01	1	G>V:77,G>S:52,G>D:33,G>A:29,G>R:26,A>V:15,S>A:15,G>C:8,S>C:4,V>A:4,V>F:2,G>E:2,D>A:2,S>R:2,V>C:1,V>S:1,G>T:1,V>G:1,A>D:1,R>C:1	G:122211,V:621,S:82,A:72,D:57,R:55,C:21,F:3,E:2,-:1,T:1
850	I	V	33	0	4.89E-01	1	I>L:72,I>V:33,I>T:15,I>S:4,T>S:3,I>M:2,L>F:2,V>S:1,I>F:1,I>R:1,N>R:1,T>N:1,L>I:1,V>F:1	I:122949,L:104,V:34,T:19,S:9,F:5,M:2,N:2,R:2
256	S	P	33	1	3.22E-01	1	S>L:54,S>P:33,S>A:15,S>T:14,P>L:13,L>W:2,T>A:2,L>F:1,L>S:1,P>S:1	S:122576,L:443,P:57,A:24,T:22,W:2,F:1,-:1
1155	Y	H	33	0	6.36E-01	1	Y>H:33,Y>F:21	Y:123042,F:44,H:40
260	A	T	33	0	4.78E-01	1	A>V:43,A>S:35,A>T:33,A>D:23,A>G:2,S>P:2,T>S:2,S>G:2,A>I:1,G>D:1,A>P:1,A>W:1,A>E:1	A:122895,V:66,S:52,T:50,D:47,P:5,-:4,G:4,E:1,I:1,W:1
1073	K	R	33	0	5.84E-01	1	K>N:178,K>R:33,K>T:25,K>E:19,K>M:11,N>T:8,K>Q:6,T>M:5,N>K:1,T>K:1	K:122495,N:451,T:90,R:36,E:25,M:22,Q:7
371	S	F	33	32	5.30E-02	1	L>F:41,S>F:33,F>S:32,F>L:18,L>S:10,S>P:7,S>A:7,S>T:6,F>Y:6,S>L:5,L>I:3,F>I:1,A>T:1	S:65488,F:49699,L:7899,P:11,T:8,Y:8,A:7,I:6
1026	A	S	33	1	1.87E-01	1	A>S:33,A>T:8,A>V:2,A>P:1,S>A:1	A:123059,S:55,T:8,V:3,P:1
207	H	Y	33	0	6.21E-01	1	H>Y:33,H>R:18,H>Q:10,H>N:9,H>L:9,Q>R:3,Q>L:1	H:123026,Y:41,R:27,N:12,L:10,Q:10
915	V	I	33	0	4.82E-01	1	V>I:33,V>F:3,I>F:1,I>L:1,V>A:1	V:123079,I:39,F:6,A:1,L:1
705	V	F	33	0	2.71E-03	1	V>I:43,V>F:33,V>L:27,L>F:6,V>A:5,I>L:4,L>R:1,V>D:1	V:122969,F:56,I:52,L:41,A:6,R:1,D:1
344	A	T	33	0	4.80E-01	1	A>S:77,A>T:33,A>V:19,A>D:3,A>G:1,S>T:1,D>G:1	A:122893,S:120,T:81,V:26,D:4,G:2
567	R	K	33	1	5.86E-01	1	R>K:33,R>I:12,R>S:4,R>T:2,T>I:1,T>S:1,K>R:1,R>G:1	R:123058,K:41,I:18,S:6,T:2,G:1
641	N	S	33	1	3.29E-01	1	N>S:33,N>K:11,N>D:8,N>Y:6,N>T:5,S>T:5,N>I:4,N>H:4,H>Y:2,N>V:2,S>N:1,T>I:1	N:122978,S:49,-:23,K:22,Y:14,T:14,D:11,I:8,H:5,V:2
843	D	N	33	0	5.35E-01	1	D>G:34,D>N:33,D>A:13,D>E:10,D>V:3,G>V:2,A>V:2,D>Y:2,D>H:1,E>G:1,N>Y:1	D:122982,G:57,N:39,A:19,E:12,V:9,Y:7,H:1
273	R	S	33	0	1.66E-01	1	R>S:33,R>K:19,R>M:12,S>T:4,T>M:3,R>T:1,R>G:1,K>M:1	R:122978,S:92,M:24,K:22,T:9,G:1
514	S	F	33	1	5.40E-02	1	S>F:33,S>A:6,F>Y:6,S>T:3,S>P:1,Y>F:1,F>S:1,S>Y:1	S:122970,F:133,Y:12,A:7,T:3,P:1
143	V	D	33	1	6.01E-03	1	V>F:80,V>D:33,V>I:28,V>A:13,V>L:11,V>Y:4,V>H:4,V>K:3,D>G:3,F>Y:3,A>D:3,D>H:2,D>Q:2,F>V:2,F>C:2,V>T:2,A>V:1,V>Q:1,D>Y:1,L>F:1,D>N:1,L>V:1,D>V:1,D>K:1	V:113979,-:8622,D:183,F:146,L:77,I:34,H:21,A:19,K:16,Y:13,Q:8,G:3,C:2,T:2,N:1
127	V	I	33	0	4.84E-01	1	V>F:60,V>I:33,V>A:6,F>V:4,V>D:1,F>S:1,I>F:1	V:119256,F:3828,I:34,A:6,D:1,S:1
860	V	I	33	2	4.79E-01	1	V>I:33,V>L:21,V>F:13,V>A:8,I>L:8,L>F:7,I>V:2	V:123005,I:45,L:41,F:23,A:10,-:2
761	T	I	33	0	2.15E-01	1	T>I:33,T>A:15,T>S:6,T>R:5,A>S:3,A>T:1,T>K:1	T:123019,I:57,R:22,A:17,S:10,K:1
173	Q	R	33	0	2.55E-01	1	Q>H:114,Q>K:82,Q>R:33,Q>L:12,H>Q:9,Q>E:8,K>R:5,H>P:3,R>K:3,K>Q:2,Q>P:1,L>F:1,H>E:1,Q>D:1	Q:122653,H:215,K:168,R:50,L:15,E:13,-:5,P:5,D:1,F:1
120	V	I	32	3	4.86E-01	1	V>F:37,V>I:32,V>A:8,V>L:7,I>V:3,L>F:3,I>L:3,V>D:1,L>V:1	V:122992,F:62,I:43,L:18,A:10,D:1
1245	K	N	32	0	2.33E-01	1	K>R:46,K>N:32,K>E:7,K>M:6,R>K:1,K>G:1,K>T:1,N>Y:1,N>T:1	K:122999,R:59,N:50,E:7,M:7,T:2,G:1,Y:1
874	T	I	32	0	2.21E-01	1	T>I:32,T>N:4,T>P:3,T>S:3,T>A:2,S>N:1	T:123061,I:50,N:7,S:3,P:3,A:2
371	F	S	32	33	2.89E-04	1	L>F:41,S>F:33,F>S:32,F>L:18,L>S:10,S>P:7,S>A:7,S>T:6,F>Y:6,S>L:5,L>I:3,F>I:1,A>T:1	S:65488,F:49699,L:7899,P:11,T:8,Y:8,A:7,I:6
798	G	D	32	0	2.58E-01	1	G>S:42,G>D:32,G>V:4,G>C:3,G>A:1,A>V:1,S>A:1,G>F:1,S>G:1,S>C:1,D>S:1	G:122971,D:84,S:54,V:9,C:5,A:2,F:1
304	K	Q	32	4	2.92E-01	1	K>N:61,K>Q:32,K>R:18,K>E:6,Q>K:4,N>K:4,N>T:2,R>K:1,T>I:1,N>Q:1,N>I:1,K>T:1	K:122785,N:222,Q:88,R:19,E:7,T:3,I:2
625	H	R	32	0	1.21E-01	1	H>Y:52,H>R:32,H>Q:8,H>L:3,H>N:3,Q>R:3,H>S:1,H>P:1,H>D:1,Q>L:1	H:122981,Y:60,R:58,Q:11,N:6,L:6,-:1,P:1,S:1,D:1
71	S	P	32	1	3.32E-01	1	S>F:68,S>P:32,S>A:22,F>Y:13,S>T:8,S>Y:7,T>A:3,F>S:2,Y>F:2,A>S:2,H>V:1,H>Y:1,P>H:1,S>H:1,A>G:1,P>S:1	S:122724,F:222,P:56,-:42,A:34,Y:29,T:9,H:7,G:2,V:1
1094	V	I	32	0	4.87E-01	1	V>I:32,V>F:26,V>A:10,V>G:1	V:123040,I:37,F:31,A:17,G:1
157	L	F	32	383	1.40E-03	1	F>L:383,F>S:43,L>F:32,L>S:6,S>F:6,S>L:4,L>V:2,S>C:2,F>V:2,F>Y:1,F>I:1,S>P:1	F:76870,-:37998,S:4532,L:3665,C:51,V:4,I:2,P:2,E:1,Y:1
847	R	K	32	0	5.89E-01	1	R>K:32,R>T:17,T>I:5,K>T:5,R>I:4,R>S:1	R:123038,T:37,K:36,I:14,S:1
164	N	S	32	0	3.37E-01	1	N>K:143,N>S:32,N>H:21,N>T:14,N>I:8,N>Y:6,S>T:6,K>N:6,N>D:5,H>Y:3,T>I:3	N:122319,K:672,S:43,H:28,T:24,Y:19,I:15,D:6
370	N	S	32	0	3.36E-01	1	N>S:32,N>K:11,N>D:6,N>Y:2,N>H:2,N>T:1,N>V:1,T>I:1,S>T:1,H>Y:1	N:123029,S:63,K:17,D:6,H:3,Y:3,I:2,T:2,V:1
1045	K	N	32	0	2.35E-01	1	K>R:60,K>N:32,K>E:7,K>Q:5,K>M:5,N>T:4,K>T:4,R>K:2,R>Q:1	K:122961,R:80,N:55,T:9,Q:9,E:7,M:5
701	A	T	32	1	4.89E-01	1	A>V:414,A>S:85,A>T:32,V>A:16,A>E:9,V>I:2,S>A:2,T>A:1,A>P:1,A>D:1,S>V:1,E>G:1,A>G:1	A:119915,V:2985,S:161,T:48,E:10,G:3,I:2,D:1,P:1
532	N	S	32	0	3.38E-01	1	N>S:32,N>D:11,N>Y:9,N>I:7,N>K:5,S>T:2,T>I:1,N>T:1	N:123045,S:39,D:13,Y:11,I:9,K:6,T:3
288	A	S	32	0	1.94E-01	1	A>V:37,A>S:32,A>T:8,A>P:5,S>G:1	A:123019,V:56,S:36,T:9,P:5,G:1
170	Y	H	32	0	6.46E-01	1	Y>H:32,Y>F:8,Y>C:2,Y>S:1,C>S:1	Y:123073,H:39,F:10,S:2,C:2
231	I	T	32	0	2.23E-01	1	I>T:32,I>V:28,I>M:10,I>L:3,M>T:2,M>L:1	I:123020,T:52,V:37,M:12,L:5
1238	T	N	32	0	6.90E-02	1	T>I:49,T>N:32,T>A:8,T>S:4	T:122991,I:82,N:38,A:11,S:4
1262	E	D	32	0	2.90E-01	1	E>D:32,E>G:23,E>K:18,E>A:11,A>V:3,G>A:2,E>V:2,G>V:2,K>Q:2,E>Y:1	E:122995,D:42,G:31,K:25,A:16,V:13,Q:2,-:1,Y:1
88	D	H	32	0	2.51E-03	1	D>H:32,D>E:24,D>G:17,D>N:13,H>Y:10,D>Y:8,N>H:5,D>A:4,A>V:2,E>G:2,E>A:1,Q>H:1,E>Q:1,Y>H:1,A>C:1,A>L:1,N>D:1,D>K:1,G>A:1,G>V:1	D:122910,H:61,Y:42,G:37,E:32,N:17,-:12,A:8,V:3,Q:1,L:1,C:1,K:1
124	T	I	32	1	2.23E-01	1	T>I:32,T>S:9,T>N:7,T>A:4,I>T:1	T:123046,I:57,S:9,N:8,A:6
337	P	S	32	0	3.49E-01	1	P>S:32,P>L:13,P>H:11,P>T:5,S>T:4,H>R:2,T>S:2,N>H:1,S>N:1,P>R:1,P>A:1,S>L:1	P:122997,S:57,L:32,T:15,H:14,R:6,N:3,A:2
324	E	Q	32	0	2.52E-02	1	E>Q:32,E>K:20,E>D:14,E>G:9,E>A:7,K>Q:4,E>V:3,A>V:2,G>V:1,K>E:1,D>V:1,G>A:1	E:123003,Q:47,K:36,D:14,A:10,G:9,V:7
368	I	L	32	52	2.22E-03	1	L>I:52,I>L:32,I>V:6,I>T:1,I>M:1	L:105976,I:17141,V:6,M:1,-:1,T:1
1111	E	K	31	5	5.00E-01	1	E>Q:85,E>K:31,E>A:8,K>Q:7,E>G:7,E>D:5,K>E:5,E>V:4,Q>E:2,G>V:1,A>V:1	E:122807,K:171,Q:118,A:10,G:9,V:6,D:5
341	V	I	31	1	4.99E-01	1	V>I:31,V>A:2,I>L:1,I>V:1	V:123083,I:39,A:2,-:1,L:1
836	Q	H	31	0	4.38E-01	1	Q>R:39,Q>H:31,Q>L:29,Q>K:19,Q>E:17,K>R:4,P>L:3,Q>P:2,H>P:2,R>K:2,K>E:2,R>Q:2,H>R:2	Q:122883,R:62,L:54,H:49,K:37,E:27,-:9,P:5
27	S	L	31	1	9.61E-04	1	A>S:203,A>V:79,S>A:69,S>P:50,S>L:31,A>T:23,S>T:11,P>L:8,A>E:4,P>S:4,S>G:3,A>L:2,A>P:1,V>A:1,T>P:1,P>Q:1,P>T:1,L>F:1,P>A:1,T>A:1,L>S:1,A>K:1,T>S:1	A:72222,S:49966,Q:364,L:184,V:177,P:135,T:56,-:9,E:8,G:3,K:1,F:1
209	P	L	31	0	2.56E-01	1	P>L:31,P>S:30,P>H:17,P>T:3,H>R:3,S>T:2,S>P:1,L>F:1,L>S:1,H>L:1,H>P:1,P>R:1,R>H:1,S>R:1	P:122877,L:159,S:48,H:29,R:6,T:6,F:1
674	Y	F	31	0	6.36E-02	1	Y>F:31,Y>H:12,Y>C:2,Y>N:1,Y>S:1	Y:123069,F:40,H:13,C:2,N:1,S:1
1040	V	F	31	0	4.37E-03	1	V>F:31,V>I:11,V>A:11,V>G:1	V:123050,F:45,I:15,A:15,G:1
358	I	V	31	0	5.08E-01	1	I>V:31,I>L:3,I>F:1	I:123085,V:36,L:4,F:1
913	Q	H	31	2	4.38E-01	1	Q>H:31,Q>E:4,Q>L:3,H>Q:2,Q>R:1	Q:123072,H:45,E:4,L:4,R:1
566	G	S	31	0	1.40E-01	1	G>S:31	G:123083,S:43
796	D	H	31	9	3.39E-03	1	Y>D:93,D>Y:67,Y>H:59,D>H:31,D>N:12,H>Y:12,H>D:9,Y>F:8,D>G:7,D>E:5,N>H:3,Y>C:3,Y>V:1,D>C:1,D>S:1,Y>S:1,G>V:1,E>G:1	D:64489,Y:58350,H:231,N:19,G:15,F:8,C:5,E:5,V:2,S:2
888	F	L	31	2	2.05E-01	1	F>L:31,L>F:2,F>K:2,L>V:2,F>I:1,F>V:1,L>I:1	F:122932,L:187,V:3,K:2,I:2
200	Y	C	31	1	2.06E-01	1	Y>C:31,Y>H:29,Y>N:3,C>S:2,Y>F:2,H>Y:2,Y>S:1,C>Y:1,Y>D:1	Y:122726,C:334,H:38,-:19,S:3,N:3,F:2,D:1
352	A	V	31	0	5.02E-01	1	A>S:55,A>V:31,A>D:8,A>T:5,S>G:2,S>N:2,N>D:1	A:122952,S:98,V:54,D:10,T:7,G:3,N:2
732	T	S	31	3	1.35E-01	1	T>I:111,T>A:94,T>S:31,A>T:12,I>T:7,A>S:7,T>N:3,S>T:3,S>A:2,T>K:1,A>V:1,T>P:1	T:121698,A:971,I:350,S:101,N:3,P:1,K:1,V:1
1085	G	A	31	1	1.11E-03	1	G>R:46,G>A:31,G>E:30,E>A:11,G>V:10,A>V:6,V>A:2,R>V:1,E>D:1,R>E:1,A>G:1,A>R:1,S>A:1,G>S:1	G:122859,R:109,A:68,E:60,V:28,D:1,S:1
1189	V	I	31	1	4.98E-01	1	V>I:31,V>F:21,V>A:15,I>V:1	V:123041,I:35,F:32,A:18
576	V	I	31	2	4.96E-01	1	V>I:31,I>V:2,V>L:2,V>F:2,L>F:1,I>L:1	V:123073,I:47,F:3,L:3
261	G	R	31	0	3.34E-01	1	G>S:54,G>D:44,G>V:41,G>R:31,S>C:18,G>C:13,G>A:11,A>V:11,S>A:10,S>V:9,R>S:5,S>F:3,G>W:2,V>S:2,G>Q:1,V>A:1,S>R:1,D>V:1,R>V:1,R>C:1,V>C:1,G>T:1,G>E:1,W>C:1	G:122596,V:212,S:89,D:65,C:61,R:58,A:35,F:3,W:2,-:2,E:1,T:1,Q:1
26	P	L	31	0	1.31E-01	1	P>S:128,P>L:31,P>H:14,S>P:6,S>T:5,H>R:4,P>T:2,S>F:2,S>R:1,F>L:1,Y>F:1,H>Y:1,L>F:1,P>N:1,H>N:1,H>Q:1	P:70519,-:50311,S:1985,L:231,H:45,T:12,F:7,R:6,Q:5,N:4,Y:1
372	A	V	31	1	5.06E-01	1	A>V:31,A>T:7,A>S:6,A>P:4,A>E:2,V>A:1,S>P:1	A:123048,V:51,S:9,P:8,T:8,E:2
20	T	N	31	4	7.35E-02	1	T>I:107,T>N:31,T>A:23,T>P:10,T>S:6,I>T:5,N>T:4,T>K:4,S>N:3,I>F:2,T>R:2,T>F:1,T>Q:1,A>T:1,T>L:1	T:120644,N:1592,I:758,A:44,-:37,Q:17,P:15,F:6,S:6,K:4,R:2,L:1
1084	D	N	31	0	5.46E-01	1	D>E:40,D>G:35,D>Y:34,D>N:31,D>H:16,H>Y:8,E>G:8,N>H:6,D>A:6,A>V:5,N>Y:3,G>A:3,E>A:3,G>V:2,D>V:1,E>D:1,V>A:1,Y>V:1,Y>H:1,F>V:1,Y>F:1	D:122705,Y:146,G:80,N:72,E:48,H:34,V:23,A:17,F:1
552	L	I	31	1	2.31E-01	1	L>I:31,L>F:28,L>V:2,L>E:1,V>L:1,I>V:1,I>L:1	L:123045,I:42,F:33,V:5,E:1
484	E	D	30	0	3.11E-01	1	E>K:274,E>Q:158,A>V:113,E>A:80,K>E:76,A>E:67,E>D:30,A>S:26,A>T:24,K>Q:19,Q>E:14,E>G:12,A>K:12,A>P:7,K>R:5,V>A:5,S>P:5,G>A:3,E>R:2,T>S:2,Q>R:1,D>G:1,D>A:1,K>D:1,S>T:1,P>A:1,E>S:1,K>A:1,K>T:1,I>V:1,T>I:1,T>A:1,R>T:1,A>R:1,Q>A:1,E>V:1	E:61208,A:53089,K:7796,Q:432,R:226,V:214,S:43,D:39,T:35,G:23,P:19,I:1,-:1
144	Y	F	30	0	5.85E-02	1	Y>H:37,Y>F:30,Y>Q:11,Y>S:7,Y>C:6,Y>L:6,Y>D:5,Y>N:4,H>N:4,Y>V:4,H>Q:3,D>G:2,H>K:2,N>S:2,Q>Y:2,Q>K:2,N>D:2,T>S:2,N>T:1,N>A:1,Q>S:1,F>L:1,C>S:1,Y>K:1,H>Y:1,N>K:1,S>F:1,T>Y:1,D>S:1	Y:114011,-:8412,S:390,D:75,H:52,Q:49,F:44,N:26,L:22,K:16,V:9,T:9,C:7,G:2,A:1,I:1
890	A	V	30	0	5.10E-01	1	A>V:30,A>T:24,A>S:11,A>P:3,S>G:2	A:123031,V:46,T:32,S:12,P:3,G:2
519	H	Y	30	0	6.42E-01	1	H>Y:30,H>L:22,H>Q:8,H>D:5,H>N:4,H>R:4,H>P:2,H>I:1,Q>L:1,Q>R:1	H:123023,L:42,Y:34,Q:8,R:5,D:5,P:4,N:4,I:1
180	E	D	30	0	3.10E-01	1	E>K:54,E>D:30,E>G:26,E>V:18,E>Q:15,E>A:8,G>A:6,A>V:4,K>Q:4,G>V:3,K>M:1,V>L:1	E:120478,V:2418,K:81,G:57,D:41,Q:25,A:21,-:3,L:1,M:1
754	L	F	30	5	1.93E-01	1	L>F:30,L>S:11,F>L:5,L>V:2,L>W:1	L:123057,F:45,S:21,V:2,W:1
209	P	S	30	1	3.69E-01	1	P>L:31,P>S:30,P>H:17,P>T:3,H>R:3,S>T:2,S>P:1,L>F:1,L>S:1,H>L:1,H>P:1,P>R:1,R>H:1,S>R:1	P:122877,L:159,S:48,H:29,R:6,T:6,F:1
1146	D	N	30	0	5.54E-01	1	D>H:88,D>N:30,D>E:26,D>Y:16,H>Y:16,N>H:12,D>A:8,D>V:5,A>V:4,D>G:4,H>D:2,G>A:2,E>G:2,Y>V:1,N>Y:1,Y>D:1,H>N:1,E>A:1,Y>H:1	D:122807,H:133,Y:83,N:35,E:30,A:16,V:15,G:7
787	Q	K	30	0	3.36E-01	1	Q>K:30,Q>H:29,Q>R:9,Q>L:8,R>K:6,Q>P:1,H>Y:1,Q>E:1,K>R:1	Q:122999,K:58,H:38,L:15,R:13,P:1,E:1,Y:1
1239	S	T	30	0	1.36E-01	1	S>T:30,S>N:24,S>G:21,T>I:4,S>R:4,S>I:2,R>G:2,S>C:2,I>T:1	S:123017,T:38,N:31,G:25,I:9,R:4,C:2
1085	G	E	30	0	3.77E-01	1	G>R:46,G>A:31,G>E:30,E>A:11,G>V:10,A>V:6,V>A:2,R>V:1,E>D:1,R>E:1,A>G:1,A>R:1,S>A:1,G>S:1	G:122859,R:109,A:68,E:60,V:28,D:1,S:1
1261	S	F	30	0	6.66E-02	1	S>F:30,S>P:22,S>Y:7,S>T:7,F>Y:6,S>A:5,P>S:1,Y>F:1,C>Y:1,S>C:1	S:122994,F:53,P:35,Y:30,T:7,A:6,C:1
614	G	S	30	0	1.56E-03	1	G>D:229,G>S:30,D>G:24,D>N:4,G>A:3,A>T:1,S>A:1,V>G:1,G>V:1,N>D:1,S>N:1	G:121986,D:1087,S:35,N:11,A:4,V:2,T:1
723	T	I	30	0	2.38E-01	1	T>I:30,T>A:10,T>N:6,T>S:1	T:123048,I:60,A:11,N:6,S:1
218	Q	E	30	1	3.53E-02	1	Q>H:55,Q>R:54,Q>E:30,Q>K:17,Q>L:15,Q>P:4,K>E:4,K>R:3,R>K:2,H>Q:2,R>Q:2,P>L:1,H>R:1,E>Q:1,H>P:1	Q:122836,R:91,H:89,E:43,L:33,K:25,P:7,-:2
36	V	F	30	0	5.71E-03	1	V>I:50,V>F:30,V>A:9,I>V:3,V>G:1,I>F:1,L>F:1,I>L:1	V:122975,I:85,F:54,A:9,L:2,G:1
376	T	I	30	2	2.40E-01	1	A>T:47,T>A:39,T>I:30,A>S:22,A>V:10,T>S:7,T>N:5,I>T:2,S>A:2,A>F:2,A>G:1,S>N:1	T:73243,A:49650,S:103,I:87,-:20,V:11,N:9,F:2,G:1
220	F	L	30	0	2.16E-01	1	F>L:30,F>V:6,F>I:6,F>Y:3,F>S:3,L>V:3,L>I:2	F:123053,L:39,I:19,V:9,Y:3,S:3
1228	V	A	30	0	5.04E-01	1	V>L:320,V>I:38,V>A:30,I>L:14,L>V:8,V>G:1	V:122363,L:649,I:61,A:45,-:7,G:1
171	V	I	30	2	5.06E-01	1	V>I:30,V>F:17,V>A:17,V>L:5,I>V:2,V>S:1,I>L:1,A>D:1,L>F:1	V:123033,I:38,F:24,A:22,L:7,S:1,D:1
1167	G	D	30	0	2.75E-01	1	G>S:37,G>D:30,G>V:22,G>A:21,G>R:14,S>A:4,A>V:4,V>A:3,S>C:1,A>G:1,V>G:1,D>A:1,S>G:1,F>V:1,S>F:1	G:122748,V:187,A:68,S:57,D:46,R:18,F:1,C:1
79	F	L	30	0	2.14E-01	1	F>L:30,F>S:22,F>Y:4,F>C:1,S>F:1,L>I:1,L>S:1,L>V:1,S>C:1	F:123032,S:46,L:38,Y:4,C:2,V:2,-:1,I:1
1181	K	R	30	0	6.04E-01	1	K>R:30,K>N:29,K>Q:16,K>E:13,K>I:8,K>T:4,N>I:2,T>I:1,N>T:1,R>I:1	K:122956,N:49,I:48,R:37,Q:16,E:13,T:7
1230	V	M	30	0	3.60E-01	1	V>L:69,V>M:30,V>A:22,M>L:8,A>V:1,V>F:1,L>M:1,V>G:1,L>F:1	V:122941,L:114,M:35,A:32,F:2,-:1,G:1
59	F	S	30	0	9.54E-02	1	F>L:43,F>S:30,F>Y:9,F>C:3,F>I:2,L>V:2,L>S:1,V>I:1	F:122853,S:174,L:80,Y:9,I:3,C:3,-:2,V:2
583	E	K	30	0	5.11E-01	1	E>D:349,E>Q:69,E>K:30,E>A:11,D>E:10,K>Q:9,E>G:6,Q>E:2,A>V:1,G>A:1	E:122437,D:504,Q:115,K:40,A:19,G:9,-:1,V:1
42	V	I	29	0	5.12E-01	1	V>I:29,V>F:13,V>L:3,V>A:1	V:123075,I:32,F:14,L:4,A:1
932	G	S	29	0	1.57E-01	1	G>D:34,G>S:29,G>A:11,G>V:11,S>C:10,G>R:10,A>G:8,G>C:6,S>V:6,R>S:4,F>V:1,S>F:1,R>C:1,C>V:1	G:122852,A:92,V:46,D:46,S:46,C:31,R:12,F:1
698	S	L	29	0	1.37E-01	1	S>L:29,S>A:9,S>P:1	S:122928,L:186,A:11,P:1
1267	G	R	29	0	3.55E-01	1	G>R:29,G>V:27,G>E:14	G:122974,R:68,V:55,E:29
1060	V	I	29	0	5.13E-01	1	V>I:29,V>L:8,V>A:3,I>L:3,V>E:1	V:123076,I:32,L:14,A:3,E:1
75	G	A	29	0	2.04E-03	1	G>V:77,G>S:52,G>D:33,G>A:29,G>R:26,A>V:15,S>A:15,G>C:8,S>C:4,V>A:4,V>F:2,G>E:2,D>A:2,S>R:2,V>C:1,V>S:1,G>T:1,V>G:1,A>D:1,R>C:1	G:122211,V:621,S:82,A:72,D:57,R:55,C:21,F:3,E:2,-:1,T:1
809	P	L	29	0	2.75E-01	1	P>S:185,P>L:29,S>T:14,P>T:10,P>Q:7,S>R:5,S>P:4,L>Q:4,R>Q:1,P>R:1,S>A:1,S>L:1,P>A:1,Q>R:1,T>A:1	P:122073,S:907,L:87,T:31,Q:16,R:9,A:3
151	S	N	29	2	3.65E-01	1	S>I:55,S>N:29,S>T:26,S>G:23,S>R:9,T>I:9,N>I:3,S>K:2,N>S:2,S>C:2,G>R:1,R>G:1,R>I:1,R>C:1,T>S:1	S:122786,I:178,T:42,N:37,-:29,G:27,R:18,K:5,C:3,E:1
445	V	I	29	0	5.14E-01	1	V>A:123,V>F:56,V>I:29,P>V:15,P>S:14,V>L:13,H>P:9,A>V:7,V>G:5,I>L:5,H>Y:4,P>H:4,V>P:4,H>R:3,H>V:3,S>V:3,L>F:3,V>S:2,L>V:2,P>L:2,P>A:2,A>P:1,P>T:1,A>D:1,S>Q:1,A>S:1,F>V:1,V>D:1,A>G:1,V>T:1,S>T:1	V:101890,P:16845,H:3676,A:469,F:100,S:51,I:39,L:26,Y:9,G:8,D:4,R:3,T:3,-:2,Q:1
836	Q	L	29	0	2.83E-02	1	Q>R:39,Q>H:31,Q>L:29,Q>K:19,Q>E:17,K>R:4,P>L:3,Q>P:2,H>P:2,R>K:2,K>E:2,R>Q:2,H>R:2	Q:122883,R:62,L:54,H:49,K:37,E:27,-:9,P:5
717	N	S	29	0	3.65E-01	1	N>S:29,N>D:4,N>Y:2,N>T:2,N>V:1,N>I:1,N>K:1,H>Y:1,N>H:1,S>T:1	N:123072,S:38,T:4,D:4,Y:4,K:1,H:1,I:1,V:1
200	Y	H	29	2	6.66E-01	1	Y>C:31,Y>H:29,Y>N:3,C>S:2,Y>F:2,H>Y:2,Y>S:1,C>Y:1,Y>D:1	Y:122726,C:334,H:38,-:19,S:3,N:3,F:2,D:1
339	H	Y	29	3	2.72E-04	1	G>D:92,D>G:72,H>Y:29,D>N:29,H>G:17,H>D:16,G>S:16,D>Y:15,H>R:13,D>H:12,G>H:6,D>A:6,D>E:5,G>V:3,Y>H:3,H>Q:2,N>D:2,H>N:2,H>L:2,N>H:2,A>V:2,D>V:2,S>C:2,S>V:2,G>F:1,S>G:1,R>G:1,H>F:1,N>Y:1,E>G:1,G>A:1,V>F:1,S>P:1	G:64974,D:35561,H:22382,Y:73,N:42,S:37,V:16,R:15,A:8,E:5,C:4,F:3,Q:3,L:2,P:1
73	T	I	29	1	2.51E-01	1	T>I:29,T>N:15,T>A:12,T>S:1,I>T:1	T:123035,I:54,N:19,A:14,-:3,S:1
1157	K	N	29	0	2.60E-01	1	K>N:29,K>R:22,K>E:8,K>T:4,T>M:2,K>M:2,N>T:1,N>Y:1,K>Q:1	K:123037,N:37,R:29,E:8,M:6,T:6,Q:2,Y:1
362	V	F	29	0	6.73E-03	1	V>F:29,V>I:15,V>L:3,L>F:2,I>L:2	V:123061,F:42,I:16,L:7
677	Q	P	29	1	3.53E-02	1	Q>H:570,H>Q:74,H>P:49,Q>R:48,Q>P:29,Q>E:15,Q>L:14,Q>K:11,H>Y:4,P>L:4,H>R:3,R>K:3,H>L:3,P>S:2,K>E:2,H>S:1,R>W:1,P>Q:1,L>P:1,K>R:1,Q>N:1,R>Q:1,H>N:1	Q:120727,H:1961,P:248,R:103,L:34,E:23,K:16,N:5,Y:4,S:3,-:1,W:1
668	A	S	29	0	2.21E-01	1	A>S:29,A>V:19,A>T:2,S>G:1	A:123065,S:36,V:22,T:2,G:1
855	F	L	29	0	2.23E-01	1	F>L:29,F>S:13,F>V:13,L>S:2,V>F:2	F:123006,V:51,L:35,S:34
911	V	I	29	0	5.15E-01	1	V>I:29,V>F:2	V:123087,I:37,F:2
137	N	S	29	0	3.66E-01	1	N>S:29,N>D:22,N>K:17,N>I:6,N>M:4,N>Y:3,S>T:2,N>T:1,N>V:1,N>H:1,N>W:1	N:123019,S:36,D:23,K:23,I:6,T:5,M:4,-:4,Y:3,H:1,V:1,W:1
1181	K	N	29	0	2.62E-01	1	K>R:30,K>N:29,K>Q:16,K>E:13,K>I:8,K>T:4,N>I:2,T>I:1,N>T:1,R>I:1	K:122956,N:49,I:48,R:37,Q:16,E:13,T:7
615	V	F	29	0	7.14E-03	1	V>I:81,V>F:29,V>A:11,L>F:3,V>L:3,I>L:2,I>V:1,I>F:1,A>V:1	V:122958,I:102,F:43,A:16,L:7
23	Q	R	29	1	2.90E-01	1	Q>R:29,Q>H:21,Q>L:14,Q>P:8,Q>K:5,H>R:4,T>N:2,Q>S:2,Q>E:2,K>R:1,R>Q:1,Q>A:1,R>L:1,R>K:1,H>P:1,Q>T:1,Q>I:1,H>Q:1,S>Y:1,P>L:1,P>A:1	Q:122597,T:369,R:55,L:31,P:27,H:26,K:6,E:4,I:4,A:2,N:2,S:2,Y:1
272	P	L	29	0	2.74E-01	1	P>S:45,P>L:29,P>H:19,P>T:7,S>T:7,L>H:3,P>R:2,H>R:1,T>S:1,S>L:1	P:122873,S:91,L:90,H:43,T:25,R:4
735	S	A	29	6	2.19E-01	1	S>A:29,S>L:18,A>S:6	S:122728,A:309,L:89
50	S	L	29	4	1.36E-01	1	S>L:29,S>P:14,S>A:8,S>T:6,P>L:5,L>S:4	S:119266,L:3823,P:18,A:12,T:7
787	Q	H	29	0	4.57E-01	1	Q>K:30,Q>H:29,Q>R:9,Q>L:8,R>K:6,Q>P:1,H>Y:1,Q>E:1,K>R:1	Q:122999,K:58,H:38,L:15,R:13,P:1,E:1,Y:1
263	A	T	29	1	5.12E-01	1	A>S:61,A>V:58,A>T:29,A>E:8,A>P:3,T>S:3,S>P:2,T>A:1,S>A:1,G>W:1,A>G:1	A:122870,S:100,V:87,T:52,E:8,P:6,W:2,G:1
748	E	Q	29	1	3.75E-02	1	E>Q:29,E>A:6,E>V:4,E>D:1,K>Q:1,E>K:1,Q>E:1,E>G:1	E:123060,Q:35,A:14,V:14,D:1,G:1,K:1
154	E	Q	29	2	3.67E-02	1	E>Q:29,E>K:26,E>A:21,E>G:14,E>D:9,K>Q:6,Q>E:2,A>V:2,K>E:2,D>E:1,R>L:1,E>R:1,G>E:1	E:122877,K:94,A:44,Q:43,G:43,D:11,L:10,V:3,R:1
47	V	F	29	0	6.67E-03	1	V>F:29,V>I:18,V>A:15,V>L:5,I>L:3,L>F:2,I>V:1,V>G:1	V:123034,F:38,I:23,A:20,L:9,-:1,G:1
765	R	C	29	1	1.92E-02	1	R>H:44,R>L:37,R>C:29,R>S:14,S>C:6,R>G:6,H>L:6,S>L:5,L>F:1,S>G:1,C>L:1,C>R:1	R:122769,L:138,C:113,H:71,S:24,G:10,F:1
339	D	N	29	2	1.10E-02	1	G>D:92,D>G:72,H>Y:29,D>N:29,H>G:17,H>D:16,G>S:16,D>Y:15,H>R:13,D>H:12,G>H:6,D>A:6,D>E:5,G>V:3,Y>H:3,H>Q:2,N>D:2,H>N:2,H>L:2,N>H:2,A>V:2,D>V:2,S>C:2,S>V:2,G>F:1,S>G:1,R>G:1,H>F:1,N>Y:1,E>G:1,G>A:1,V>F:1,S>P:1	G:64974,D:35561,H:22382,Y:73,N:42,S:37,V:16,R:15,A:8,E:5,C:4,F:3,Q:3,L:2,P:1
403	K	R	29	60	7.04E-02	1	R>K:60,K>R:29,R>S:8,R>G:4,R>I:3,T>I:2,S>T:2,K>E:1,R>T:1	R:119130,K:3968,S:9,T:8,I:6,G:4,E:1
96	E	G	28	0	3.91E-01	1	E>D:87,E>G:28,E>Q:22,E>K:8,E>A:7,G>A:7,E>V:5,A>V:4,D>V:3,V>A:2,G>V:2,K>Q:2,D>E:1,Q>E:1,D>Y:1,V>Y:1	E:122855,D:123,G:55,Q:35,A:24,V:23,K:8,Y:3
552	L	F	28	0	2.10E-01	1	L>I:31,L>F:28,L>V:2,L>E:1,V>L:1,I>V:1,I>L:1	L:123045,I:42,F:33,V:5,E:1
262	A	T	28	2	5.20E-01	1	A>S:214,A>V:60,A>T:28,A>D:12,S>A:5,A>P:3,S>P:3,T>A:2,T>S:2,A>G:2,V>F:1,S>T:1,T>V:1,S>G:1	A:122486,S:452,V:82,T:65,D:18,P:14,G:6,-:2,F:1
1103	F	L	28	0	2.32E-01	1	F>L:28,F>S:19,S>C:3,F>V:3,F>Y:2,C>W:1,F>C:1,L>S:1	F:123041,S:44,L:31,C:4,V:3,Y:2,W:1
231	I	V	28	0	5.35E-01	1	I>T:32,I>V:28,I>M:10,I>L:3,M>T:2,M>L:1	I:123020,T:52,V:37,M:12,L:5
658	S	N	28	388	8.28E-03	1	N>S:388,S>N:28,N>K:25,N>D:20,N>Y:14,N>H:7,N>T:3,S>T:3,N>I:3,H>Y:1,T>I:1	N:121508,S:1506,K:42,Y:26,D:22,H:10,T:7,I:5
150	K	R	28	2	6.18E-01	1	K>N:56,K>E:42,K>R:28,K>T:23,K>I:14,N>T:4,T>I:3,K>Q:3,R>K:2,N>K:1,N>I:1,I>K:1	K:122762,N:103,E:85,T:71,R:38,-:36,I:27,Q:3,M:1
1219	G	S	28	0	1.64E-01	1	G>C:77,G>V:51,G>S:28,C>V:14,S>C:8,S>V:6,S>A:5,G>A:5,A>V:4,C>G:3,G>D:3,V>G:3,C>S:2,A>C:2,V>A:2,V>C:2,G>F:1,F>V:1,C>F:1	G:122304,C:398,V:360,S:46,A:13,D:3,F:2
493	Q	L	28	0	3.31E-02	1	Q>R:90,R>Q:88,Q>L:28,Q>E:22,Q>K:18,Q>H:16,Q>P:7,E>Q:6,K>R:3,R>K:2,R>L:2,R>V:1,R>G:1,K>E:1,P>Q:1	Q:108200,R:14577,E:215,L:72,H:25,K:24,P:11,V:1,G:1
255	S	P	28	1	3.71E-01	1	S>F:152,S>P:28,F>Y:13,F>S:9,S>A:5,S>T:5,S>Y:3,F>P:2,S>G:1,F>L:1,S>W:1,P>S:1,S>C:1	S:122256,F:787,P:44,Y:23,T:5,A:5,L:2,W:2,C:1,G:1
1171	G	S	28	1	1.66E-01	1	G>S:28,G>V:23,G>D:17,G>A:5,A>V:2,G>R:2,V>R:1,R>C:1,S>R:1,S>G:1,S>A:1	G:122985,V:69,S:33,D:24,A:8,R:6,C:1
938	L	I	28	0	2.57E-01	1	L>F:256,L>I:28,F>L:10,L>P:3,L>V:2,I>V:2	L:122673,F:415,I:31,V:4,P:3
1168	D	N	28	0	5.69E-01	1	D>G:40,D>N:28,D>H:24,D>E:19,D>Y:13,H>Y:11,D>A:8,N>H:5,E>G:2,Y>H:1,A>V:1,E>A:1,G>V:1,N>Y:1	D:122873,G:79,H:62,Y:44,N:34,E:20,A:10,V:4
143	V	I	28	0	5.01E-01	1	V>F:80,V>D:33,V>I:28,V>A:13,V>L:11,V>Y:4,V>H:4,V>K:3,D>G:3,F>Y:3,A>D:3,D>H:2,D>Q:2,F>V:2,F>C:2,V>T:2,A>V:1,V>Q:1,D>Y:1,L>F:1,D>N:1,L>V:1,D>V:1,D>K:1	V:113979,-:8622,D:183,F:146,L:77,I:34,H:21,A:19,K:16,Y:13,Q:8,G:3,C:2,T:2,N:1
642	V	I	28	1	5.22E-01	1	V>G:46,V>F:35,V>I:28,V>A:19,A>G:5,G>A:4,L>F:1,I>L:1,I>F:1,I>V:1,V>L:1	V:122862,G:148,F:48,A:30,I:30,-:6,L:2
1221	I	T	28	1	2.58E-01	1	I>V:60,I>T:28,I>M:13,I>L:7,M>T:2,M>L:2,T>I:1	I:122974,V:74,T:54,M:15,L:9
936	D	E	28	2	3.31E-01	1	D>H:115,D>N:79,D>Y:70,H>Y:36,D>E:28,D>G:15,N>H:14,Y>H:9,D>A:5,D>V:5,Y>D:4,N>Y:3,E>G:3,H>D:3,G>V:2,N>D:2,E>D:2,E>A:2,A>V:1,H>L:1,Y>N:1,H>V:1	D:122290,Y:344,H:247,N:143,G:39,E:38,A:12,V:12,L:1
660	Y	H	28	1	6.76E-01	1	Y>H:28,Y>F:26,Y>C:3,F>S:1,H>Y:1	Y:123057,H:34,F:30,C:4,S:1
942	A	V	28	0	5.30E-01	1	A>S:110,A>T:36,A>V:28,S>A:2,A>G:1,V>L:1	A:122866,S:169,T:55,V:33,-:1,L:1,G:1
179	L	I	28	0	2.58E-01	1	L>F:61,L>I:28,L>P:21,L>R:10,S>R:2,L>S:2,P>H:2,P>S:2,L>K:1,R>H:1,L>E:1,L>A:1,L>V:1,L>M:1,I>V:1	L:122922,F:86,P:46,I:32,R:21,S:5,H:4,-:3,V:2,K:2,M:1,A:1,E:1
770	I	V	28	0	5.31E-01	1	I>V:28,I>M:6,I>L:4,I>T:2,M>L:1,T>K:1	I:123083,V:29,M:6,L:5,T:2,K:1
155	S	G	28	1	1.52E-01	1	S>G:28,S>R:26,S>I:23,S>N:18,S>T:13,T>I:6,R>S:4,R>G:2,R>I:2,G>R:2,S>K:1,G>S:1,S>M:1	S:122853,R:96,I:69,G:50,N:26,T:18,M:11,-:2,K:1
1195	E	D	28	0	3.28E-01	1	E>Q:39,E>D:28,E>G:15,E>K:11,E>A:8,K>Q:3,A>V:2,G>A:2,K>E:1,E>V:1,G>V:1,D>G:1	E:122955,Q:61,D:39,G:26,K:21,A:16,V:8
1016	A	V	28	0	5.29E-01	1	A>V:28,A>S:25,A>T:19,A>E:1	A:123011,V:44,S:37,T:32,E:2
17	N	S	28	0	3.76E-01	1	N>S:28,N>D:23,N>K:12,N>T:4,N>Y:3,N>I:3,D>N:2,N>C:2,N>R:2,N>H:2,S>Y:1,N>M:1,S>T:1,I>L:1	N:122953,-:47,S:38,D:28,K:20,R:16,T:6,Y:6,M:4,I:3,C:2,H:2,L:1
112	S	L	28	1	1.46E-01	1	S>L:28,S>P:17,S>A:9,P>L:6,S>T:5,L>F:4,L>W:1,P>S:1,P>A:1,F>L:1,L>M:1,L>S:1	S:120540,L:2522,P:27,A:13,F:12,T:6,M:5,W:1
148	N	K	28	0	2.80E-01	1	N>T:135,N>S:39,N>K:28,N>D:25,S>T:15,N>Y:15,N>H:12,T>N:3,T>I:2,H>Y:1,S>G:1,N>I:1,T>S:1	N:122510,T:423,K:51,S:50,-:31,D:25,Y:18,H:14,I:3,G:1
451	Y	H	28	1	6.77E-01	1	Y>H:28,H>Y:1	Y:123047,H:77,-:2
244	L	F	27	1	2.16E-01	1	L>F:27,L>S:24,L>V:4,S>Y:3,S>R:3,L>I:3,L>Y:3,Y>F:2,F>L:1,R>L:1,Y>R:1,Y>H:1,F>S:1,L>H:1,L>R:1,S>L:1	L:122480,-:339,S:125,R:77,F:58,Y:36,V:4,H:4,I:3
1163	D	G	27	0	2.95E-01	1	D>Y:65,D>N:40,D>G:27,D>A:16,D>H:11,N>Y:7,A>V:6,H>Y:6,N>H:5,D>V:3,D>E:2,Y>V:1,E>G:1,E>A:1,A>G:1,Y>H:1,Y>A:1	D:122667,Y:281,G:54,N:52,A:30,H:25,V:14,E:3
138	D	N	27	1	5.74E-01	1	D>H:102,D>Y:67,D>N:27,D>G:24,H>Y:18,H>D:15,Y>D:11,N>H:6,D>A:5,D>E:5,Y>H:4,D>V:4,A>V:2,E>G:2,N>G:1,Y>V:1,N>Y:1,N>D:1,E>A:1	D:120659,Y:1856,H:463,G:46,-:37,N:36,V:11,A:11,E:7
714	I	V	27	0	5.39E-01	1	I>V:27,I>L:8,I>M:4,I>T:2,M>L:2,I>K:1	I:123073,V:33,L:13,M:4,T:2,K:1
632	T	I	27	0	2.69E-01	1	T>I:27,T>N:24,T>A:7,T>S:5,S>N:2,I>F:1,T>M:1,T>P:1	T:123008,N:51,I:41,S:12,A:9,-:2,P:1,F:1,M:1
827	T	I	27	0	2.71E-01	1	T>I:27,T>A:12,T>S:12,A>S:2,T>K:1	T:123059,I:39,S:14,A:13,K:1
215	H	Y	27	10	4.83E-03	1	D>H:122,D>G:108,D>Y:82,D>E:46,D>N:41,H>Y:27,N>H:12,Y>H:10,D>A:10,E>G:7,G>D:6,D>V:5,G>V:4,Y>D:3,H>D:3,Y>V:2,E>D:2,G>S:1,V>A:1,Y>F:1,N>Y:1,E>A:1,A>V:1	D:121553,G:534,Y:504,H:324,E:69,N:47,-:42,V:34,A:17,S:1,F:1
72	G	V	27	0	2.97E-02	1	G>E:75,G>R:56,G>V:27,G>W:17,R>W:10,E>A:4,A>V:3,R>G:2,E>G:2,G>A:2,E>R:2,R>E:1,R>V:1,S>A:1,G>S:1,G>T:1,W>V:1,V>L:1,W>R:1	G:122609,E:203,R:161,V:95,W:44,A:7,-:3,S:2,L:1,T:1
1222	A	T	27	0	5.27E-01	1	A>T:27,A>V:16,A>S:8	A:123054,T:45,V:18,S:9
212	L	S	27	0	1.65E-01	1	I>L:139,L>I:91,L>S:27,I>V:21,L>V:10,L>F:7,L>G:4,I>M:3,V>I:3,I>N:2,L>E:2,V>L:1,V>G:1,M>L:1,I>T:1,S>G:1,P>S:1,L>P:1,L>K:1,F>S:1	L:110795,I:11769,S:202,-:165,V:101,N:35,G:27,E:16,F:8,M:4,T:2,K:1,P:1
250	T	A	27	0	5.32E-01	1	T>I:66,T>N:37,T>A:27,T>S:18,T>P:12,S>N:4,S>P:2,I>T:1	T:122544,I:260,-:156,N:70,S:38,A:31,P:27
97	K	R	27	0	6.32E-01	1	K>E:124,K>N:58,K>R:27,K>Q:19,K>T:11,N>T:7,K>M:3,E>K:2,Q>E:1,T>M:1,N>K:1	K:122374,E:570,N:92,R:36,T:26,Q:22,M:6
482	G	S	27	0	1.71E-01	1	G>S:27,G>D:24,G>R:21,G>V:13,G>A:2,R>S:2,D>V:2,D>Y:1,V>I:1,S>D:1,F>V:1,S>F:1,S>C:1	G:122925,R:53,S:42,-:39,D:30,V:28,A:3,I:3,C:1,Y:1,F:1
1033	V	A	27	2	5.30E-01	1	V>A:27,V>I:3,V>L:2,A>V:2,V>G:1	V:123080,A:38,I:4,L:2,G:2
439	N	K	27	1	2.94E-01	1	N>K:27,N>T:2,N>D:2,K>N:1,N>I:1,N>Y:1	N:123039,K:78,D:3,-:2,T:2,I:1,Y:1
793	P	L	27	0	2.92E-01	1	P>S:50,P>L:27,P>T:6,P>Q:4,S>T:3,P>R:1,S>R:1,S>P:1	P:122935,S:109,L:64,T:11,Q:5,R:2
705	V	L	27	0	2.89E-02	1	V>I:43,V>F:33,V>L:27,L>F:6,V>A:5,I>L:4,L>R:1,V>D:1	V:122969,F:56,I:52,L:41,A:6,R:1,D:1
1267	G	V	27	0	2.93E-02	1	G>R:29,G>V:27,G>E:14	G:122974,R:68,V:55,E:29
503	V	I	27	1	5.30E-01	1	V>I:27,V>F:18,V>A:5,V>L:4,I>F:1,V>G:1,I>V:1,D>G:1,A>D:1,L>F:1	V:123035,F:37,I:36,A:9,L:4,-:2,G:2,D:1
459	S	F	27	0	8.55E-02	1	S>F:27,S>Y:3,S>P:3,Y>F:3,S>A:2,F>Y:2	S:123045,F:62,Y:10,P:5,A:4
119	I	V	27	0	5.36E-01	1	I>V:27	I:123095,V:31
1268	V	I	27	1	5.33E-01	1	V>I:27,V>A:12,V>F:7,V>D:1,L>F:1,I>L:1,I>V:1	V:123069,I:31,A:15,F:9,D:1,L:1
322	P	S	27	0	4.00E-01	1	P>S:27,P>A:5,P>L:2,S>A:1	P:123065,S:49,A:7,L:5
203	I	M	27	0	4.49E-01	1	I>M:27,I>V:17,I>L:9,M>L:5,I>T:4	I:123052,M:31,V:21,L:15,T:7
534	V	I	27	2	5.32E-01	1	V>I:27,V>F:8,V>A:6,V>L:5,I>L:4,V>G:2,L>F:2,I>V:2	V:123052,I:36,F:14,L:13,A:9,G:2
865	L	F	27	0	2.20E-01	1	L>F:27,L>I:3	L:123090,F:33,I:3
779	Q	H	27	1	4.78E-01	1	Q>K:36,Q>H:27,Q>R:22,Q>L:14,Q>E:13,K>E:5,K>R:5,R>K:4,E>Q:2,Q>P:1,R>Q:1,H>Y:1,H>Q:1,K>Q:1	Q:122925,K:63,R:44,E:36,H:33,L:23,P:1,Y:1
54	F	L	27	303	2.21E-03	1	L>F:303,F>L:27,L>S:6,L>M:4,F>S:3,L>W:1,V>S:1,M>V:1,L>V:1	L:122586,F:516,S:16,M:4,V:3,W:1
841	L	F	27	0	2.16E-01	1	L>F:27,L>I:20,I>R:2,L>R:2,L>P:1,H>R:1,L>H:1	L:123059,F:31,I:25,R:9,H:1,P:1
1231	T	I	27	0	2.67E-01	1	T>A:35,T>I:27,T>S:10,A>S:4,A>T:2,A>I:1	T:122991,A:75,I:41,S:19
1198	I	V	27	0	5.38E-01	1	I>V:27,I>T:6,I>L:3,I>F:2,V>F:1,V>T:1	I:123077,V:33,T:9,F:4,L:3
807	P	S	27	0	4.01E-01	1	P>S:27,P>L:9,P>Q:8,P>T:6,S>T:4,P>R:1	P:123036,S:55,L:15,T:11,Q:8,R:1
14	Q	K	27	0	3.67E-01	1	Q>H:185,Q>R:70,Q>K:27,H>Q:20,Q>L:12,Q>E:7,R>K:5,K>R:3,Q>P:1,Q>S:1,R>Q:1,Q>N:1,H>V:1,K>E:1	Q:122510,H:334,R:120,K:87,-:37,L:25,E:9,N:1,S:1,P:1,V:1
621	P	L	27	0	2.94E-01	1	P>S:131,P>L:27,P>H:15,S>A:6,P>R:5,P>T:4,P>A:4,H>R:4,S>P:3,S>R:3,S>F:2,T>A:1,S>T:1,L>H:1,S>L:1	P:118988,S:4034,L:41,H:20,A:15,R:13,T:7,F:5,-:3
958	A	S	27	0	2.40E-01	1	A>S:27,A>D:3,A>T:1,A>V:1	A:123076,S:45,D:3,V:1,T:1
66	H	Y	27	0	6.73E-01	1	H>R:43,H>Y:27,H>Q:10,H>N:8,H>P:7,H>L:3,N>D:2,H>D:1,Q>N:1,R>Q:1,Q>R:1	H:122977,R:72,Y:35,Q:15,P:11,N:10,L:3,D:3
740	M	T	27	0	2.09E-01	1	M>I:100,M>T:27,I>V:11,M>V:10,M>L:8,I>T:4,M>K:3,M>R:1,T>L:1	M:122907,I:115,T:68,V:23,L:9,K:3,R:1
85	P	S	27	0	4.01E-01	1	P>S:27,P>L:15,P>Q:4,P>A:3,S>T:3,L>Q:3,Q>R:2,P>R:1,P>H:1,P>I:1,V>E:1,S>V:1,S>N:1,R>Q:1,S>R:1,P>D:1,P>T:1,P>F:1	P:123008,S:56,L:31,Q:10,T:5,R:4,F:3,A:3,E:1,H:1,N:1,V:1,I:1,D:1
1179	I	V	27	0	5.41E-01	1	I>V:27,I>T:6,I>L:4,L>F:1,I>N:1	I:123081,V:33,T:6,L:4,F:1,N:1
176	F	L	26	394	2.41E-03	1	L>F:394,F>L:26,L>I:18,L>P:14,L>H:5,L>V:5,L>R:3,P>H:2,L>Y:1,L>M:1,H>R:1,V>I:1	L:122345,F:715,P:21,I:20,H:9,V:7,R:4,-:3,M:1,Y:1
682	R	W	26	0	1.47E-01	1	R>W:26,R>L:14,R>Q:11,W>L:4,R>G:2,P>L:2,Q>P:2,Q>L:2,R>P:1,R>N:1,L>P:1	R:122913,L:112,W:50,-:30,Q:13,P:5,G:2,N:1
180	E	G	26	0	4.13E-01	1	E>K:54,E>D:30,E>G:26,E>V:18,E>Q:15,E>A:8,G>A:6,A>V:4,K>Q:4,G>V:3,K>M:1,V>L:1	E:120478,V:2418,K:81,G:57,D:41,Q:25,A:21,-:3,L:1,M:1
785	V	A	26	0	5.38E-01	1	V>A:26,V>I:22,V>F:10,V>G:2,V>D:1,I>V:1,A>G:1	V:123054,A:29,I:29,F:10,G:3,D:1
1018	I	V	26	1	5.47E-01	1	I>V:26,I>T:9,I>M:5,I>L:3,V>I:1,I>F:1	I:123076,V:30,T:10,M:6,L:3,F:1
151	S	T	26	1	1.71E-01	1	S>I:55,S>N:29,S>T:26,S>G:23,S>R:9,T>I:9,N>I:3,S>K:2,N>S:2,S>C:2,G>R:1,R>G:1,R>I:1,R>C:1,T>S:1	S:122786,I:178,T:42,N:37,-:29,G:27,R:18,K:5,C:3,E:1
74	N	S	26	0	4.03E-01	1	N>S:26,N>K:18,N>H:10,N>D:10,N>Y:6,N>I:5,H>Y:4,S>T:4,N>T:3,N>G:1,D>N:1	N:123003,S:35,K:24,Y:18,D:16,H:10,T:10,I:7,-:2,G:1
489	Y	H	26	0	6.94E-01	1	Y>H:26,Y>F:1	Y:123096,H:29,F:1
1133	V	A	26	3	5.38E-01	1	V>F:55,V>I:39,V>A:26,V>L:12,L>F:8,I>L:5,A>V:3	V:122800,A:170,F:88,I:45,L:22,-:1
484	A	S	26	0	1.76E-03	1	E>K:274,E>Q:158,A>V:113,E>A:80,K>E:76,A>E:67,E>D:30,A>S:26,A>T:24,K>Q:19,Q>E:14,E>G:12,A>K:12,A>P:7,K>R:5,V>A:5,S>P:5,G>A:3,E>R:2,T>S:2,Q>R:1,D>G:1,D>A:1,K>D:1,S>T:1,P>A:1,E>S:1,K>A:1,K>T:1,I>V:1,T>I:1,T>A:1,R>T:1,A>R:1,Q>A:1,E>V:1	E:61208,A:53089,K:7796,Q:432,R:226,V:214,S:43,D:39,T:35,G:23,P:19,I:1,-:1
708	S	F	26	0	9.09E-02	1	S>F:26,S>A:7,S>C:7,S>T:6,Y>F:2,C>Y:2	S:123052,F:51,C:8,A:7,T:6,Y:2
1130	I	T	26	0	2.78E-01	1	I>M:45,I>T:26,I>L:19,I>V:17,M>L:8,M>T:2,M>I:2	I:122985,M:56,T:34,L:32,V:19
450	D	N	26	268	4.62E-02	1	N>D:268,D>N:26,N>K:17,N>I:9,N>S:3,N>Y:3,N>Q:3	N:118540,D:4523,K:28,I:15,Y:7,-:5,Q:4,S:4
786	K	R	26	0	6.39E-01	1	K>R:26,K>E:11,K>N:7,K>Q:6,N>T:3,K>T:3,T>I:2	K:123057,R:32,E:15,Q:7,N:7,T:6,I:2
94	S	F	26	0	9.14E-02	1	S>F:26,S>A:16,S>T:5,S>P:2,A>T:2,S>Y:1,S>C:1,Y>F:1,F>Y:1	S:122966,F:122,A:21,T:8,Y:4,P:3,C:1,-:1
177	M	V	26	0	4.16E-01	1	M>I:332,M>T:43,M>V:26,I>V:22,M>K:14,T>K:11,I>T:11,M>L:10,I>M:7,V>I:4,M>R:3,K>R:2,M>E:2,M>W:1,T>I:1	M:122186,I:673,T:134,V:68,K:37,L:11,-:8,R:6,E:2,W:1
1165	D	N	26	0	5.83E-01	1	D>N:26,D>G:25,D>Y:21,D>E:10,D>A:6,E>G:5,N>Y:5,D>V:4,D>H:4,G>V:3,V>A:2,E>A:2,H>Y:2,V>Y:1,Y>V:1,A>V:1,N>H:1	D:122945,Y:57,G:54,N:31,A:15,E:10,V:9,H:5
1128	V	F	26	0	1.35E-02	1	V>I:35,V>F:26,V>L:10,V>A:4,I>V:3	V:123030,I:45,F:34,L:13,A:4
1242	S	N	26	0	3.99E-01	1	S>N:26,S>I:25,S>G:20,S>T:7,N>I:4,T>I:3,S>R:2,S>C:2,R>G:1,I>K:1,S>K:1	S:122956,I:88,N:32,G:29,T:9,-:5,K:3,C:2,R:2
594	G	S	26	0	1.81E-01	1	G>S:26,G>V:4,G>D:4,G>R:1,G>F:1,F>V:1,S>F:1	G:123071,S:40,V:6,D:5,F:3,R:1
154	E	K	26	2	5.40E-01	1	E>Q:29,E>K:26,E>A:21,E>G:14,E>D:9,K>Q:6,Q>E:2,A>V:2,K>E:2,D>E:1,R>L:1,E>R:1,G>E:1	E:122877,K:94,A:44,Q:43,G:43,D:11,L:10,V:3,R:1
660	Y	F	26	0	9.09E-02	1	Y>H:28,Y>F:26,Y>C:3,F>S:1,H>Y:1	Y:123057,H:34,F:30,C:4,S:1
839	D	N	26	0	5.83E-01	1	D>N:26,D>Y:14,D>E:12,D>V:7,D>G:6,N>Y:5,D>A:5,A>V:2,E>A:1,D>H:1,H>Y:1,N>H:1	D:123001,Y:47,N:30,V:15,E:13,G:9,A:9,H:2
155	S	R	26	4	2.39E-01	1	S>G:28,S>R:26,S>I:23,S>N:18,S>T:13,T>I:6,R>S:4,R>G:2,R>I:2,G>R:2,S>K:1,G>S:1,S>M:1	S:122853,R:96,I:69,G:50,N:26,T:18,M:11,-:2,K:1
814	K	R	26	0	6.35E-01	1	K>R:26,K>E:8,K>N:7,K>Q:6,K>M:6,K>T:6,M>T:1,N>S:1	K:123055,R:31,E:10,T:9,N:7,M:6,Q:6,-:1,S:1
1144	E	D	26	1	3.54E-01	1	E>Q:80,E>D:26,E>K:10,E>A:9,E>V:7,A>V:6,E>G:5,K>Q:4,G>A:2,D>E:1,Q>H:1,G>V:1	E:122898,Q:115,V:43,D:31,A:17,K:15,G:6,H:1
123	A	S	26	0	2.49E-01	1	A>V:35,A>S:26,A>T:8,A>D:3,A>P:1	A:123026,V:50,S:34,T:12,D:3,P:1
1248	C	Y	26	0	2.80E-01	1	C>F:37,C>Y:26,C>S:19,Y>F:16,C>R:7,C>G:3,S>R:3,Y>R:2,S>F:2,C>I:1,Y>W:1,F>Y:1,S>Y:1	C:122919,F:94,Y:62,S:25,R:19,G:3,W:2,-:1,I:1
893	A	S	26	0	2.49E-01	1	A>V:54,A>S:26,A>T:5,A>E:1,A>P:1	A:123014,V:73,S:31,T:6,P:1,E:1
16	V	I	26	0	5.36E-01	1	V>F:90,V>I:26,V>A:24,V>L:9,L>F:3,I>L:2,V>Q:2,L>G:1,F>L:1,V>D:1,V>G:1	V:122818,F:183,-:36,A:35,I:30,L:17,G:3,Q:2,C:1,D:1
474	Q	H	26	0	4.88E-01	1	Q>H:26,Q>K:13,Q>E:8,Q>R:7,Q>P:2,R>K:2	Q:123053,H:35,K:20,E:9,R:7,P:2
222	V	A	26	552	3.10E-02	1	A>V:552,A>S:113,V>A:26,A>T:25,A>P:9,S>P:5,T>S:5,A>I:2,T>P:1,P>D:1,S>A:1,S>G:1,V>F:1,V>S:1,V>I:1	A:117201,V:5660,S:205,T:30,P:24,I:3,D:1,G:1,F:1
75	G	R	26	0	3.88E-01	1	G>V:77,G>S:52,G>D:33,G>A:29,G>R:26,A>V:15,S>A:15,G>C:8,S>C:4,V>A:4,V>F:2,G>E:2,D>A:2,S>R:2,V>C:1,V>S:1,G>T:1,V>G:1,A>D:1,R>C:1	G:122211,V:621,S:82,A:72,D:57,R:55,C:21,F:3,E:2,-:1,T:1
1112	P	S	26	0	4.14E-01	1	P>S:26,P>L:16,P>Q:11,P>T:7,L>Q:5,P>A:5,S>T:1,P>K:1,S>A:1,Q>R:1	P:122982,L:53,S:44,Q:31,T:8,A:6,K:1,R:1
25	P	L	26	1	1.67E-01	1	P>S:64,P>L:26,P>T:22,S>T:13,P>H:9,T>S:7,S>R:1,L>V:1,S>L:1,P>K:1,H>Y:1,H>L:1,H>P:1,L>P:1,T>A:1,H>R:1	P:72404,-:50315,S:169,L:105,T:103,H:22,R:4,A:1,K:1,V:1,Y:1
1094	V	F	26	0	1.23E-02	1	V>I:32,V>F:26,V>A:10,V>G:1	V:123040,I:37,F:31,A:17,G:1
1146	D	E	26	0	3.54E-01	1	D>H:88,D>N:30,D>E:26,D>Y:16,H>Y:16,N>H:12,D>A:8,D>V:5,A>V:4,D>G:4,H>D:2,G>A:2,E>G:2,Y>V:1,N>Y:1,Y>D:1,H>N:1,E>A:1,Y>H:1	D:122807,H:133,Y:83,N:35,E:30,A:16,V:15,G:7
676	T	A	26	0	5.40E-01	1	T>I:87,T>A:26,T>S:24,T>P:9,T>N:9,S>P:3,S>N:3,T>L:1,T>R:1,A>S:1,I>T:1	T:122791,I:219,P:34,A:32,S:27,N:14,R:6,-:2,L:1
1187	N	S	26	0	4.00E-01	1	N>S:26,N>D:20,N>Y:18,N>T:14,N>K:8,N>H:7,N>I:5,T>I:4,H>Y:3,S>T:2,Y>N:1	N:122975,Y:47,S:29,T:24,D:23,H:10,I:10,K:8
101	I	T	26	0	2.78E-01	1	I>T:26,I>V:22,I>M:10,I>L:9,M>T:2,M>L:1,T>S:1,T>K:1	I:123030,T:44,V:27,M:12,L:11,K:1,S:1
1137	V	I	26	1	5.40E-01	1	V>I:26,V>F:8,V>A:2,I>V:1	V:123083,I:32,F:9,A:2
607	Q	R	26	0	3.22E-01	1	Q>H:60,Q>R:26,Q>K:19,Q>L:10,R>K:6,K>R:3,Q>E:3,H>R:1	Q:122929,H:87,R:49,K:31,L:27,E:3
768	T	N	26	0	1.07E-01	1	T>N:26,T>I:21,T>A:9,T>S:5,S>N:2,T>P:1	T:123019,N:49,I:39,A:10,S:8,P:1
19	I	V	26	0	1.01E-02	1	I>L:164,I>T:121,R>T:79,T>I:68,T>R:47,I>V:26,R>K:14,R>I:9,T>K:8,T>A:7,T>S:7,R>G:7,I>M:6,R>S:4,L>I:4,K>R:3,T>P:3,I>R:2,S>T:2,A>S:1,K>T:1,S>G:1,M>L:1,R>Q:1	I:49607,R:38538,T:34212,-:428,L:230,K:32,V:30,S:16,G:14,A:9,M:6,P:3,Q:1
815	R	K	25	0	6.45E-01	1	R>K:25,R>M:7,R>S:2,R>W:1	R:123090,K:26,M:7,S:2,W:1
1165	D	G	25	0	3.19E-01	1	D>N:26,D>G:25,D>Y:21,D>E:10,D>A:6,E>G:5,N>Y:5,D>V:4,D>H:4,G>V:3,V>A:2,E>A:2,H>Y:2,V>Y:1,Y>V:1,A>V:1,N>H:1	D:122945,Y:57,G:54,N:31,A:15,E:10,V:9,H:5
1100	T	I	25	1	2.91E-01	1	T>I:25,T>A:7,T>S:5,T>K:3,T>R:1,I>T:1,K>R:1,A>S:1	T:123066,I:37,S:9,A:7,K:5,R:2
658	N	K	25	0	3.15E-01	1	N>S:388,S>N:28,N>K:25,N>D:20,N>Y:14,N>H:7,N>T:3,S>T:3,N>I:3,H>Y:1,T>I:1	N:121508,S:1506,K:42,Y:26,D:22,H:10,T:7,I:5
981	L	I	25	0	2.88E-01	1	F>L:68,L>F:41,L>I:25,F>S:4,I>V:1,L>V:1	L:114833,F:8253,I:30,S:8,V:2
829	A	S	25	0	2.63E-01	1	A>T:41,A>S:25,A>V:22,A>G:1,A>E:1,T>A:1	A:122969,T:91,S:33,V:31,G:1,E:1
340	E	Q	25	0	5.91E-02	1	E>K:46,E>D:35,E>Q:25,E>A:10,E>V:7,K>Q:5,E>G:4,A>V:2,K>E:1,D>A:1,E>S:1,A>K:1,E>I:1,G>V:1,G>A:1	E:122924,K:70,D:45,Q:36,A:23,V:17,G:9,S:1,I:1
13	S	T	25	2	1.79E-01	1	S>I:37,S>T:25,S>G:13,S>C:12,S>N:11,S>R:5,T>I:5,T>S:2,G>S:1	S:121530,I:1507,T:31,G:20,C:16,N:15,R:6,-:1
222	A	T	25	0	5.43E-01	1	A>V:552,A>S:113,V>A:26,A>T:25,A>P:9,S>P:5,T>S:5,A>I:2,T>P:1,P>D:1,S>A:1,S>G:1,V>F:1,V>S:1,V>I:1	A:117201,V:5660,S:205,T:30,P:24,I:3,D:1,G:1,F:1
100	I	V	25	0	5.56E-01	1	I>V:25,I>T:22,I>L:14,I>M:11,M>L:2,M>T:1,M>R:1	I:123020,T:40,V:27,L:19,M:17,-:2,R:1
624	I	V	25	0	5.54E-01	1	I>V:25,I>M:21,I>L:6,I>F:3,I>T:2,M>T:1	I:123048,M:28,V:28,-:9,L:6,T:4,F:3
213	V	G	25	19	3.16E-02	1	G>E:52,V>L:48,V>G:25,E>D:21,G>V:19,E>G:18,V>M:17,G>R:13,M>L:9,V>A:9,E>V:8,V>E:8,R>W:5,V>R:3,G>W:3,E>Q:2,E>A:2,L>P:1,A>E:1,E>R:1,G>L:1,A>V:1,W>G:1,T>P:1,E>T:1,A>P:1	V:71990,G:33027,E:17133,-:665,L:143,R:69,D:40,M:28,A:14,W:10,P:4,Q:2,T:1
269	Y	H	25	0	7.12E-01	1	Y>H:25,Y>F:6,Y>C:4,H>N:3,Y>N:1	Y:123079,H:30,F:6,N:6,C:5
321	Q	L	25	0	4.81E-02	1	Q>L:25,Q>R:9,Q>K:8,Q>H:6,Q>P:3,R>K:3,Q>E:1,K>R:1,H>Q:1	Q:123031,L:57,R:13,K:12,H:7,P:5,E:1
1244	L	I	25	0	2.89E-01	1	L>F:62,L>I:25,L>V:16,L>P:10,L>R:3,I>V:1,V>L:1,P>H:1,F>L:1	L:122965,F:82,I:30,V:27,P:17,R:3,H:1,-:1
1107	R	K	25	0	6.47E-01	1	R>K:25,R>S:19,R>M:6,R>G:5,K>M:3,S>T:2,G>S:1,T>M:1,R>W:1	R:123041,S:34,K:30,M:13,G:5,T:2,W:1
349	S	P	25	0	4.04E-01	1	S>P:25,S>A:3	S:123083,P:37,A:6
465	E	D	25	0	3.68E-01	1	E>D:25,E>G:6,E>A:2,G>A:1,E>K:1	E:123080,D:28,G:12,A:5,K:1
264	A	T	25	0	5.47E-01	1	A>V:48,A>S:40,A>T:25,A>D:13,D>A:3,S>C:1,D>Y:1,D>G:1,D>N:1,A>Q:1,A>G:1	A:119179,D:3779,V:74,S:49,T:39,G:2,N:1,C:1,Y:1,Q:1
292	A	S	25	1	2.61E-01	1	A>S:25,A>T:15,A>G:10,A>V:2,S>G:2,G>A:1,S>A:1	A:123026,S:58,T:25,G:15,V:2
1016	A	S	25	0	2.62E-01	1	A>V:28,A>S:25,A>T:19,A>E:1	A:123011,V:44,S:37,T:32,E:2
271	Q	K	25	0	3.90E-01	1	Q>K:25,Q>R:14,Q>E:12,Q>L:10,K>E:6,Q>H:3,K>R:3,R>K:1	Q:123032,K:33,E:23,R:21,L:13,H:4
1229	M	L	25	0	3.49E-01	1	M>I:351,M>L:25,M>T:21,M>V:19,I>T:14,I>V:11,I>M:4	M:122450,I:526,T:82,V:36,L:32
257	G	V	25	0	3.94E-02	1	G>S:121,G>D:119,G>V:25,S>V:7,S>C:7,G>R:6,S>G:6,R>S:3,D>G:3,G>C:3,S>D:2,V>D:2,S>R:1,V>F:1,D>H:1,D>Y:1,G>F:1	G:120765,S:1803,D:427,V:98,C:12,R:11,-:6,F:2,Y:1,H:1
1066	T	N	25	0	1.15E-01	1	T>N:25,T>A:6,T>S:4,T>I:4,T>P:1,S>N:1	T:123062,N:43,A:10,I:5,S:5,P:1
330	P	L	25	0	3.15E-01	1	P>S:75,P>L:25,P>A:1,S>A:1,S>P:1,P>H:1,S>L:1,S>T:1	P:122898,S:168,L:55,A:3,T:1,H:1
1073	K	T	25	1	7.81E-02	1	K>N:178,K>R:33,K>T:25,K>E:19,K>M:11,N>T:8,K>Q:6,T>M:5,N>K:1,T>K:1	K:122495,N:451,T:90,R:36,E:25,M:22,Q:7
736	V	I	25	3	5.49E-01	1	V>I:25,V>L:5,I>L:3,I>V:3	V:123079,I:38,L:9
30	N	S	25	0	4.15E-01	1	N>S:25,N>K:16,N>I:8,N>H:5,N>T:5,N>Y:5,N>D:5,S>T:2,H>Y:1,N>G:1,T>I:1	N:122658,T:373,S:34,K:19,Y:14,I:11,D:8,H:5,-:3,G:1
95	T	S	25	0	1.85E-01	1	T>I:466,I>T:171,T>S:25,T>N:23,T>A:23,S>N:8,I>V:8,T>P:3,T>V:2,I>F:1,I>L:1,V>F:1,A>S:1,I>M:1,S>P:1,N>T:1,I>P:1	T:100623,I:22343,N:61,A:42,S:34,V:12,P:7,F:2,M:1,L:1
148	N	D	25	0	5.84E-01	1	N>T:135,N>S:39,N>K:28,N>D:25,S>T:15,N>Y:15,N>H:12,T>N:3,T>I:2,H>Y:1,S>G:1,N>I:1,T>S:1	N:122510,T:423,K:51,S:50,-:31,D:25,Y:18,H:14,I:3,G:1
551	V	F	25	0	1.54E-02	1	V>I:45,V>F:25,I>V:2,V>L:1	V:123026,I:64,F:35,L:1
139	P	S	25	1	4.25E-01	1	P>S:25,P>L:13,P>D:5,P>T:2,S>R:2,P>A:1,S>P:1,S>D:1,P>Q:1,S>T:1	P:123019,S:41,-:35,L:16,D:7,T:3,R:2,Y:1,Q:1,A:1
722	V	I	25	2	5.47E-01	1	V>I:25,V>A:7,I>V:2,V>F:2,V>D:1,V>L:1	V:123078,I:36,A:8,F:2,D:1,L:1
623	A	T	25	0	5.45E-01	1	A>V:119,A>S:93,A>T:25,S>A:2,V>T:1	A:122730,V:215,S:135,T:37,-:9
458	K	N	24	0	3.15E-01	1	K>N:24,K>R:12,K>T:4,K>M:4,K>E:3,K>Q:3,N>T:1,T>M:1	K:123044,N:42,M:14,R:13,T:6,E:4,Q:3
76	I	T	24	284	3.79E-03	1	T>I:284,I>T:24,T>A:21,T>S:17,T>N:16,A>S:1,A>I:1,T>P:1,I>V:1,S>T:1,T>K:1,T>L:1	T:121187,I:1856,A:33,S:23,N:16,-:7,P:1,K:1,V:1,L:1
635	V	I	24	2	5.59E-01	1	V>I:24,V>A:11,V>F:10,I>V:2,I>F:1	V:123071,I:30,A:13,F:12
1168	D	H	24	0	1.85E-02	1	D>G:40,D>N:28,D>H:24,D>E:19,D>Y:13,H>Y:11,D>A:8,N>H:5,E>G:2,Y>H:1,A>V:1,E>A:1,G>V:1,N>Y:1	D:122873,G:79,H:62,Y:44,N:34,E:20,A:10,V:4
792	P	S	24	0	4.34E-01	1	P>S:24,P>L:13,P>T:8,S>T:4,P>Q:3,Q>R:1,L>Q:1,P>R:1	P:123038,S:35,L:23,T:20,Q:6,R:4
614	D	G	24	229	3.31E-01	1	G>D:229,G>S:30,D>G:24,D>N:4,G>A:3,A>T:1,S>A:1,V>G:1,G>V:1,N>D:1,S>N:1	G:121986,D:1087,S:35,N:11,A:4,V:2,T:1
88	D	E	24	0	3.76E-01	1	D>H:32,D>E:24,D>G:17,D>N:13,H>Y:10,D>Y:8,N>H:5,D>A:4,A>V:2,E>G:2,E>A:1,Q>H:1,E>Q:1,Y>H:1,A>C:1,A>L:1,N>D:1,D>K:1,G>A:1,G>V:1	D:122910,H:61,Y:42,G:37,E:32,N:17,-:12,A:8,V:3,Q:1,L:1,C:1,K:1
990	E	D	24	0	3.77E-01	1	E>D:24,E>A:5,E>G:3,E>V:1,E>Q:1	E:123079,D:37,A:5,G:3,V:1,Q:1
680	S	P	24	1	4.17E-01	1	S>F:70,S>T:43,S>P:24,F>Y:15,S>A:10,S>Y:4,Y>F:3,T>S:2,A>S:1,S>N:1,P>S:1,F>S:1,V>F:1,A>V:1,T>A:1	S:122651,F:267,T:67,P:47,-:43,Y:34,A:14,N:2,V:1
1164	V	F	24	0	1.89E-02	1	V>I:47,V>F:24,V>A:24,I>V:1,A>V:1	V:122975,A:58,I:57,F:36
217	P	H	24	0	4.28E-01	1	P>S:43,P>H:24,P>L:18,P>T:4,S>T:2,H>R:1,T>A:1	P:122935,S:98,L:44,H:38,T:7,-:2,R:1,A:1
444	R	K	24	273	8.49E-02	1	K>R:273,K>N:140,K>T:76,N>T:39,T>N:38,T>M:35,R>K:24,K>M:18,K>E:10,M>T:7,K>Q:5,T>K:4,N>K:3,S>T:2,T>A:2,N>S:2,K>S:1,K>F:1,R>S:1,R>M:1,M>K:1,M>R:1	K:115275,T:6420,R:660,N:562,M:178,E:11,Q:8,S:7,-:2,A:2,F:1
1153	D	N	24	0	6.00E-01	1	D>Y:72,D>G:36,D>N:24,D>H:15,D>A:13,H>Y:8,N>H:6,D>E:5,Y>D:5,A>V:4,D>V:3,N>Y:2,G>A:2,Y>H:2,A>Y:1,H>D:1	D:122678,Y:273,G:52,H:49,N:31,A:27,V:11,E:5
810	S	L	24	0	1.84E-01	1	S>L:24,S>A:11,A>S:2,S>T:2,S>K:1	S:123016,L:89,A:18,T:2,K:1
1239	S	N	24	0	4.28E-01	1	S>T:30,S>N:24,S>G:21,T>I:4,S>R:4,S>I:2,R>G:2,S>C:2,I>T:1	S:123017,T:38,N:31,G:25,I:9,R:4,C:2
724	T	A	24	1	5.57E-01	1	T>A:24,T>I:20,T>S:16,A>S:2,T>K:1,S>P:1,A>T:1	T:123025,A:41,I:31,S:26,K:2,P:1
1164	V	A	24	1	5.54E-01	1	V>I:47,V>F:24,V>A:24,I>V:1,A>V:1	V:122975,A:58,I:57,F:36
632	T	N	24	0	1.21E-01	1	T>I:27,T>N:24,T>A:7,T>S:5,S>N:2,I>F:1,T>M:1,T>P:1	T:123008,N:51,I:41,S:12,A:9,-:2,P:1,F:1,M:1
556	N	S	24	0	4.23E-01	1	N>K:67,N>S:24,N>D:9,N>I:5,N>Y:2,N>T:2,N>H:1,S>T:1	N:122913,K:156,S:31,D:11,I:8,T:4,Y:2,H:1
1236	C	S	24	1	3.66E-04	1	C>F:49,C>S:24,C>Y:14,S>F:7,Y>F:6,F>Y:3,C>G:1,S>C:1,F>C:1	C:122931,F:139,S:36,Y:19,G:1
1264	V	A	24	0	5.53E-01	1	V>L:668,L>V:42,V>M:35,V>A:24,M>L:18,L>F:11,A>E:2,V>F:1,V>E:1,V>G:1,L>M:1,M>V:1,L>S:1,E>G:1	V:120325,L:2687,M:49,A:37,F:16,E:5,-:3,G:3,S:1
1076	T	S	24	0	1.97E-01	1	T>I:43,T>S:24,T>A:7,T>K:3,A>S:2,I>T:1	T:123000,I:80,S:36,A:7,K:3
1071	Q	H	24	8	5.09E-01	1	Q>H:24,Q>R:20,Q>K:16,Q>L:15,H>Q:8,R>K:4,Q>E:4,K>E:3,K>R:2,H>Y:1,H>R:1,L>S:1,H>L:1	Q:122911,H:100,L:54,R:26,K:25,E:8,S:1,Y:1
1237	I	V	24	1	2.38E-02	1	M>I:338,M>V:41,I>V:24,M>T:22,M>L:19,I>T:11,M>K:4,V>I:1,T>K:1	M:122467,I:483,V:88,T:56,L:21,K:11
1174	A	S	24	0	2.72E-01	1	A>V:58,A>S:24,A>T:9,A>P:1,S>G:1	A:122990,V:94,S:30,T:10,P:1,G:1
1049	L	I	24	0	3.01E-01	1	L>I:24,L>V:2,I>V:2,L>F:1,L>P:1	L:123084,I:36,V:4,F:1,P:1
211	N	S	24	0	3.91E-01	1	N>S:24,N>K:21,N>D:20,N>I:19,N>Y:9,N>T:7,N>H:7,I>L:4,S>T:2,H>Y:2,N>G:2,I>N:1,D>N:1,I>K:1,K>I:1,D>G:1,T>I:1	N:110765,-:12092,I:129,S:30,K:30,Y:23,D:22,T:12,L:11,H:7,G:3,M:1,R:1
427	D	Y	24	0	1.98E-02	1	D>N:84,D>Y:24,D>H:16,D>G:14,D>V:9,D>A:8,H>Y:7,N>H:5,D>E:4,N>D:2,A>G:2,N>Y:1,N>A:1,Y>V:1	D:122822,N:123,Y:69,G:32,A:29,H:29,V:14,E:7,-:1
35	G	V	24	0	4.57E-02	1	G>V:24,G>R:17,G>S:13,G>C:3,G>A:3,S>C:2,A>C:1,V>C:1,A>V:1,S>A:1,S>V:1,R>S:1,G>D:1,R>G:1	G:122955,V:66,R:58,S:31,C:11,A:4,D:1
890	A	T	24	0	5.53E-01	1	A>V:30,A>T:24,A>S:11,A>P:3,S>G:2	A:123031,V:46,T:32,S:12,P:3,G:2
244	L	S	24	1	1.95E-01	1	L>F:27,L>S:24,L>V:4,S>Y:3,S>R:3,L>I:3,L>Y:3,Y>F:2,F>L:1,R>L:1,Y>R:1,Y>H:1,F>S:1,L>H:1,L>R:1,S>L:1	L:122480,-:339,S:125,R:77,F:58,Y:36,V:4,H:4,I:3
676	T	S	24	0	1.97E-01	1	T>I:87,T>A:26,T>S:24,T>P:9,T>N:9,S>P:3,S>N:3,T>L:1,T>R:1,A>S:1,I>T:1	T:122791,I:219,P:34,A:32,S:27,N:14,R:6,-:2,L:1
1257	D	E	24	1	3.75E-01	1	D>E:24,D>Y:3,D>V:2,D>F:1,E>F:1,D>N:1,E>D:1	D:123081,E:30,-:6,Y:4,V:2,F:2,N:1
188	N	S	24	0	4.27E-01	1	N>S:24,N>D:15,N>Y:10,N>K:6,N>T:6,S>T:5,N>H:4,T>S:1	N:123011,S:37,-:24,D:17,T:13,Y:13,K:7,H:4
149	N	D	24	0	5.93E-01	1	N>D:24,N>S:21,N>K:18,N>Y:8,N>I:5,N>H:4,S>T:3,N>T:2,S>A:1	N:123024,S:28,D:24,K:20,Y:11,I:5,T:5,-:4,H:4,A:1
138	D	G	24	0	3.31E-01	1	D>H:102,D>Y:67,D>N:27,D>G:24,H>Y:18,H>D:15,Y>D:11,N>H:6,D>A:5,D>E:5,Y>H:4,D>V:4,A>V:2,E>G:2,N>G:1,Y>V:1,N>Y:1,N>D:1,E>A:1	D:120659,Y:1856,H:463,G:46,-:37,N:36,V:11,A:11,E:7
16	V	A	24	0	5.53E-01	1	V>F:90,V>I:26,V>A:24,V>L:9,L>F:3,I>L:2,V>Q:2,L>G:1,F>L:1,V>D:1,V>G:1	V:122818,F:183,-:36,A:35,I:30,L:17,G:3,Q:2,C:1,D:1
482	G	D	24	0	3.36E-01	1	G>S:27,G>D:24,G>R:21,G>V:13,G>A:2,R>S:2,D>V:2,D>Y:1,V>I:1,S>D:1,F>V:1,S>F:1,S>C:1	G:122925,R:53,S:42,-:39,D:30,V:28,A:3,I:3,C:1,Y:1,F:1
484	A	T	24	1	6.12E-03	1	E>K:274,E>Q:158,A>V:113,E>A:80,K>E:76,A>E:67,E>D:30,A>S:26,A>T:24,K>Q:19,Q>E:14,E>G:12,A>K:12,A>P:7,K>R:5,V>A:5,S>P:5,G>A:3,E>R:2,T>S:2,Q>R:1,D>G:1,D>A:1,K>D:1,S>T:1,P>A:1,E>S:1,K>A:1,K>T:1,I>V:1,T>I:1,T>A:1,R>T:1,A>R:1,Q>A:1,E>V:1	E:61208,A:53089,K:7796,Q:432,R:226,V:214,S:43,D:39,T:35,G:23,P:19,I:1,-:1
1191	N	K	24	359	4.55E-03	1	K>N:359,N>K:24,K>R:17,K>Q:11,K>E:8,K>T:3,N>T:3,T>M:2,K>M:2,D>E:1,N>D:1	K:121640,N:1431,R:19,Q:13,E:9,T:7,M:6,D:1
1023	N	S	23	0	4.38E-01	1	N>S:23,N>D:7,N>T:6,N>Y:6,N>K:4,N>H:3,N>I:3,H>Y:1	N:123059,S:32,Y:8,D:8,T:6,K:6,I:4,H:3
580	Q	L	23	0	5.98E-02	1	Q>H:42,Q>L:23,Q>R:15,Q>K:10,Q>E:6,H>R:4,R>K:1	Q:123006,H:50,L:30,R:20,K:14,E:6
1232	I	V	23	0	5.75E-01	1	I>V:23,I>T:19,I>L:11,I>F:11,T>S:4,V>F:1,I>S:1,I>M:1	I:123031,T:30,V:29,F:15,L:11,S:9,M:1
182	K	Q	23	0	3.90E-01	1	K>N:82,K>E:76,K>R:58,K>Q:23,K>T:16,N>K:8,K>I:7,N>I:5,N>T:5,T>I:4,E>K:2,R>K:1,I>T:1,E>N:1,N>Q:1,K>F:1,R>I:1,Q>E:1,K>S:1,R>Q:1	K:122121,N:535,I:147,E:142,R:79,Q:66,T:34,F:1,S:1
260	A	D	23	0	1.21E-01	1	A>V:43,A>S:35,A>T:33,A>D:23,A>G:2,S>P:2,T>S:2,S>G:2,A>I:1,G>D:1,A>P:1,A>W:1,A>E:1	A:122895,V:66,S:52,T:50,D:47,P:5,-:4,G:4,E:1,I:1,W:1
486	S	P	23	124	3.31E-03	1	P>S:124,V>A:51,F>V:45,V>F:28,S>P:23,V>I:17,F>L:16,P>F:15,F>S:13,F>P:7,S>V:6,L>F:6,P>L:6,P>H:4,S>F:4,A>V:4,V>S:3,F>Y:3,S>L:3,L>V:2,F>I:2,S>H:2,L>S:2,A>E:2,V>L:2,F>T:1,S>Y:1,S>A:1,L>H:1,I>V:1,L>I:1,V>G:1,E>G:1,I>L:1	F:81262,P:20111,V:20055,S:1497,A:101,I:43,L:41,H:7,Y:4,G:2,E:2,T:1
997	I	V	23	0	5.76E-01	1	I>V:23,I>L:1	I:123098,V:27,L:1
1226	A	V	23	0	5.69E-01	1	A>V:23,A>S:8,A>T:5,A>G:1	A:123081,V:27,S:8,T:8,G:2
95	T	N	23	1	1.30E-01	1	T>I:466,I>T:171,T>S:25,T>N:23,T>A:23,S>N:8,I>V:8,T>P:3,T>V:2,I>F:1,I>L:1,V>F:1,A>S:1,I>M:1,S>P:1,N>T:1,I>P:1	T:100623,I:22343,N:61,A:42,S:34,V:12,P:7,F:2,M:1,L:1
1172	I	V	23	1	5.77E-01	1	I>V:23,I>F:4,I>T:3,I>L:3,V>I:1	I:123089,V:26,F:5,L:3,T:3
477	N	K	23	0	6.63E-03	1	S>N:302,N>S:162,S>I:26,N>K:23,N>D:23,S>G:23,S>R:17,S>T:6,N>I:6,R>G:4,N>R:2,R>I:2,I>S:2,T>I:2,N>T:2,G>S:1,N>Y:1,N>G:1,G>R:1	S:64373,N:58393,I:197,G:61,R:35,K:30,D:26,T:9,-:1,Y:1
468	I	V	23	0	5.73E-01	1	I>V:23,I>T:12,I>M:5,I>L:4,I>F:1	I:123076,V:26,T:14,M:5,L:4,F:1
929	S	N	23	1	4.35E-01	1	S>T:69,S>I:43,S>N:23,T>I:12,S>G:7,S>R:7,S>C:1,N>S:1,N>I:1,T>S:1,R>G:1,R>C:1	S:122821,I:158,T:99,N:29,G:9,R:8,C:2
1095	F	L	23	0	2.85E-01	1	F>L:23,F>Y:4	F:123089,L:32,Y:5
963	V	I	23	1	5.67E-01	1	V>I:23,V>F:6,I>V:1,V>A:1	V:123092,I:26,F:6,A:2
477	N	D	23	0	2.12E-02	1	S>N:302,N>S:162,S>I:26,N>K:23,N>D:23,S>G:23,S>R:17,S>T:6,N>I:6,R>G:4,N>R:2,R>I:2,I>S:2,T>I:2,N>T:2,G>S:1,N>Y:1,N>G:1,G>R:1	S:64373,N:58393,I:197,G:61,R:35,K:30,D:26,T:9,-:1,Y:1
17	N	D	23	2	6.04E-01	1	N>S:28,N>D:23,N>K:12,N>T:4,N>Y:3,N>I:3,D>N:2,N>C:2,N>R:2,N>H:2,S>Y:1,N>M:1,S>T:1,I>L:1	N:122953,-:47,S:38,D:28,K:20,R:16,T:6,Y:6,M:4,I:3,C:2,H:2,L:1
151	S	G	23	0	1.99E-01	1	S>I:55,S>N:29,S>T:26,S>G:23,S>R:9,T>I:9,N>I:3,S>K:2,N>S:2,S>C:2,G>R:1,R>G:1,R>I:1,R>C:1,T>S:1	S:122786,I:178,T:42,N:37,-:29,G:27,R:18,K:5,C:3,E:1
858	L	F	23	0	2.61E-01	1	L>I:105,L>F:23,I>L:4,L>V:3,L>P:1,L>H:1,V>L:1,I>V:1	L:122873,I:212,F:30,V:7,-:2,H:1,P:1
1171	G	V	23	0	5.26E-02	1	G>S:28,G>V:23,G>D:17,G>A:5,A>V:2,G>R:2,V>R:1,R>C:1,S>R:1,S>G:1,S>A:1	G:122985,V:69,S:33,D:24,A:8,R:6,C:1
693	I	V	23	0	5.75E-01	1	I>V:23,I>F:8,V>F:5,I>L:1,I>T:1	I:123084,V:26,F:14,L:1,T:1
20	T	A	23	1	5.65E-01	1	T>I:107,T>N:31,T>A:23,T>P:10,T>S:6,I>T:5,N>T:4,T>K:4,S>N:3,I>F:2,T>R:2,T>F:1,T>Q:1,A>T:1,T>L:1	T:120644,N:1592,I:758,A:44,-:37,Q:17,P:15,F:6,S:6,K:4,R:2,L:1
1125	N	K	23	0	3.39E-01	1	N>K:23,N>D:14,N>S:13,N>Y:7,N>H:4,N>T:3,N>I:1,H>Y:1	N:123043,K:27,D:18,S:14,Y:13,H:7,T:3,I:1
95	T	A	23	0	5.66E-01	1	T>I:466,I>T:171,T>S:25,T>N:23,T>A:23,S>N:8,I>V:8,T>P:3,T>V:2,I>F:1,I>L:1,V>F:1,A>S:1,I>M:1,S>P:1,N>T:1,I>P:1	T:100623,I:22343,N:61,A:42,S:34,V:12,P:7,F:2,M:1,L:1
1262	E	G	23	0	4.49E-01	1	E>D:32,E>G:23,E>K:18,E>A:11,A>V:3,G>A:2,E>V:2,G>V:2,K>Q:2,E>Y:1	E:122995,D:42,G:31,K:25,A:16,V:13,Q:2,-:1,Y:1
1205	K	R	23	0	6.70E-01	1	K>N:68,K>R:23,K>E:10,K>T:4,K>M:4,K>Q:4,N>T:2,T>M:2	K:122967,N:102,R:28,E:11,M:7,T:7,Q:4
150	K	T	23	0	9.30E-02	1	K>N:56,K>E:42,K>R:28,K>T:23,K>I:14,N>T:4,T>I:3,K>Q:3,R>K:2,N>K:1,N>I:1,I>K:1	K:122762,N:103,E:85,T:71,R:38,-:36,I:27,Q:3,M:1
102	R	G	23	0	4.02E-01	1	R>K:55,R>G:23,R>I:19,R>S:17,R>T:2,T>I:2,S>T:2,S>I:2,G>S:1	R:122895,K:73,I:64,G:49,S:40,T:5
477	S	G	23	1	2.00E-01	1	S>N:302,N>S:162,S>I:26,N>K:23,N>D:23,S>G:23,S>R:17,S>T:6,N>I:6,R>G:4,N>R:2,R>I:2,I>S:2,T>I:2,N>T:2,G>S:1,N>Y:1,N>G:1,G>R:1	S:64373,N:58393,I:197,G:61,R:35,K:30,D:26,T:9,-:1,Y:1
27	A	T	23	1	5.62E-01	1	A>S:203,A>V:79,S>A:69,S>P:50,S>L:31,A>T:23,S>T:11,P>L:8,A>E:4,P>S:4,S>G:3,A>L:2,A>P:1,V>A:1,T>P:1,P>Q:1,P>T:1,L>F:1,P>A:1,T>A:1,L>S:1,A>K:1,T>S:1	A:72222,S:49966,Q:364,L:184,V:177,P:135,T:56,-:9,E:8,G:3,K:1,F:1
845	A	T	23	0	5.62E-01	1	A>S:284,A>V:106,A>T:23,S>A:10,A>D:9,A>G:2,T>S:2,S>G:2,T>D:1,D>G:1,V>A:1,S>P:1,S>D:1	A:122340,S:555,V:176,T:33,D:14,G:7,P:1
1251	G	E	23	0	4.57E-01	1	G>R:44,G>V:34,G>E:23,G>A:8,A>V:7,E>A:5,V>R:3,V>E:2,V>L:1,R>V:1	G:122798,V:169,R:82,E:49,A:26,L:1,-:1
6	V	A	23	0	5.65E-01	1	V>F:123,V>I:55,V>A:23,V>L:17,L>F:7,I>L:5,V>G:3,F>V:2,F>C:1,I>T:1	V:122781,F:205,I:66,A:36,L:33,G:3,C:1,T:1
1197	L	F	23	0	2.61E-01	1	L>F:23,L>I:12,L>R:2,L>V:1,L>P:1,L>N:1	L:123071,F:36,I:13,R:2,N:2,V:1,P:1
21	T	I	23	5	4.34E-04	1	R>T:65,R>K:50,R>I:28,T>I:23,R>G:20,R>S:10,S>T:8,K>T:7,I>T:5,T>R:3,T>S:3,R>Q:2,I>V:1,T>P:1,S>G:1,N>S:1,K>N:1,T>K:1,I>R:1,R>N:1,R>L:1,G>S:1,K>R:1,I>G:1,Q>P:1,K>Q:1	R:118866,T:3874,I:203,K:72,G:55,S:24,L:17,Q:5,N:5,P:2,-:2,V:1
247	S	G	23	0	1.99E-01	1	S>N:46,S>G:23,S>I:16,S>R:15,N>I:6,S>T:5,S>A:4,R>G:3,N>Y:2,R>I:1,S>C:1,Y>L:1,N>S:1	S:122626,-:278,N:85,I:47,G:31,Y:22,R:20,A:7,T:5,L:4,C:1
29	T	S	23	0	2.09E-01	1	T>I:137,T>S:23,T>A:18,I>T:7,T>N:4,A>S:3,T>Y:2,T>P:1,A>T:1,S>N:1	T:122105,I:461,Y:366,A:150,S:36,N:6,-:1,P:1
886	W	L	23	0	3.41E-03	1	W>L:23,W>Y:5,W>F:3,W>C:2,W>G:1,L>F:1,Y>L:1,C>Y:1	W:123054,L:56,Y:9,F:4,C:2,G:1
742	I	V	23	0	5.74E-01	1	I>V:23,I>L:1,I>T:1,I>N:1,I>F:1	I:123096,V:26,N:1,T:1,L:1,F:1
478	K	Q	23	1	2.45E-03	1	K>R:463,R>K:123,K>T:110,K>E:58,T>K:56,K>N:34,K>Q:23,T>I:20,K>I:10,N>T:9,R>Q:5,T>R:3,R>T:3,N>I:3,E>K:2,T>A:1,I>T:1,I>V:1,Q>K:1,R>S:1,R>G:1,Q>E:1,R>N:1	K:91780,T:26327,R:4667,I:157,E:82,N:57,Q:51,S:1,V:1,-:1,A:1,G:1
1230	V	A	22	1	5.74E-01	1	V>L:69,V>M:30,V>A:22,M>L:8,A>V:1,V>F:1,L>M:1,V>G:1,L>F:1	V:122941,L:114,M:35,A:32,F:2,-:1,G:1
101	I	V	22	0	5.85E-01	1	I>T:26,I>V:22,I>M:10,I>L:9,M>T:2,M>L:1,T>S:1,T>K:1	I:123030,T:44,V:27,M:12,L:11,K:1,S:1
237	R	S	22	0	2.77E-01	1	R>K:71,R>S:22,R>M:19,K>M:9,R>G:5,R>T:1,G>S:1,M>T:1	R:122938,K:75,M:61,S:41,G:9,T:2
309	E	K	22	0	5.76E-01	1	E>Q:122,E>K:22,E>D:11,E>G:10,K>Q:9,E>A:6,G>A:2,A>V:1,E>R:1,Q>H:1,Q>E:1,A>P:1,D>V:1,E>V:1	E:122859,Q:183,K:27,G:20,A:19,D:12,V:3,R:1,P:1,H:1
100	I	T	22	0	3.26E-01	1	I>V:25,I>T:22,I>L:14,I>M:11,M>L:2,M>T:1,M>R:1	I:123020,T:40,V:27,L:19,M:17,-:2,R:1
656	V	I	22	0	5.76E-01	1	V>I:22,V>A:8,V>F:1	V:123093,I:23,A:9,F:1
181	V	A	22	13	2.86E-03	1	G>V:120,G>R:93,G>A:60,G>E:48,V>A:22,E>A:15,A>V:13,V>G:3,V>R:3,E>V:2,V>L:2,R>V:2,A>E:1,E>T:1,E>G:1,V>E:1,R>G:1	G:121755,V:834,R:282,A:154,E:98,L:2,T:1
376	A	S	22	2	1.08E-02	1	A>T:47,T>A:39,T>I:30,A>S:22,A>V:10,T>S:7,T>N:5,I>T:2,S>A:2,A>F:2,A>G:1,S>N:1	T:73243,A:49650,S:103,I:87,-:20,V:11,N:9,F:2,G:1
323	T	A	22	1	5.77E-01	1	T>I:143,T>A:22,I>T:8,T>R:6,T>K:5,R>K:2,I>R:2,T>S:2,A>T:1,K>R:1,S>R:1,I>M:1	T:122640,I:431,A:27,R:15,K:9,S:3,M:1
1210	I	T	22	0	3.27E-01	1	I>V:49,I>T:22,I>L:7,I>M:4	I:123024,V:60,T:29,L:8,M:5
249	L	S	22	0	2.19E-01	1	L>F:41,L>S:22,L>M:22,L>V:10,F>S:4,F>L:4,L>W:2,S>A:2,S>R:2,G>E:2,A>G:2,L>A:2,L>C:1,S>T:1,V>D:1,L>R:1,S>V:1,S>H:1,L>D:1,I>L:1,T>I:1,T>P:1,L>T:1,L>E:1,S>F:1,G>S:1,V>L:1,A>V:1,A>S:1,L>G:1	L:122680,-:143,F:94,S:86,M:42,T:19,G:17,V:16,A:10,P:4,D:4,E:3,R:3,W:2,I:1,H:1,C:1
249	L	M	22	0	3.93E-01	1	L>F:41,L>S:22,L>M:22,L>V:10,F>S:4,F>L:4,L>W:2,S>A:2,S>R:2,G>E:2,A>G:2,L>A:2,L>C:1,S>T:1,V>D:1,L>R:1,S>V:1,S>H:1,L>D:1,I>L:1,T>I:1,T>P:1,L>T:1,L>E:1,S>F:1,G>S:1,V>L:1,A>V:1,A>S:1,L>G:1	L:122680,-:143,F:94,S:86,M:42,T:19,G:17,V:16,A:10,P:4,D:4,E:3,R:3,W:2,I:1,H:1,C:1
499	P	S	22	0	4.64E-01	1	P>S:22,P>L:21,P>H:10,P>R:6,H>R:4,P>T:3,S>T:3,S>H:1,T>R:1,S>R:1,L>S:1,H>L:1	P:122986,S:41,L:37,R:31,H:25,T:6
519	H	L	22	0	6.19E-03	1	H>Y:30,H>L:22,H>Q:8,H>D:5,H>N:4,H>R:4,H>P:2,H>I:1,Q>L:1,Q>R:1	H:123023,L:42,Y:34,Q:8,R:5,D:5,P:4,N:4,I:1
1109	F	L	22	0	2.96E-01	1	F>L:22,F>I:6,L>I:2,F>Y:1	F:123090,L:26,I:9,Y:1
771	A	V	22	0	5.83E-01	1	A>S:101,A>V:22,A>D:4,S>A:4,A>G:2,A>N:2,S>N:2,A>P:1,S>G:1,N>D:1,S>D:1,G>A:1,A>T:1	A:122918,S:163,V:28,D:6,N:4,G:4,T:2,P:1
957	Q	L	22	0	6.68E-02	1	Q>R:39,Q>L:22,R>Q:19,Q>H:9,H>R:3,Q>E:3,Q>K:1	Q:122397,R:650,L:65,H:10,E:3,K:1
132	E	D	22	0	4.06E-01	1	E>Q:38,E>D:22,E>A:17,E>K:16,E>G:4,E>V:3,K>Q:3,A>V:2,G>A:2,Q>K:1,D>V:1	E:122969,Q:58,D:32,A:28,K:22,V:9,G:5,-:3
817	F	L	22	0	2.96E-01	1	F>L:22,F>S:5,F>V:1,F>Y:1	F:123094,L:24,S:6,Y:1,V:1
1237	M	T	22	0	2.67E-01	1	M>I:338,M>V:41,I>V:24,M>T:22,M>L:19,I>T:11,M>K:4,V>I:1,T>K:1	M:122467,I:483,V:88,T:56,L:21,K:11
375	F	S	22	35	7.31E-04	1	S>F:35,F>S:22,L>F:10,F>L:9,S>A:5,S>P:4,F>Y:3,S>T:1,S>Y:1	S:65281,F:57695,L:108,-:22,Y:9,A:6,P:4,T:1
70	V	A	22	0	5.36E-01	1	V>I:426,I>V:139,V>F:107,V>A:22,V>L:15,I>L:14,L>F:10,I>F:9,I>T:9,V>G:6,S>N:2,T>S:2,I>N:2,F>V:2,G>D:1,I>S:1,I>M:1,F>I:1	V:82941,I:20924,-:18810,F:329,L:45,A:29,T:25,G:14,N:4,S:3,D:1,M:1
1167	G	V	22	1	5.83E-02	1	G>S:37,G>D:30,G>V:22,G>A:21,G>R:14,S>A:4,A>V:4,V>A:3,S>C:1,A>G:1,V>G:1,D>A:1,S>G:1,F>V:1,S>F:1	G:122748,V:187,A:68,S:57,D:46,R:18,F:1,C:1
147	K	Q	22	0	4.02E-01	1	K>E:85,K>N:76,K>R:34,K>Q:22,E>K:11,K>I:11,E>Q:6,N>T:6,K>T:6,N>I:5,T>I:4,I>K:1,N>K:1,R>I:1,T>K:1	K:120799,E:1710,N:286,I:146,-:94,R:41,Q:35,T:15
797	F	L	22	0	2.94E-01	1	F>L:22,F>C:8,F>I:1,C>F:1,F>V:1,F>S:1	F:122951,C:142,L:28,V:3,I:1,S:1
96	E	Q	22	1	7.93E-02	1	E>D:87,E>G:28,E>Q:22,E>K:8,E>A:7,G>A:7,E>V:5,A>V:4,D>V:3,V>A:2,G>V:2,K>Q:2,D>E:1,Q>E:1,D>Y:1,V>Y:1	E:122855,D:123,G:55,Q:35,A:24,V:23,K:8,Y:3
785	V	I	22	1	5.76E-01	1	V>A:26,V>I:22,V>F:10,V>G:2,V>D:1,I>V:1,A>G:1	V:123054,A:29,I:29,F:10,G:3,D:1
869	M	I	22	0	5.06E-01	1	M>I:22,M>K:1,M>V:1,M>L:1	M:123097,I:26,K:1,V:1,L:1
779	Q	R	22	1	3.73E-01	1	Q>K:36,Q>H:27,Q>R:22,Q>L:14,Q>E:13,K>E:5,K>R:5,R>K:4,E>Q:2,Q>P:1,R>Q:1,H>Y:1,H>Q:1,K>Q:1	Q:122925,K:63,R:44,E:36,H:33,L:23,P:1,Y:1
794	I	T	22	0	3.26E-01	1	I>V:37,I>T:22,I>L:12,I>F:4,V>F:3,L>F:2,I>S:1,L>S:1	I:123017,T:42,V:39,L:14,F:10,S:4
1022	A	S	22	0	2.95E-01	1	A>S:22,A>V:3	A:123093,S:30,V:3
177	I	V	22	4	2.64E-02	1	M>I:332,M>T:43,M>V:26,I>V:22,M>K:14,T>K:11,I>T:11,M>L:10,I>M:7,V>I:4,M>R:3,K>R:2,M>E:2,M>W:1,T>I:1	M:122186,I:673,T:134,V:68,K:37,L:11,-:8,R:6,E:2,W:1
712	I	V	22	0	5.84E-01	1	I>V:22,I>T:8,V>S:1,I>L:1,I>F:1,V>F:1	I:123085,V:28,T:9,F:2,L:1,S:1
137	N	D	22	0	6.14E-01	1	N>S:29,N>D:22,N>K:17,N>I:6,N>M:4,N>Y:3,S>T:2,N>T:1,N>V:1,N>H:1,N>W:1	N:123019,S:36,D:23,K:23,I:6,T:5,M:4,-:4,Y:3,H:1,V:1,W:1
163	A	S	22	0	2.98E-01	1	A>V:49,A>S:22,A>T:10,A>E:3,V>T:1,A>G:1,S>T:1	A:122983,V:83,S:37,T:16,E:6,G:1
690	Q	H	22	0	5.25E-01	1	Q>H:22,Q>R:18,Q>K:10,Q>L:8,K>R:4,H>R:2,H>P:2,L>V:1,R>Q:1,Q>P:1,H>V:1,R>K:1,P>L:1,K>E:1,Q>E:1	Q:123021,R:37,H:27,K:16,L:14,P:5,V:2,E:2,-:2
618	T	A	22	0	5.77E-01	1	T>I:66,T>A:22,T>S:18,T>K:11,T>R:4,A>S:3,R>K:2,T>N:1,I>R:1,I>T:1,S>R:1,S>P:1,T>P:1,I>A:1	T:122897,I:134,A:36,S:34,K:14,R:7,P:3,N:1
829	A	V	22	0	5.82E-01	1	A>T:41,A>S:25,A>V:22,A>G:1,A>E:1,T>A:1	A:122969,T:91,S:33,V:31,G:1,E:1
118	L	I	22	0	3.26E-01	1	L>F:97,L>I:22,F>L:3,L>V:3,L>P:2,I>V:1	L:122933,F:148,I:38,V:4,P:3
619	E	D	22	0	4.03E-01	1	E>Q:150,E>K:53,E>D:22,Q>E:19,K>Q:16,E>A:7,E>G:6,A>V:5,E>V:2,V>A:1,D>A:1	E:122649,Q:341,K:78,D:23,A:14,V:13,G:6,-:2
1122	M	L	22	0	8.79E-03	1	V>L:186,V>M:66,M>L:22,V>A:17,M>V:3,V>G:2,A>V:1,V>F:1	V:122623,L:336,M:126,A:37,G:3,F:1
79	F	S	22	1	1.57E-01	1	F>L:30,F>S:22,F>Y:4,F>C:1,S>F:1,L>I:1,L>S:1,L>V:1,S>C:1	F:123032,S:46,L:38,Y:4,C:2,V:2,-:1,I:1
190	R	M	22	0	6.70E-02	1	R>K:87,R>S:60,R>M:22,R>W:11,R>G:10,K>M:8,S>R:8,S>T:8,R>T:3,R>I:2,G>S:2,T>M:2,R>N:1,S>N:1,M>W:1,S>G:1,N>S:1,K>N:1	R:121258,S:1642,K:106,M:57,T:25,W:18,G:12,N:4,-:2,I:2
12	S	C	22	0	5.10E-04	1	S>F:111,S>C:22,S>P:20,S>A:9,F>Y:8,F>S:4,S>Y:4,S>T:4,Y>F:3,C>Y:3,S>L:1,T>S:1	S:122442,F:586,C:35,P:25,Y:20,A:10,T:6,L:1,-:1
326	I	V	22	0	5.84E-01	1	I>V:22,I>T:1,I>N:1	I:123101,V:23,N:1,T:1
1184	D	E	22	2	4.03E-01	1	D>N:42,D>E:22,D>Y:19,D>G:17,D>H:8,N>Y:6,H>Y:3,E>D:2,D>V:2,N>H:2,D>A:2,E>G:1,Y>H:1,N>D:1,E>A:1	D:122923,Y:78,N:52,E:30,G:20,H:18,A:3,V:2
842	G	D	22	0	3.64E-01	1	G>S:43,G>D:22,G>V:14,G>A:2,S>A:2,S>G:2,S>C:2,G>C:1,G>R:1,A>V:1	G:122984,S:70,D:34,V:29,A:4,C:4,R:1
1261	S	P	22	1	4.41E-01	1	S>F:30,S>P:22,S>Y:7,S>T:7,F>Y:6,S>A:5,P>S:1,Y>F:1,C>Y:1,S>C:1	S:122994,F:53,P:35,Y:30,T:7,A:6,C:1
25	P	T	22	0	5.02E-02	1	P>S:64,P>L:26,P>T:22,S>T:13,P>H:9,T>S:7,S>R:1,L>V:1,S>L:1,P>K:1,H>Y:1,H>L:1,H>P:1,L>P:1,T>A:1,H>R:1	P:72404,-:50315,S:169,L:105,T:103,H:22,R:4,A:1,K:1,V:1,Y:1
813	S	G	22	0	2.11E-01	1	S>N:46,S>I:27,S>G:22,S>T:8,N>I:7,S>R:4,T>I:4,R>I:2,G>R:2,S>P:1,R>C:1,S>C:1,N>S:1,I>R:1,R>G:1	S:122874,I:119,N:73,G:27,R:15,T:14,C:2,-:1,P:1
71	S	A	22	2	2.95E-01	1	S>F:68,S>P:32,S>A:22,F>Y:13,S>T:8,S>Y:7,T>A:3,F>S:2,Y>F:2,A>S:2,H>V:1,H>Y:1,P>H:1,S>H:1,A>G:1,P>S:1	S:122724,F:222,P:56,-:42,A:34,Y:29,T:9,H:7,G:2,V:1
485	G	D	22	0	3.65E-01	1	G>S:45,G>D:22,G>R:17,G>V:11,G>A:5,A>V:3,V>A:2,D>V:2,S>A:2,D>A:1	G:122950,S:64,D:38,V:34,R:28,A:12
1157	K	R	22	0	6.80E-01	1	K>N:29,K>R:22,K>E:8,K>T:4,T>M:2,K>M:2,N>T:1,N>Y:1,K>Q:1	K:123037,N:37,R:29,E:8,M:6,T:6,Q:2,Y:1
750	S	N	22	1	4.48E-01	1	S>N:22,S>G:19,S>I:8,S>R:4,N>I:2,N>S:1,R>G:1,T>I:1,S>T:1,R>I:1	S:123047,N:30,G:25,I:16,R:7,T:1
616	N	K	22	0	3.53E-01	1	N>K:22,N>S:21,N>D:7,N>Y:1	N:123050,S:36,K:32,D:7,Y:1
1079	P	T	22	0	1.43E-01	1	P>S:60,P>T:22,S>T:20,P>L:6,T>S:5,P>H:3,S>L:1	P:122910,S:136,T:69,L:8,H:3
461	L	I	22	0	3.26E-01	1	L>I:22,L>F:1,I>V:1,L>V:1	L:123096,I:26,V:2,-:1,F:1
1075	F	L	22	0	2.97E-01	1	F>L:22,F>Y:5,F>V:1,F>S:1,F>N:1,F>C:1,L>V:1	F:123077,L:38,Y:5,V:3,S:1,N:1,C:1
1101	H	D	22	0	2.23E-02	1	H>Y:375,H>Q:56,H>D:22,H>R:11,H>N:11,Q>R:6,H>L:3,N>D:2,H>T:1	H:122326,Y:628,Q:82,D:51,R:23,N:12,L:3,T:1
354	N	T	22	0	1.34E-01	1	N>K:58,N>D:41,N>S:37,N>T:22,N>H:20,D>N:5,S>T:4,K>N:1,Y>H:1,N>Y:1,H>Y:1	N:122826,K:107,D:58,T:57,S:47,H:27,Y:4
689	S	N	22	0	4.47E-01	1	S>I:26,S>N:22,S>R:18,S>T:16,S>G:10,R>G:6,N>I:6,T>I:5,R>I:2,G>R:2,S>A:1,R>C:1	S:122874,I:140,N:32,R:31,G:21,T:17,-:8,A:2,C:1
397	A	V	22	0	5.82E-01	1	A>V:22,A>S:4,A>T:3	A:123089,V:28,S:6,T:3
493	Q	E	22	6	8.50E-02	1	Q>R:90,R>Q:88,Q>L:28,Q>E:22,Q>K:18,Q>H:16,Q>P:7,E>Q:6,K>R:3,R>K:2,R>L:2,R>V:1,R>G:1,K>E:1,P>Q:1	Q:108200,R:14577,E:215,L:72,H:25,K:24,P:11,V:1,G:1
1136	T	I	21	1	3.42E-01	1	T>I:21,T>A:11,T>K:7,T>S:6,K>T:2,T>P:2,I>T:1,K>R:1,T>R:1,S>R:1	T:123047,I:36,K:17,A:13,S:7,R:4,P:2
179	L	P	21	0	3.63E-01	1	L>F:61,L>I:28,L>P:21,L>R:10,S>R:2,L>S:2,P>H:2,P>S:2,L>K:1,R>H:1,L>E:1,L>A:1,L>V:1,L>M:1,I>V:1	L:122922,F:86,P:46,I:32,R:21,S:5,H:4,-:3,V:2,K:2,M:1,A:1,E:1
23	Q	H	21	1	5.39E-01	1	Q>R:29,Q>H:21,Q>L:14,Q>P:8,Q>K:5,H>R:4,T>N:2,Q>S:2,Q>E:2,K>R:1,R>Q:1,Q>A:1,R>L:1,R>K:1,H>P:1,Q>T:1,Q>I:1,H>Q:1,S>Y:1,P>L:1,P>A:1	Q:122597,T:369,R:55,L:31,P:27,H:26,K:6,E:4,I:4,A:2,N:2,S:2,Y:1
946	G	E	21	0	4.82E-01	1	G>R:34,G>E:21,G>V:19,V>A:2,G>A:2,R>G:2,A>V:2,E>A:2,R>E:1	G:122900,R:121,V:69,E:29,A:7
164	N	H	21	0	3.08E-01	1	N>K:143,N>S:32,N>H:21,N>T:14,N>I:8,N>Y:6,S>T:6,K>N:6,N>D:5,H>Y:3,T>I:3	N:122319,K:672,S:43,H:28,T:24,Y:19,I:15,D:6
482	G	R	21	0	4.50E-01	1	G>S:27,G>D:24,G>R:21,G>V:13,G>A:2,R>S:2,D>V:2,D>Y:1,V>I:1,S>D:1,F>V:1,S>F:1,S>C:1	G:122925,R:53,S:42,-:39,D:30,V:28,A:3,I:3,C:1,Y:1,F:1
1165	D	Y	21	0	3.34E-02	1	D>N:26,D>G:25,D>Y:21,D>E:10,D>A:6,E>G:5,N>Y:5,D>V:4,D>H:4,G>V:3,V>A:2,E>A:2,H>Y:2,V>Y:1,Y>V:1,A>V:1,N>H:1	D:122945,Y:57,G:54,N:31,A:15,E:10,V:9,H:5
448	N	D	21	0	6.23E-01	1	N>D:21,N>S:16,N>K:5,N>T:3,S>T:2,T>I:1	N:123070,D:23,S:21,T:6,K:5,I:1
501	Y	N	21	86	9.44E-04	1	N>Y:86,N>T:48,Y>N:21,N>S:10,N>I:6,N>H:6,T>I:4,S>T:3,H>Y:3,Y>H:3,Y>T:2,Y>F:2,N>R:1,N>K:1,Y>I:1,Y>K:1,T>N:1	Y:66056,N:56787,T:230,I:22,S:16,H:10,K:2,F:2,R:1
146	H	R	21	0	2.26E-01	1	Q>K:598,H>Y:232,H>Q:130,Q>H:63,K>Q:39,H>R:21,H>N:19,Q>P:13,H>L:12,H>K:9,Q>R:9,Q>L:7,H>P:4,N>D:4,H>D:3,P>L:3,N>K:3,R>K:2,K>E:1,L>Y:1,K>R:1,H>S:1,Q>D:1	H:105051,Q:15725,K:1405,-:431,Y:329,L:64,R:54,N:29,P:27,D:9,S:1,E:1
1167	G	A	21	1	1.80E-02	1	G>S:37,G>D:30,G>V:22,G>A:21,G>R:14,S>A:4,A>V:4,V>A:3,S>C:1,A>G:1,V>G:1,D>A:1,S>G:1,F>V:1,S>F:1	G:122748,V:187,A:68,S:57,D:46,R:18,F:1,C:1
1239	S	G	21	0	2.26E-01	1	S>T:30,S>N:24,S>G:21,T>I:4,S>R:4,S>I:2,R>G:2,S>C:2,I>T:1	S:123017,T:38,N:31,G:25,I:9,R:4,C:2
1155	Y	F	21	0	1.33E-01	1	Y>H:33,Y>F:21	Y:123042,F:44,H:40
948	L	I	21	0	3.37E-01	1	L>I:21	L:123099,I:27
1113	Q	L	21	0	7.49E-02	1	Q>K:46,Q>L:21,Q>H:21,Q>R:20,R>K:6,Q>E:4,K>R:3,K>E:1	Q:122945,K:83,L:41,H:26,R:26,E:5
947	K	R	21	1	6.93E-01	1	K>R:21,K>T:8,K>I:5,R>I:1,K>E:1,T>I:1,R>K:1	K:123071,R:22,T:18,I:14,E:1
18	L	I	21	0	3.37E-01	1	L>F:453,F>L:94,L>I:21,L>R:9,L>P:8,L>S:7,L>V:3,R>K:2,L>T:2,I>K:1,R>P:1,S>T:1,F>P:1,T>L:1,P>S:1,I>T:1,H>R:1,P>H:1,S>P:1	L:120105,F:2635,R:260,-:39,I:28,P:21,T:21,S:9,K:4,V:3,H:1
282	N	S	21	0	4.64E-01	1	N>S:21,N>K:15,N>D:10,N>Y:8,N>I:6,N>H:2,S>T:2,N>T:2,T>I:1	N:123034,S:31,K:22,D:14,I:10,Y:8,T:5,H:2
178	N	H	21	0	1.30E-02	1	D>N:153,D>H:94,N>H:21,D>G:17,H>Y:15,H>D:15,D>Y:11,D>E:10,D>A:2,E>G:2,D>F:1,H>L:1,N>Y:1,Y>H:1,Y>D:1,Y>V:1	D:122505,H:282,N:227,Y:53,G:35,E:13,-:4,V:3,A:2,F:1,L:1
820	D	E	21	0	4.15E-01	1	D>E:21,D>N:20,D>H:3,D>G:2,N>H:2,E>G:1,N>Y:1,D>S:1,H>Y:1,A>V:1,E>A:1	D:123060,E:27,N:23,H:6,G:4,Y:3,V:1,S:1,A:1
811	K	R	21	1	6.95E-01	1	K>R:21,K>T:9,K>N:7,K>I:5,K>E:3,K>Q:3,K>S:1,N>I:1,R>I:1,T>I:1,R>K:1	K:123056,R:24,I:18,T:10,N:8,Q:3,E:3,-:3,S:1
239	Q	R	21	0	3.90E-01	1	Q>R:21,Q>L:8,Q>K:7,Q>H:7,R>K:4,Q>E:2,K>R:1,K>E:1	Q:123062,R:34,K:12,L:8,H:7,E:3
1065	V	A	21	0	5.85E-01	1	V>L:46,V>A:21,V>M:8,M>L:6,V>G:2,L>F:1	V:123008,L:78,A:26,M:11,G:2,F:1
768	T	I	21	0	3.43E-01	1	T>N:26,T>I:21,T>A:9,T>S:5,S>N:2,T>P:1	T:123019,N:49,I:39,A:10,S:8,P:1
1189	V	F	21	0	3.34E-02	1	V>I:31,V>F:21,V>A:15,I>V:1	V:123041,I:35,F:32,A:18
499	P	L	21	0	3.69E-01	1	P>S:22,P>L:21,P>H:10,P>R:6,H>R:4,P>T:3,S>T:3,S>H:1,T>R:1,S>R:1,L>S:1,H>L:1	P:122986,S:41,L:37,R:31,H:25,T:6
289	I	L	21	0	1.21E-02	1	V>I:442,I>V:138,V>L:49,I>L:21,V>A:3,V>E:1	V:121429,I:1600,L:93,A:3,E:1
401	V	L	21	0	6.42E-02	1	V>L:21,V>I:14,I>L:6,V>G:1,V>A:1	V:123063,L:43,I:18,G:1,A:1
428	D	G	21	0	3.73E-01	1	D>G:21,D>E:17,D>Y:9,D>H:8,E>G:4,D>A:2,A>V:2,G>A:2,G>V:1,Y>H:1,V>A:1,D>V:1,H>Y:1,E>D:1,V>Y:1	D:123030,G:38,E:23,Y:13,H:10,A:8,V:4
862	P	S	21	1	4.74E-01	1	P>S:21,P>L:4,P>Q:3,S>T:2,S>P:1,P>R:1,P>A:1	P:123082,S:32,Q:4,L:4,T:2,A:1,R:1
113	K	R	21	1	6.95E-01	1	K>R:21,K>N:14,K>T:8,K>Q:4,N>T:3,K>M:3,K>E:3,T>M:2,R>K:1	K:123061,R:23,N:17,T:13,M:5,Q:4,E:3
211	N	K	21	0	3.36E-01	1	N>S:24,N>K:21,N>D:20,N>I:19,N>Y:9,N>T:7,N>H:7,I>L:4,S>T:2,H>Y:2,N>G:2,I>N:1,D>N:1,I>K:1,K>I:1,D>G:1,T>I:1	N:110765,-:12092,I:129,S:30,K:30,Y:23,D:22,T:12,L:11,H:7,G:3,M:1,R:1
408	R	I	21	0	1.44E-03	1	S>R:150,R>S:79,R>I:21,S>N:19,S>G:18,R>K:17,R>G:12,S>I:4,R>T:2,T>I:1,S>T:1,I>T:1,N>I:1,N>S:1,G>R:1	R:74781,S:48177,I:65,G:44,K:27,N:26,T:6
1229	M	T	21	0	2.80E-01	1	M>I:351,M>L:25,M>T:21,M>V:19,I>T:14,I>V:11,I>M:4	M:122450,I:526,T:82,V:36,L:32
860	V	L	21	0	6.43E-02	1	V>I:33,V>L:21,V>F:13,V>A:8,I>L:8,L>F:7,I>V:2	V:123005,I:45,L:41,F:23,A:10,-:2
1202	K	Q	21	2	1.62E-02	1	E>Q:185,E>K:39,K>Q:21,E>G:14,Q>E:7,E>D:6,E>A:5,E>V:4,A>V:3,Q>K:2,V>A:1,G>A:1	E:122690,Q:328,K:60,G:17,V:12,A:9,D:8,-:2
561	P	H	21	0	4.68E-01	1	P>S:40,P>H:21,P>L:8,P>T:5,P>A:3,S>T:2,P>R:2,P>F:1	P:122985,S:76,H:37,L:12,T:9,A:4,R:2,F:1
356	K	N	21	0	3.56E-01	1	K>T:62,K>R:43,K>N:21,T>K:9,K>E:8,K>Q:7,R>K:3,K>M:3,N>T:2,R>Q:1,T>M:1,R>Y:1	K:118442,T:4562,R:59,N:34,Q:13,E:10,M:5,Y:1
287	D	N	21	0	6.31E-01	1	D>N:21,D>G:18,D>H:18,D>E:12,N>H:6,D>Y:3,H>Y:3,D>A:3,E>A:3,D>V:2,E>G:1,E>K:1	D:123009,H:35,G:30,N:24,E:13,A:6,Y:6,V:2,K:1
1260	D	E	21	0	4.18E-01	1	D>N:114,D>Y:38,D>E:21,D>H:13,H>Y:10,N>H:8,D>G:7,D>A:7,N>D:4,E>A:3,N>Y:3,E>G:3,N>G:1,Y>H:1	D:122659,N:193,Y:189,H:34,E:25,G:14,A:12
76	T	A	21	0	5.86E-01	1	T>I:284,I>T:24,T>A:21,T>S:17,T>N:16,A>S:1,A>I:1,T>P:1,I>V:1,S>T:1,T>K:1,T>L:1	T:121187,I:1856,A:33,S:23,N:16,-:7,P:1,K:1,V:1,L:1
726	I	T	21	0	3.40E-01	1	I>V:37,I>T:21,I>F:1,I>M:1,I>L:1,I>S:1	I:123055,V:42,T:24,F:2,S:1,L:1,M:1
154	E	A	21	0	2.00E-01	1	E>Q:29,E>K:26,E>A:21,E>G:14,E>D:9,K>Q:6,Q>E:2,A>V:2,K>E:2,D>E:1,R>L:1,E>R:1,G>E:1	E:122877,K:94,A:44,Q:43,G:43,D:11,L:10,V:3,R:1
500	T	S	21	0	2.33E-01	1	T>S:21,T>A:18,T>N:4,S>N:3,T>P:2,T>I:1,T>F:1,A>S:1	T:123070,S:27,A:18,N:7,P:2,I:1,F:1
616	N	S	21	0	4.63E-01	1	N>K:22,N>S:21,N>D:7,N>Y:1	N:123050,S:36,K:32,D:7,Y:1
539	V	I	21	0	5.84E-01	1	V>I:21,V>F:1,V>G:1	V:123099,I:25,G:1,F:1
149	N	S	21	0	4.61E-01	1	N>D:24,N>S:21,N>K:18,N>Y:8,N>I:5,N>H:4,S>T:3,N>T:2,S>A:1	N:123024,S:28,D:24,K:20,Y:11,I:5,T:5,-:4,H:4,A:1
821	L	I	21	1	3.40E-01	1	L>I:21,L>V:11,I>V:6,L>R:1,L>P:1,I>L:1,L>F:1	L:123069,V:28,I:26,F:1,P:1,R:1
212	I	V	21	3	1.26E-02	1	I>L:139,L>I:91,L>S:27,I>V:21,L>V:10,L>F:7,L>G:4,I>M:3,V>I:3,I>N:2,L>E:2,V>L:1,V>G:1,M>L:1,I>T:1,S>G:1,P>S:1,L>P:1,L>K:1,F>S:1	L:110795,I:11769,S:202,-:165,V:101,N:35,G:27,E:16,F:8,M:4,T:2,K:1,P:1
1227	I	V	21	0	5.94E-01	1	I>V:21,I>T:13,I>M:12,I>L:11,M>L:4,I>K:1,M>T:1	I:123048,V:28,T:19,L:17,M:13,K:1
1113	Q	H	21	0	5.39E-01	1	Q>K:46,Q>L:21,Q>H:21,Q>R:20,R>K:6,Q>E:4,K>R:3,K>E:1	Q:122945,K:83,L:41,H:26,R:26,E:5
624	I	M	21	0	5.13E-01	1	I>V:25,I>M:21,I>L:6,I>F:3,I>T:2,M>T:1	I:123048,M:28,V:28,-:9,L:6,T:4,F:3
168	F	L	21	0	3.09E-01	1	F>L:21,F>S:6,F>V:1	F:123091,L:26,S:8,V:1
510	V	I	21	0	5.86E-01	1	V>I:21,V>L:11,I>L:3,V>A:2,V>E:1,V>T:1	V:123075,I:28,L:18,A:2,E:2,T:1
213	E	D	21	0	1.58E-03	1	G>E:52,V>L:48,V>G:25,E>D:21,G>V:19,E>G:18,V>M:17,G>R:13,M>L:9,V>A:9,E>V:8,V>E:8,R>W:5,V>R:3,G>W:3,E>Q:2,E>A:2,L>P:1,A>E:1,E>R:1,G>L:1,A>V:1,W>G:1,T>P:1,E>T:1,A>P:1	V:71990,G:33027,E:17133,-:665,L:143,R:69,D:40,M:28,A:14,W:10,P:4,Q:2,T:1
449	Y	H	20	1	7.65E-01	1	Y>H:20,Y>S:6,Y>N:4,Y>D:3,N>S:3,N>D:3,H>N:3,H>Y:1,Y>C:1	Y:123032,H:32,N:30,S:18,D:9,-:4,C:1
12	S	P	20	0	4.68E-01	1	S>F:111,S>C:22,S>P:20,S>A:9,F>Y:8,F>S:4,S>Y:4,S>T:4,Y>F:3,C>Y:3,S>L:1,T>S:1	S:122442,F:586,C:35,P:25,Y:20,A:10,T:6,L:1,-:1
820	D	N	20	0	6.41E-01	1	D>E:21,D>N:20,D>H:3,D>G:2,N>H:2,E>G:1,N>Y:1,D>S:1,H>Y:1,A>V:1,E>A:1	D:123060,E:27,N:23,H:6,G:4,Y:3,V:1,S:1,A:1
769	G	R	20	0	4.67E-01	1	G>V:36,G>R:20,G>A:15,G>E:11,V>A:10,A>V:3,E>A:3,V>C:1,E>V:1,V>R:1	G:122615,V:416,A:43,R:34,E:17,C:1
324	E	K	20	1	5.97E-01	1	E>Q:32,E>K:20,E>D:14,E>G:9,E>A:7,K>Q:4,E>V:3,A>V:2,G>V:1,K>E:1,D>V:1,G>A:1	E:123003,Q:47,K:36,D:14,A:10,G:9,V:7
354	N	H	20	0	3.20E-01	1	N>K:58,N>D:41,N>S:37,N>T:22,N>H:20,D>N:5,S>T:4,K>N:1,Y>H:1,N>Y:1,H>Y:1	N:122826,K:107,D:58,T:57,S:47,H:27,Y:4
227	V	A	20	1	5.98E-01	1	V>I:56,V>L:39,V>A:20,I>L:10,I>V:4,V>M:1,V>E:1,M>L:1,I>M:1,A>V:1	V:122959,I:73,L:67,A:24,M:2,E:1
841	L	I	20	0	3.52E-01	1	L>F:27,L>I:20,I>R:2,L>R:2,L>P:1,H>R:1,L>H:1	L:123059,F:31,I:25,R:9,H:1,P:1
730	S	F	20	0	1.46E-01	1	S>F:20,S>A:5,S>Y:2,F>Y:2,S>P:1,S>K:1,S>T:1,A>S:1	S:123039,F:74,A:6,Y:4,K:1,P:1,T:1
876	A	S	20	0	3.28E-01	1	A>S:20,A>T:7,A>V:2,S>T:1	A:123091,S:24,T:9,V:2
185	D	N	20	244	6.24E-02	1	N>D:244,N>S:77,N>K:36,N>I:23,D>N:20,N>Y:20,N>T:19,S>T:14,T>I:6,N>H:3,S>N:2,H>Y:1,N>A:1,Y>F:1,N>G:1,I>N:1,N>L:1,K>N:1,N>E:1,N>R:1	N:121902,D:571,I:331,S:115,K:73,Y:65,T:48,-:9,G:3,H:3,F:2,A:1,L:1,E:1,R:1
187	K	E	20	0	5.81E-01	1	K>E:20,K>N:16,K>T:13,K>Q:9,K>R:8,K>I:5,N>T:3,T>I:2,K>G:1,K>S:1,K>A:1,Q>E:1	K:122983,E:35,N:26,T:20,Q:19,-:16,R:12,I:12,G:1,S:1,A:1
82	P	H	20	0	4.85E-01	1	P>S:39,P>H:20,P>L:18,P>T:12,S>T:7,P>R:4	P:122926,S:66,T:49,L:42,H:39,R:4
724	T	I	20	0	3.55E-01	1	T>A:24,T>I:20,T>S:16,A>S:2,T>K:1,S>P:1,A>T:1	T:123025,A:41,I:31,S:26,K:2,P:1
791	T	A	20	1	5.97E-01	1	T>I:109,T>A:20,T>P:12,T>K:11,I>T:6,T>S:2,I>P:1,N>K:1,T>N:1,A>T:1	T:122703,I:358,A:27,K:18,P:15,N:3,S:2
523	T	N	20	0	1.62E-01	1	T>N:20,T>A:12,T>I:11,T>S:4,T>P:3	T:123036,A:37,N:32,I:13,S:5,P:3
658	N	D	20	0	6.35E-01	1	N>S:388,S>N:28,N>K:25,N>D:20,N>Y:14,N>H:7,N>T:3,S>T:3,N>I:3,H>Y:1,T>I:1	N:121508,S:1506,K:42,Y:26,D:22,H:10,T:7,I:5
1072	E	K	20	0	5.97E-01	1	E>K:20,E>Q:16,E>D:16,E>A:9,E>G:3,E>V:3,K>Q:3,A>V:2,G>V:1,E>R:1,G>A:1	E:123034,K:25,Q:21,D:17,A:16,V:8,G:4,R:1
606	N	K	20	0	3.85E-01	1	N>K:20,N>S:18,N>Y:9,N>D:8,N>H:1,S>T:1	N:123056,K:23,S:22,Y:13,D:10,H:1,T:1
472	I	V	20	0	6.05E-01	1	I>V:20,I>T:12,I>L:7,I>F:4,L>F:2,I>N:1,I>M:1	I:123068,V:22,T:19,L:9,F:6,M:1,N:1
1113	Q	R	20	0	4.01E-01	1	Q>K:46,Q>L:21,Q>H:21,Q>R:20,R>K:6,Q>E:4,K>R:3,K>E:1	Q:122945,K:83,L:41,H:26,R:26,E:5
517	L	I	20	0	3.52E-01	1	L>F:76,L>I:20,L>V:14,L>P:3,L>Q:1,L>H:1,L>R:1,I>V:1	L:122965,F:103,I:28,V:22,P:5,R:1,Q:1,H:1
1242	S	G	20	0	2.37E-01	1	S>N:26,S>I:25,S>G:20,S>T:7,N>I:4,T>I:3,S>R:2,S>C:2,R>G:1,I>K:1,S>K:1	S:122956,I:88,N:32,G:29,T:9,-:5,K:3,C:2,R:2
156	E	G	20	14	4.01E-01	1	E>Q:40,E>D:37,E>G:20,G>E:14,E>K:9,E>V:6,K>Q:5,E>A:4,A>V:3,G>A:2,G>R:1,D>H:1,G>V:1	E:84979,-:33494,G:4507,Q:66,D:37,V:16,K:9,R:9,A:7,C:1,H:1
478	T	I	20	1	3.54E-01	1	K>R:463,R>K:123,K>T:110,K>E:58,T>K:56,K>N:34,K>Q:23,T>I:20,K>I:10,N>T:9,R>Q:5,T>R:3,R>T:3,N>I:3,E>K:2,T>A:1,I>T:1,I>V:1,Q>K:1,R>S:1,R>G:1,Q>E:1,R>N:1	K:91780,T:26327,R:4667,I:157,E:82,N:57,Q:51,S:1,V:1,-:1,A:1,G:1
1071	Q	R	20	0	4.02E-01	1	Q>H:24,Q>R:20,Q>K:16,Q>L:15,H>Q:8,R>K:4,Q>E:4,K>E:3,K>R:2,H>Y:1,H>R:1,L>S:1,H>L:1	Q:122911,H:100,L:54,R:26,K:25,E:8,S:1,Y:1
896	I	T	20	0	3.56E-01	1	I>T:20,I>L:13,I>V:11,I>M:4	I:123071,T:27,L:13,V:11,M:4
1233	M	V	20	0	4.89E-01	1	M>I:48,M>V:20,M>L:10,M>T:10,I>V:8,I>T:8,T>K:1	M:122980,I:59,V:37,T:36,L:13,K:1
415	T	N	20	0	1.61E-01	1	T>N:20,T>A:16,T>S:8,T>I:7,T>P:3,A>T:2,S>N:2	T:123044,N:33,A:27,I:9,S:8,P:4,-:1
1069	P	S	20	0	4.91E-01	1	P>S:20,P>L:5,P>H:4,P>T:4,S>T:3,T>A:1	P:123060,S:44,T:10,H:6,L:5,A:1
236	T	S	20	0	2.48E-01	1	T>S:20,T>N:1	T:123098,S:26,N:2
211	N	D	20	1	6.10E-01	1	N>S:24,N>K:21,N>D:20,N>I:19,N>Y:9,N>T:7,N>H:7,I>L:4,S>T:2,H>Y:2,N>G:2,I>N:1,D>N:1,I>K:1,K>I:1,D>G:1,T>I:1	N:110765,-:12092,I:129,S:30,K:30,Y:23,D:22,T:12,L:11,H:7,G:3,M:1,R:1
1079	S	T	20	5	4.69E-03	1	P>S:60,P>T:22,S>T:20,P>L:6,T>S:5,P>H:3,S>L:1	P:122910,S:136,T:69,L:8,H:3
11	V	F	20	0	3.81E-02	1	V>I:55,V>F:20,V>A:15,L>F:2,V>L:2,V>P:1,I>V:1,I>L:1	V:123009,I:69,F:24,A:18,L:4,-:1,P:1
308	I	L	20	0	1.35E-02	1	V>L:184,V>I:39,I>L:20,V>C:1,V>F:1,V>A:1	V:122763,L:310,I:50,C:1,A:1,F:1
248	Y	S	20	0	2.13E-04	1	Y>H:139,Y>W:29,Y>S:20,H>Y:15,N>S:8,Y>N:6,H>N:6,Y>L:6,Y>C:5,Y>D:5,Y>F:4,S>C:3,N>D:3,C>S:2,S>N:2,H>S:2,Y>P:1,D>Y:1,L>T:1,S>E:1,R>G:1,Q>Y:1,R>Q:1,S>R:1,S>Q:1,Y>E:1	Y:122250,H:259,-:206,S:198,N:69,W:50,L:32,D:19,C:17,E:7,G:5,F:5,T:4,Q:3,P:1,R:1
1187	N	D	20	0	6.38E-01	1	N>S:26,N>D:20,N>Y:18,N>T:14,N>K:8,N>H:7,N>I:5,T>I:4,H>Y:3,S>T:2,Y>N:1	N:122975,Y:47,S:29,T:24,D:23,H:10,I:10,K:8
1087	A	V	20	0	6.02E-01	1	A>S:119,A>V:20,A>T:9,S>G:3,A>P:3,S>A:2,A>G:1,T>S:1,S>P:1	A:122812,S:263,V:26,T:14,G:7,P:4
704	S	P	20	0	4.73E-01	1	S>L:82,S>P:20,S>T:10,S>A:10,P>L:6,T>A:2,L>S:2,L>F:1,L>Y:1	S:118944,L:4122,P:31,A:17,T:10,Y:1,F:1
185	N	Y	20	0	1.81E-01	1	N>D:244,N>S:77,N>K:36,N>I:23,D>N:20,N>Y:20,N>T:19,S>T:14,T>I:6,N>H:3,S>N:2,H>Y:1,N>A:1,Y>F:1,N>G:1,I>N:1,N>L:1,K>N:1,N>E:1,N>R:1	N:121902,D:571,I:331,S:115,K:73,Y:65,T:48,-:9,G:3,H:3,F:2,A:1,L:1,E:1,R:1
639	G	S	20	0	2.51E-01	1	G>S:20,G>D:12,G>V:10,G>R:6,G>A:6,G>C:2,R>C:2,S>A:2,S>R:1,A>V:1,D>V:1,R>S:1	G:123044,S:30,V:16,D:12,C:9,A:8,R:7
21	R	G	20	0	4.40E-01	1	R>T:65,R>K:50,R>I:28,T>I:23,R>G:20,R>S:10,S>T:8,K>T:7,I>T:5,T>R:3,T>S:3,R>Q:2,I>V:1,T>P:1,S>G:1,N>S:1,K>N:1,T>K:1,I>R:1,R>N:1,R>L:1,G>S:1,K>R:1,I>G:1,Q>P:1,K>Q:1	R:118866,T:3874,I:203,K:72,G:55,S:24,L:17,Q:5,N:5,P:2,-:2,V:1
45	S	F	20	0	1.47E-01	1	S>F:20,S>P:12,S>A:7,S>T:5,F>Y:4,S>Y:4,T>A:1	S:123051,F:38,P:14,A:9,Y:8,T:6
14	H	Q	20	185	2.12E-02	1	Q>H:185,Q>R:70,Q>K:27,H>Q:20,Q>L:12,Q>E:7,R>K:5,K>R:3,Q>P:1,Q>S:1,R>Q:1,Q>N:1,H>V:1,K>E:1	Q:122510,H:334,R:120,K:87,-:37,L:25,E:9,N:1,S:1,P:1,V:1
1104	I	L	20	0	1.29E-02	1	V>L:561,V>I:59,L>V:23,I>L:20,V>A:11,I>V:1	V:120417,L:2629,I:67,A:13
1225	I	M	20	0	5.25E-01	1	I>V:54,I>M:20,I>T:18,I>L:7,I>F:6,T>S:5,S>N:4,V>F:4,I>N:2,M>L:2,L>S:1,F>S:1,I>S:1,V>I:1,L>F:1	I:122954,V:69,M:35,T:26,F:14,S:12,L:10,N:6
521	S	T	20	11	4.59E-03	1	P>S:89,P>T:48,S>T:20,P>L:17,T>S:11,P>Q:10,S>P:7,T>P:6,P>R:5,Q>R:4,L>Q:3,S>A:2,S>R:2,T>Q:1,T>A:1,R>Q:1,L>R:1,P>A:1	P:121102,S:1517,T:421,Q:33,L:32,R:16,A:4,-:1
638	T	A	19	0	6.09E-01	1	T>I:34,T>A:19,T>R:13,T>K:4,T>S:3,A>S:2,I>T:2,K>E:1,S>R:1,K>R:1	T:122998,I:72,A:24,R:20,K:6,S:5,E:1
135	F	L	19	0	3.44E-01	1	F>L:19,F>S:3,F>I:2,I>V:1,L>I:1,F>Q:1,F>V:1	F:123093,L:22,V:4,I:3,S:3,Q:1
964	K	R	19	2	7.23E-01	1	K>R:19,K>E:8,K>N:6,K>T:3,R>K:2,K>I:1,N>I:1,R>I:1	K:123062,R:28,E:14,T:13,N:6,I:3
407	V	I	19	0	6.08E-01	1	V>I:19,V>L:3,I>L:1,V>A:1,V>F:1	V:123099,I:21,L:4,F:1,A:1
790	K	N	19	0	3.88E-01	1	K>N:19,K>R:13,K>E:7,K>Q:4,K>T:3,N>T:3,K>I:2,R>K:1	K:123059,N:27,R:16,T:10,E:7,Q:4,I:3
213	G	V	19	25	2.89E-04	1	G>E:52,V>L:48,V>G:25,E>D:21,G>V:19,E>G:18,V>M:17,G>R:13,M>L:9,V>A:9,E>V:8,V>E:8,R>W:5,V>R:3,G>W:3,E>Q:2,E>A:2,L>P:1,A>E:1,E>R:1,G>L:1,A>V:1,W>G:1,T>P:1,E>T:1,A>P:1	V:71990,G:33027,E:17133,-:665,L:143,R:69,D:40,M:28,A:14,W:10,P:4,Q:2,T:1
408	S	N	19	1	6.25E-03	1	S>R:150,R>S:79,R>I:21,S>N:19,S>G:18,R>K:17,R>G:12,S>I:4,R>T:2,T>I:1,S>T:1,I>T:1,N>I:1,N>S:1,G>R:1	R:74781,S:48177,I:65,G:44,K:27,N:26,T:6
1184	D	Y	19	0	4.74E-02	1	D>N:42,D>E:22,D>Y:19,D>G:17,D>H:8,N>Y:6,H>Y:3,E>D:2,D>V:2,N>H:2,D>A:2,E>G:1,Y>H:1,N>D:1,E>A:1	D:122923,Y:78,N:52,E:30,G:20,H:18,A:3,V:2
1016	A	T	19	0	6.07E-01	1	A>V:28,A>S:25,A>T:19,A>E:1	A:123011,V:44,S:37,T:32,E:2
867	D	N	19	0	6.56E-01	1	D>N:19,D>G:15,D>E:13,D>A:6,N>Y:5,D>Y:4,E>G:3,D>V:2,E>A:1	D:123041,G:26,N:22,E:15,Y:11,A:9,V:2
1249	S	F	19	0	1.57E-01	1	S>F:19,S>A:9,S>P:9,S>Y:6,F>Y:4,Y>F:2,S>G:1,P>S:1,S>C:1,S>T:1	S:123049,F:28,Y:20,P:13,A:11,-:2,C:1,T:1,G:1
81	N	S	19	0	4.91E-01	1	N>S:19,N>K:8,N>D:8,N>Y:4	N:123078,S:21,K:10,D:8,Y:8,-:1
259	T	S	19	0	2.62E-01	1	T>I:80,T>A:59,T>S:19,T>K:10,T>P:6,A>S:5,S>P:4,T>R:3,I>T:3,A>T:2,K>R:2,I>R:1,R>G:1,S>R:1	T:122733,I:186,A:126,S:34,P:17,K:12,-:9,R:8,G:1
1186	L	I	19	0	3.68E-01	1	L>I:19,L>F:3,L>N:1,L>P:1	L:123098,I:23,F:3,P:1,N:1
1073	K	E	19	0	5.94E-01	1	K>N:178,K>R:33,K>T:25,K>E:19,K>M:11,N>T:8,K>Q:6,T>M:5,N>K:1,T>K:1	K:122495,N:451,T:90,R:36,E:25,M:22,Q:7
97	K	Q	19	0	4.49E-01	1	K>E:124,K>N:58,K>R:27,K>Q:19,K>T:11,N>T:7,K>M:3,E>K:2,Q>E:1,T>M:1,N>K:1	K:122374,E:570,N:92,R:36,T:26,Q:22,M:6
185	N	T	19	0	1.69E-01	1	N>D:244,N>S:77,N>K:36,N>I:23,D>N:20,N>Y:20,N>T:19,S>T:14,T>I:6,N>H:3,S>N:2,H>Y:1,N>A:1,Y>F:1,N>G:1,I>N:1,N>L:1,K>N:1,N>E:1,N>R:1	N:121902,D:571,I:331,S:115,K:73,Y:65,T:48,-:9,G:3,H:3,F:2,A:1,L:1,E:1,R:1
604	T	N	19	1	1.76E-01	1	T>I:50,T>N:19,T>A:11,A>T:1,S>N:1,T>S:1,N>T:1,I>T:1	T:122953,I:126,N:25,A:21,S:1
272	P	H	19	0	5.00E-01	1	P>S:45,P>L:29,P>H:19,P>T:7,S>T:7,L>H:3,P>R:2,H>R:1,T>S:1,S>L:1	P:122873,S:91,L:90,H:43,T:25,R:4
490	S	F	19	58	6.97E-04	1	F>L:74,F>S:58,S>P:34,S>F:19,F>V:15,L>V:10,F>Y:8,F>I:4,P>S:4,L>I:4,S>A:3,I>V:3,S>Y:2,Y>F:1,F>P:1,P>H:1,A>S:1,S>T:1,L>S:1	F:104919,S:17918,P:113,L:113,V:35,Y:12,I:9,A:5,H:1,T:1
1103	F	S	19	0	1.91E-01	1	F>L:28,F>S:19,S>C:3,F>V:3,F>Y:2,C>W:1,F>C:1,L>S:1	F:123041,S:44,L:31,C:4,V:3,Y:2,W:1
146	H	N	19	0	3.22E-01	1	Q>K:598,H>Y:232,H>Q:130,Q>H:63,K>Q:39,H>R:21,H>N:19,Q>P:13,H>L:12,H>K:9,Q>R:9,Q>L:7,H>P:4,N>D:4,H>D:3,P>L:3,N>K:3,R>K:2,K>E:1,L>Y:1,K>R:1,H>S:1,Q>D:1	H:105051,Q:15725,K:1405,-:431,Y:329,L:64,R:54,N:29,P:27,D:9,S:1,E:1
750	S	G	19	0	2.51E-01	1	S>N:22,S>G:19,S>I:8,S>R:4,N>I:2,N>S:1,R>G:1,T>I:1,S>T:1,R>I:1	S:123047,N:30,G:25,I:16,R:7,T:1
640	S	P	19	0	4.84E-01	1	S>F:104,S>P:19,F>Y:9,S>A:8,S>Y:5,F>S:5,Y>F:5,S>C:3,S>T:2,Y>C:1,T>Y:1,T>A:1,T>P:1,C>Y:1	S:122519,F:524,P:32,Y:30,A:10,-:4,C:4,T:3
804	Q	K	19	0	4.73E-01	1	Q>K:19,Q>H:16,Q>R:9,Q>P:6,Q>L:5,K>R:2,P>L:1,R>K:1,H>P:1	Q:123048,K:25,H:20,R:13,L:11,P:9
1237	M	L	19	0	4.33E-01	1	M>I:338,M>V:41,I>V:24,M>T:22,M>L:19,I>T:11,M>K:4,V>I:1,T>K:1	M:122467,I:483,V:88,T:56,L:21,K:11
211	N	I	19	1	2.55E-04	1	N>S:24,N>K:21,N>D:20,N>I:19,N>Y:9,N>T:7,N>H:7,I>L:4,S>T:2,H>Y:2,N>G:2,I>N:1,D>N:1,I>K:1,K>I:1,D>G:1,T>I:1	N:110765,-:12092,I:129,S:30,K:30,Y:23,D:22,T:12,L:11,H:7,G:3,M:1,R:1
452	M	L	19	133	8.26E-03	1	L>M:133,R>L:128,L>R:93,R>Q:53,L>Q:36,M>L:19,R>W:19,Q>L:18,Q>R:12,W>L:9,L>W:9,W>R:5,M>R:5,Q>K:2,L>P:1,L>V:1,M>V:1,K>M:1,R>K:1,Q>H:1,Q>M:1,R>M:1	R:62979,L:52772,W:3790,Q:3061,M:513,-:4,K:3,V:2,H:1,P:1
836	Q	K	19	0	4.76E-01	1	Q>R:39,Q>H:31,Q>L:29,Q>K:19,Q>E:17,K>R:4,P>L:3,Q>P:2,H>P:2,R>K:2,K>E:2,R>Q:2,H>R:2	Q:122883,R:62,L:54,H:49,K:37,E:27,-:9,P:5
795	K	R	19	1	7.22E-01	1	K>R:19,K>N:17,K>E:6,K>Q:5,N>T:3,R>I:1,T>I:1,K>I:1,R>K:1,N>K:1,K>T:1	K:123053,N:31,R:23,E:6,Q:5,T:5,I:3
1121	F	L	19	0	3.35E-01	1	F>L:19,L>V:2,F>V:1	F:123095,L:28,V:3
1130	I	L	19	0	3.61E-01	1	I>M:45,I>T:26,I>L:19,I>V:17,M>L:8,M>T:2,M>I:2	I:122985,M:56,T:34,L:32,V:19
668	A	V	19	0	6.15E-01	1	A>S:29,A>V:19,A>T:2,S>G:1	A:123065,S:36,V:22,T:2,G:1
937	S	L	19	0	2.46E-01	1	S>L:19,S>T:19,S>A:8,A>T:2,L>A:1,T>S:1,S>E:1,L>T:1	S:123026,L:51,T:29,A:19,E:1
654	K	Q	19	0	1.93E-02	1	E>K:58,E>Q:54,K>Q:19,E>D:19,E>A:17,E>V:11,A>V:7,E>G:4,Q>E:3,G>A:2,D>A:2,V>E:1,D>E:1,E>N:1,D>V:1,A>G:1,K>E:1	E:122770,K:104,Q:103,V:88,A:29,D:26,G:5,N:1
654	E	D	19	1	4.48E-01	1	E>K:58,E>Q:54,K>Q:19,E>D:19,E>A:17,E>V:11,A>V:7,E>G:4,Q>E:3,G>A:2,D>A:2,V>E:1,D>E:1,E>N:1,D>V:1,A>G:1,K>E:1	E:122770,K:104,Q:103,V:88,A:29,D:26,G:5,N:1
1107	R	S	19	0	3.18E-01	1	R>K:25,R>S:19,R>M:6,R>G:5,K>M:3,S>T:2,G>S:1,T>M:1,R>W:1	R:123041,S:34,K:30,M:13,G:5,T:2,W:1
702	E	D	19	0	4.48E-01	1	E>Q:36,E>D:19,E>K:16,E>A:7,K>Q:6,E>V:5,E>G:4,E>T:1,Q>E:1,A>V:1,D>A:1	E:123001,Q:58,D:26,K:20,A:9,V:7,G:4,T:1
334	N	K	19	0	4.00E-01	1	N>K:19,N>S:9,N>Y:5,N>T:2,S>T:1	N:123081,K:24,S:10,Y:7,T:4
344	A	V	19	0	6.14E-01	1	A>S:77,A>T:33,A>V:19,A>D:3,A>G:1,S>T:1,D>G:1	A:122893,S:120,T:81,V:26,D:4,G:2
1074	N	D	19	0	6.51E-01	1	N>S:128,N>D:19,N>K:15,N>H:12,N>Y:4,S>N:3,H>Y:2,N>T:2,T>I:1,S>T:1	N:122386,S:675,D:23,K:18,H:14,Y:6,T:3,I:1
1199	D	G	19	0	4.05E-01	1	D>N:81,D>G:19,D>H:18,D>Y:17,N>H:12,H>Y:11,N>D:9,D>E:4,D>A:3,N>G:1,V>A:1,G>V:1,E>G:1,A>V:1,D>V:1	D:122745,N:228,Y:54,H:46,G:39,E:6,V:4,A:4
1229	M	V	19	0	5.05E-01	1	M>I:351,M>L:25,M>T:21,M>V:19,I>T:14,I>V:11,I>M:4	M:122450,I:526,T:82,V:36,L:32
805	I	V	19	0	6.19E-01	1	I>M:45,I>V:19,I>L:15,M>L:5,I>F:1,M>I:1	I:123018,M:59,L:26,V:22,F:1
554	E	G	19	0	4.99E-01	1	E>K:137,E>Q:89,E>D:71,E>G:19,K>Q:14,K>E:14,E>A:12,E>V:8,G>A:7,A>V:6,D>V:2,E>P:1,K>N:1,K>R:1,V>E:1,A>G:1,G>V:1	E:118589,K:4151,Q:156,D:88,V:54,A:47,G:37,N:2,R:1,P:1
102	R	I	19	0	3.27E-03	1	R>K:55,R>G:23,R>I:19,R>S:17,R>T:2,T>I:2,S>T:2,S>I:2,G>S:1	R:122895,K:73,I:64,G:49,S:40,T:5
713	A	S	19	0	3.41E-01	1	A>S:19,A>D:7,A>V:5	A:123092,S:22,D:7,V:5
1232	I	T	19	0	3.73E-01	1	I>V:23,I>T:19,I>L:11,I>F:11,T>S:4,V>F:1,I>S:1,I>M:1	I:123031,T:30,V:29,F:15,L:11,S:9,M:1
78	R	G	19	0	4.52E-01	1	R>K:79,R>M:39,R>S:39,R>G:19,G>S:12,K>M:12,R>W:3,K>R:2,T>M:1,S>T:1,S>G:1,R>T:1,M>T:1,M>W:1,M>I:1,K>Q:1	R:122753,M:129,K:106,S:94,G:32,W:5,T:4,I:1,-:1,Q:1
80	D	A	19	0	1.69E-01	1	D>Y:96,D>G:63,D>N:48,D>A:19,D>E:14,H>Y:10,D>H:10,N>H:7,G>D:6,N>Y:4,Y>D:3,E>G:3,E>A:3,Y>H:3,A>V:1,A>Y:1,G>A:1,Y>F:1,Y>T:1,G>C:1	D:121279,G:768,Y:657,A:293,N:64,H:43,E:15,F:3,V:2,T:1,C:1
1272	Y	H	19	0	7.78E-01	1	Y>H:19,Y>C:1,Y>F:1	Y:123099,H:24,C:1,F:1,-:1
946	G	V	19	0	8.47E-02	1	G>R:34,G>E:21,G>V:19,V>A:2,G>A:2,R>G:2,A>V:2,E>A:2,R>E:1	G:122900,R:121,V:69,E:29,A:7
484	K	Q	19	0	1.96E-02	1	E>K:274,E>Q:158,A>V:113,E>A:80,K>E:76,A>E:67,E>D:30,A>S:26,A>T:24,K>Q:19,Q>E:14,E>G:12,A>K:12,A>P:7,K>R:5,V>A:5,S>P:5,G>A:3,E>R:2,T>S:2,Q>R:1,D>G:1,D>A:1,K>D:1,S>T:1,P>A:1,E>S:1,K>A:1,K>T:1,I>V:1,T>I:1,T>A:1,R>T:1,A>R:1,Q>A:1,E>V:1	E:61208,A:53089,K:7796,Q:432,R:226,V:214,S:43,D:39,T:35,G:23,P:19,I:1,-:1
957	R	Q	19	39	6.68E-03	1	Q>R:39,Q>L:22,R>Q:19,Q>H:9,H>R:3,Q>E:3,Q>K:1	Q:122397,R:650,L:65,H:10,E:3,K:1
251	P	T	19	0	1.76E-01	1	P>S:57,P>L:54,P>H:41,P>T:19,S>T:14,H>P:3,L>P:2,P>A:1,S>L:1,I>L:1,T>I:1	P:122349,L:358,-:133,H:120,S:120,T:44,A:1,I:1
1265	L	P	19	0	3.94E-01	1	L>F:117,L>P:19,L>I:16,L>R:9,F>L:9,L>V:3,L>H:3,L>G:1,L>C:1	L:122757,F:279,P:47,I:19,R:13,V:3,H:3,-:3,G:1,C:1
273	R	K	19	0	7.22E-01	1	R>S:33,R>K:19,R>M:12,S>T:4,T>M:3,R>T:1,R>G:1,K>M:1	R:122978,S:92,M:24,K:22,T:9,G:1
607	Q	K	19	0	4.77E-01	1	Q>H:60,Q>R:26,Q>K:19,Q>L:10,R>K:6,K>R:3,Q>E:3,H>R:1	Q:122929,H:87,R:49,K:31,L:27,E:3
642	V	A	19	0	6.09E-01	1	V>G:46,V>F:35,V>I:28,V>A:19,A>G:5,G>A:4,L>F:1,I>L:1,I>F:1,I>V:1,V>L:1	V:122862,G:148,F:48,A:30,I:30,-:6,L:2
1168	D	E	19	0	4.50E-01	1	D>G:40,D>N:28,D>H:24,D>E:19,D>Y:13,H>Y:11,D>A:8,N>H:5,E>G:2,Y>H:1,A>V:1,E>A:1,G>V:1,N>Y:1	D:122873,G:79,H:62,Y:44,N:34,E:20,A:10,V:4
570	A	T	19	0	6.07E-01	1	A>V:76,A>S:63,A>D:34,A>T:19,V>A:8,D>A:3,S>T:2,S>G:2,D>Y:2,A>G:1,V>I:1,D>V:1,D>G:1,V>Y:1,G>D:1	A:113259,D:5839,V:3874,S:113,T:28,Y:7,G:5,I:1
854	K	R	19	1	7.21E-01	1	K>N:71,K>R:19,K>E:5,K>T:3,R>K:1,N>K:1,K>M:1,N>T:1	K:122892,N:200,R:23,E:5,T:5,M:1
216	L	I	19	0	3.69E-01	1	L>F:215,L>I:19,F>L:17,L>P:4,L>H:1,F>S:1	L:119075,F:4022,I:21,P:4,-:2,S:1,H:1
83	V	L	19	0	7.92E-02	1	V>I:64,A>V:60,V>F:55,V>A:47,V>L:19,A>S:15,L>F:12,I>L:9,A>T:4,A>P:3,S>P:1,T>S:1,S>T:1,V>D:1,V>G:1	V:105883,A:16961,F:113,I:87,L:37,S:29,P:9,T:5,D:1,G:1
475	A	T	19	0	6.05E-01	1	A>V:113,A>S:47,A>T:19,V>A:5,A>G:1	A:122485,V:553,S:65,T:22,G:1
1250	C	Y	19	0	3.67E-01	1	C>F:57,C>Y:19,Y>F:12,C>S:3,C>W:3,C>R:3,F>Y:2,C>G:2,S>G:1,W>G:1	C:122884,F:180,Y:41,W:6,R:5,G:5,S:4,-:1
937	S	T	19	1	2.56E-01	1	S>L:19,S>T:19,S>A:8,A>T:2,L>A:1,T>S:1,S>E:1,L>T:1	S:123026,L:51,T:29,A:19,E:1
452	R	W	19	5	2.81E-04	1	L>M:133,R>L:128,L>R:93,R>Q:53,L>Q:36,M>L:19,R>W:19,Q>L:18,Q>R:12,W>L:9,L>W:9,W>R:5,M>R:5,Q>K:2,L>P:1,L>V:1,M>V:1,K>M:1,R>K:1,Q>H:1,Q>M:1,R>M:1	R:62979,L:52772,W:3790,Q:3061,M:513,-:4,K:3,V:2,H:1,P:1
496	S	G	19	59	2.19E-03	1	G>S:59,S>G:19,S>N:8,G>D:4,S>T:4,G>V:2,S>K:1,G>N:1,G>A:1,G>C:1,S>C:1,S>V:1	G:115512,S:7576,N:18,V:7,T:4,D:4,C:3,A:1,K:1
1248	C	S	19	0	2.92E-03	1	C>F:37,C>Y:26,C>S:19,Y>F:16,C>R:7,C>G:3,S>R:3,Y>R:2,S>F:2,C>I:1,Y>W:1,F>Y:1,S>Y:1	C:122919,F:94,Y:62,S:25,R:19,G:3,W:2,-:1,I:1
725	E	D	19	1	4.48E-01	1	E>D:19,E>K:3,E>Q:2,D>E:1	E:123099,D:22,K:3,Q:2
237	R	M	19	0	9.26E-02	1	R>K:71,R>S:22,R>M:19,K>M:9,R>G:5,R>T:1,G>S:1,M>T:1	R:122938,K:75,M:61,S:41,G:9,T:2
619	Q	E	19	150	2.98E-04	1	E>Q:150,E>K:53,E>D:22,Q>E:19,K>Q:16,E>A:7,E>G:6,A>V:5,E>V:2,V>A:1,D>A:1	E:122649,Q:341,K:78,D:23,A:14,V:13,G:6,-:2
47	V	I	18	1	6.22E-01	1	V>F:29,V>I:18,V>A:15,V>L:5,I>L:3,L>F:2,I>V:1,V>G:1	V:123034,F:38,I:23,A:20,L:9,-:1,G:1
8	L	V	18	0	1.04E-01	1	L>F:96,L>V:18,L>W:5,L>M:4,F>L:2,L>S:2,F>S:2,M>L:1	L:122936,F:154,V:21,M:6,W:5,S:4
138	H	Y	18	4	8.05E-03	1	D>H:102,D>Y:67,D>N:27,D>G:24,H>Y:18,H>D:15,Y>D:11,N>H:6,D>A:5,D>E:5,Y>H:4,D>V:4,A>V:2,E>G:2,N>G:1,Y>V:1,N>Y:1,N>D:1,E>A:1	D:120659,Y:1856,H:463,G:46,-:37,N:36,V:11,A:11,E:7
287	D	G	18	0	4.16E-01	1	D>N:21,D>G:18,D>H:18,D>E:12,N>H:6,D>Y:3,H>Y:3,D>A:3,E>A:3,D>V:2,E>G:1,E>K:1	D:123009,H:35,G:30,N:24,E:13,A:6,Y:6,V:2,K:1
29	T	A	18	1	6.21E-01	1	T>I:137,T>S:23,T>A:18,I>T:7,T>N:4,A>S:3,T>Y:2,T>P:1,A>T:1,S>N:1	T:122105,I:461,Y:366,A:150,S:36,N:6,-:1,P:1
176	L	I	18	0	3.85E-01	1	L>F:394,F>L:26,L>I:18,L>P:14,L>H:5,L>V:5,L>R:3,P>H:2,L>Y:1,L>M:1,H>R:1,V>I:1	L:122345,F:715,P:21,I:20,H:9,V:7,R:4,-:3,M:1,Y:1
74	N	K	18	0	4.19E-01	1	N>S:26,N>K:18,N>H:10,N>D:10,N>Y:6,N>I:5,H>Y:4,S>T:4,N>T:3,N>G:1,D>N:1	N:123003,S:35,K:24,Y:18,D:16,H:10,T:10,I:7,-:2,G:1
333	T	I	18	0	3.92E-01	1	T>I:18,T>K:10,T>A:5,T>S:2,T>R:1,K>T:1,K>R:1	T:123076,I:28,K:12,A:6,R:2,S:2
606	N	S	18	0	5.06E-01	1	N>K:20,N>S:18,N>Y:9,N>D:8,N>H:1,S>T:1	N:123056,K:23,S:22,Y:13,D:10,H:1,T:1
408	S	G	18	0	2.75E-03	1	S>R:150,R>S:79,R>I:21,S>N:19,S>G:18,R>K:17,R>G:12,S>I:4,R>T:2,T>I:1,S>T:1,I>T:1,N>I:1,N>S:1,G>R:1	R:74781,S:48177,I:65,G:44,K:27,N:26,T:6
207	H	R	18	0	2.72E-01	1	H>Y:33,H>R:18,H>Q:10,H>N:9,H>L:9,Q>R:3,Q>L:1	H:123026,Y:41,R:27,N:12,L:10,Q:10
483	V	L	18	0	8.49E-02	1	V>F:85,V>I:47,V>A:45,V>L:18,L>F:9,V>G:8,I>L:6,A>V:3,I>F:1,F>V:1,A>G:1,V>K:1	V:119088,-:3720,F:151,A:71,I:55,L:27,G:12,K:2
444	K	M	18	1	1.47E-01	1	K>R:273,K>N:140,K>T:76,N>T:39,T>N:38,T>M:35,R>K:24,K>M:18,K>E:10,M>T:7,K>Q:5,T>K:4,N>K:3,S>T:2,T>A:2,N>S:2,K>S:1,K>F:1,R>S:1,R>M:1,M>K:1,M>R:1	K:115275,T:6420,R:660,N:562,M:178,E:11,Q:8,S:7,-:2,A:2,F:1
494	P	S	18	212	1.51E-02	1	S>P:212,P>S:18,P>L:14,S>L:12,S>T:7,S>A:4,S>R:3,P>Q:1	S:121890,P:1114,L:102,T:10,A:6,R:3,Q:1
1169	I	F	18	0	1.44E-02	1	I>V:42,I>F:18,I>T:9,I>L:7,V>F:6,L>F:3,F>S:1,I>S:1,T>S:1	I:123019,V:53,F:32,T:12,L:7,S:3
217	P	L	18	0	4.12E-01	1	P>S:43,P>H:24,P>L:18,P>T:4,S>T:2,H>R:1,T>A:1	P:122935,S:98,L:44,H:38,T:7,-:2,R:1,A:1
87	N	K	18	0	4.16E-01	1	N>K:18,N>D:18,N>S:16,N>Y:8,N>I:4,N>T:3,N>F:2,N>H:2,D>K:1,D>S:1,D>N:1,N>V:1,Y>F:1	N:123032,D:28,K:22,S:19,Y:10,I:5,F:3,T:3,H:2,V:1,-:1
149	N	K	18	0	4.14E-01	1	N>D:24,N>S:21,N>K:18,N>Y:8,N>I:5,N>H:4,S>T:3,N>T:2,S>A:1	N:123024,S:28,D:24,K:20,Y:11,I:5,T:5,-:4,H:4,A:1
183	Q	L	18	0	1.02E-01	1	E>Q:109,Q>H:108,Q>E:51,Q>R:36,Q>L:18,E>D:16,Q>K:15,Q>P:12,H>Q:11,H>R:7,H>P:6,E>G:4,E>K:3,K>R:3,K>E:3,K>Q:2,G>V:2,P>L:2,Q>Y:2,L>F:1,D>E:1,D>V:1,E>A:1,R>K:1,Q>G:1,Q>N:1	Q:105710,E:16882,H:305,L:66,R:57,P:32,K:26,D:20,G:10,Y:8,V:6,F:2,N:1,A:1
82	P	L	18	0	4.13E-01	1	P>S:39,P>H:20,P>L:18,P>T:12,S>T:7,P>R:4	P:122926,S:66,T:49,L:42,H:39,R:4
961	T	A	18	1	6.22E-01	1	T>M:56,T>A:18,T>S:4,M>T:2,A>S:2,A>T:1	T:122923,M:172,A:25,S:6
626	A	T	18	1	6.18E-01	1	A>S:80,A>V:44,A>T:18,A>G:2,S>T:1,T>A:1,G>E:1,S>P:1,T>S:1,A>E:1	A:122904,S:122,V:68,T:26,G:2,E:2,-:1,P:1
64	W	C	18	0	2.79E-01	1	W>R:67,W>L:39,W>C:18,R>K:2,W>S:1,L>C:1,L>W:1,C>L:1,R>G:1,W>G:1	W:122767,R:191,L:95,C:67,K:3,G:2,S:1
371	F	L	18	41	2.19E-03	1	L>F:41,S>F:33,F>S:32,F>L:18,L>S:10,S>P:7,S>A:7,S>T:6,F>Y:6,S>L:5,L>I:3,F>I:1,A>T:1	S:65488,F:49699,L:7899,P:11,T:8,Y:8,A:7,I:6
735	S	L	18	0	2.60E-01	1	S>A:29,S>L:18,A>S:6	S:122728,A:309,L:89
529	K	R	18	1	7.36E-01	1	K>N:54,K>R:18,K>E:12,K>Q:7,K>M:5,K>T:3,N>T:2,K>I:1,R>K:1	K:122976,N:93,R:19,E:17,Q:9,T:6,M:5,I:1
611	L	F	18	0	3.30E-01	1	L>F:18,L>P:1,L>I:1	L:123104,F:20,I:1,P:1
1127	D	N	18	1	6.67E-01	1	D>G:41,D>N:18,D>E:13,D>Y:9,D>A:8,E>G:5,G>A:3,N>Y:3,G>Y:1,H>Y:1,N>H:1,D>V:1,N>D:1,E>A:1,V>Y:1,A>V:1	D:122946,G:99,Y:23,N:20,A:16,E:16,V:5,H:1
751	N	D	18	1	6.63E-01	1	N>D:18,N>S:16,N>K:12,N>Y:10,N>T:8,S>T:5,N>H:3,N>I:3,T>I:2,D>N:1,Y>I:1,H>Y:1	N:123015,D:24,S:23,T:22,K:16,Y:16,I:7,H:3
1199	D	H	18	0	5.46E-02	1	D>N:81,D>G:19,D>H:18,D>Y:17,N>H:12,H>Y:11,N>D:9,D>E:4,D>A:3,N>G:1,V>A:1,G>V:1,E>G:1,A>V:1,D>V:1	D:122745,N:228,Y:54,H:46,G:39,E:6,V:4,A:4
1225	I	T	18	0	3.87E-01	1	I>V:54,I>M:20,I>T:18,I>L:7,I>F:6,T>S:5,S>N:4,V>F:4,I>N:2,M>L:2,L>S:1,F>S:1,I>S:1,V>I:1,L>F:1	I:122954,V:69,M:35,T:26,F:14,S:12,L:10,N:6
155	S	N	18	0	5.04E-01	1	S>G:28,S>R:26,S>I:23,S>N:18,S>T:13,T>I:6,R>S:4,R>G:2,R>I:2,G>R:2,S>K:1,G>S:1,S>M:1	S:122853,R:96,I:69,G:50,N:26,T:18,M:11,-:2,K:1
304	K	R	18	1	7.37E-01	1	K>N:61,K>Q:32,K>R:18,K>E:6,Q>K:4,N>K:4,N>T:2,R>K:1,T>I:1,N>Q:1,N>I:1,K>T:1	K:122785,N:222,Q:88,R:19,E:7,T:3,I:2
1052	F	L	18	0	3.53E-01	1	F>L:18,F>Y:3,Y>F:2,F>V:2,F>I:2,V>I:1,L>V:1	F:123055,Y:40,L:21,I:7,V:3
1264	M	L	18	1	1.14E-02	1	V>L:668,L>V:42,V>M:35,V>A:24,M>L:18,L>F:11,A>E:2,V>F:1,V>E:1,V>G:1,L>M:1,M>V:1,L>S:1,E>G:1	V:120325,L:2687,M:49,A:37,F:16,E:5,-:3,G:3,S:1
716	I	T	18	124	6.15E-03	1	T>I:124,I>T:18,T>S:5,T>A:4,T>K:3,I>V:3,T>R:2,T>P:1,M>L:1,I>M:1,I>L:1	T:116840,I:6261,S:7,A:5,K:3,V:3,P:2,L:2,R:2,M:1
180	E	V	18	0	5.04E-02	1	E>K:54,E>D:30,E>G:26,E>V:18,E>Q:15,E>A:8,G>A:6,A>V:4,K>Q:4,G>V:3,K>M:1,V>L:1	E:120478,V:2418,K:81,G:57,D:41,Q:25,A:21,-:3,L:1,M:1
1258	E	Q	18	0	1.17E-01	1	E>D:43,E>Q:18,E>V:9,E>A:5,E>K:3,D>E:2,G>V:1,E>G:1,D>V:1,A>V:1	E:123000,D:56,V:28,Q:27,A:6,K:4,-:4,G:1
503	V	F	18	0	5.19E-02	1	V>I:27,V>F:18,V>A:5,V>L:4,I>F:1,V>G:1,I>V:1,D>G:1,A>D:1,L>F:1	V:123035,F:37,I:36,A:9,L:4,-:2,G:2,D:1
1129	V	L	18	0	9.05E-02	1	V>I:49,V>L:18,I>L:9,V>A:7,V>E:1,I>V:1	V:123016,I:64,L:36,A:8,E:2
690	Q	R	18	1	4.30E-01	1	Q>H:22,Q>R:18,Q>K:10,Q>L:8,K>R:4,H>R:2,H>P:2,L>V:1,R>Q:1,Q>P:1,H>V:1,R>K:1,P>L:1,K>E:1,Q>E:1	Q:123021,R:37,H:27,K:16,L:14,P:5,V:2,E:2,-:2
1102	W	L	18	0	1.63E-02	1	W>L:18,W>S:8,L>F:4,S>C:3,W>C:3,W>F:2,W>G:1,S>F:1,W>Y:1,S>R:1,W>R:1	W:123061,L:32,S:12,C:10,F:7,R:2,Y:1,G:1
279	Y	F	18	0	1.69E-01	1	Y>F:18,Y>H:2,Y>N:1	Y:123101,F:21,H:3,N:1
250	T	S	18	0	2.76E-01	1	T>I:66,T>N:37,T>A:27,T>S:18,T>P:12,S>N:4,S>P:2,I>T:1	T:122544,I:260,-:156,N:70,S:38,A:31,P:27
253	D	Y	18	0	5.52E-02	1	D>G:215,D>N:40,D>Y:18,D>A:14,D>E:10,G>D:9,A>V:8,N>Y:8,G>V:6,G>A:5,N>D:4,G>S:4,E>G:3,E>D:2,D>V:2,D>H:1,H>Y:1,N>H:1,V>Y:1	D:119218,G:3561,N:182,Y:74,A:40,V:31,E:13,S:5,H:2
1262	E	K	18	0	6.17E-01	1	E>D:32,E>G:23,E>K:18,E>A:11,A>V:3,G>A:2,E>V:2,G>V:2,K>Q:2,E>Y:1	E:122995,D:42,G:31,K:25,A:16,V:13,Q:2,-:1,Y:1
1139	H	Y	18	0	8.45E-03	1	D>H:76,D>N:57,H>Y:18,D>Y:14,N>H:10,D>E:9,D>G:9,H>D:2,E>G:2,D>A:2,G>V:2,D>V:1,A>V:1,G>A:1	D:122787,H:158,N:78,Y:70,G:16,E:9,V:5,A:3
287	D	H	18	0	5.56E-02	1	D>N:21,D>G:18,D>H:18,D>E:12,N>H:6,D>Y:3,H>Y:3,D>A:3,E>A:3,D>V:2,E>G:1,E>K:1	D:123009,H:35,G:30,N:24,E:13,A:6,Y:6,V:2,K:1
628	Q	E	18	0	1.22E-01	1	Q>K:61,Q>E:18,Q>R:10,Q>L:8,K>E:5,Q>H:4,K>R:3,K>T:1,Q>P:1	Q:122954,K:108,E:28,R:15,L:14,H:4,P:1,-:1,T:1
689	S	R	18	0	3.42E-01	1	S>I:26,S>N:22,S>R:18,S>T:16,S>G:10,R>G:6,N>I:6,T>I:5,R>I:2,G>R:2,S>A:1,R>C:1	S:122874,I:140,N:32,R:31,G:21,T:17,-:8,A:2,C:1
1243	C	S	18	0	4.81E-03	1	C>F:108,C>S:18,C>Y:10,Y>F:7,C>R:7,F>Y:3,C>V:1,S>F:1,R>S:1,R>W:1,S>R:1	C:122724,F:332,S:27,Y:17,R:15,-:9,W:1,V:1
87	N	D	18	1	6.63E-01	1	N>K:18,N>D:18,N>S:16,N>Y:8,N>I:4,N>T:3,N>F:2,N>H:2,D>K:1,D>S:1,D>N:1,N>V:1,Y>F:1	N:123032,D:28,K:22,S:19,Y:10,I:5,F:3,T:3,H:2,V:1,-:1
1187	N	Y	18	1	2.07E-01	1	N>S:26,N>D:20,N>Y:18,N>T:14,N>K:8,N>H:7,N>I:5,T>I:4,H>Y:3,S>T:2,Y>N:1	N:122975,Y:47,S:29,T:24,D:23,H:10,I:10,K:8
402	I	V	18	0	6.26E-01	1	I>V:18,I>L:7,I>F:4,I>S:2,I>N:1,I>T:1	I:123091,V:19,L:7,F:5,S:2,T:1,N:1
618	T	S	18	0	2.78E-01	1	T>I:66,T>A:22,T>S:18,T>K:11,T>R:4,A>S:3,R>K:2,T>N:1,I>R:1,I>T:1,S>R:1,S>P:1,T>P:1,I>A:1	T:122897,I:134,A:36,S:34,K:14,R:7,P:3,N:1
208	T	A	18	0	6.21E-01	1	T>M:47,T>A:18,T>S:9,T>K:5,A>S:4,T>P:2,M>T:2,I>M:1,T>I:1	T:122916,M:147,A:33,S:17,K:10,P:2,I:1
1021	S	F	18	0	1.70E-01	1	S>F:18,S>Y:4,F>Y:3,S>A:3,S>P:2,S>T:2,S>C:1,L>F:1,S>L:1	S:123074,F:35,Y:7,A:3,P:2,L:2,T:2,C:1
824	N	S	18	0	5.04E-01	1	N>S:18,N>D:17,N>Y:8,N>K:5,N>T:2,N>H:2	N:123067,D:20,S:20,Y:10,K:5,T:2,H:2
1091	R	C	18	0	8.32E-02	1	R>H:66,R>L:19,R>C:18,R>S:10,H>L:9,R>G:3,S>L:2,S>C:1,P>L:1,H>P:1	R:122873,H:124,L:73,C:40,S:12,G:3,P:1
1014	R	T	18	0	4.68E-04	1	R>K:41,R>T:18,R>S:8,R>I:3,S>T:3,T>S:1,K>T:1,R>G:1	R:123018,K:51,T:35,S:11,I:10,G:1
452	Q	L	18	36	4.42E-04	1	L>M:133,R>L:128,L>R:93,R>Q:53,L>Q:36,M>L:19,R>W:19,Q>L:18,Q>R:12,W>L:9,L>W:9,W>R:5,M>R:5,Q>K:2,L>P:1,L>V:1,M>V:1,K>M:1,R>K:1,Q>H:1,Q>M:1,R>M:1	R:62979,L:52772,W:3790,Q:3061,M:513,-:4,K:3,V:2,H:1,P:1
500	T	A	18	0	6.24E-01	1	T>S:21,T>A:18,T>N:4,S>N:3,T>P:2,T>I:1,T>F:1,A>S:1	T:123070,S:27,A:18,N:7,P:2,I:1,F:1
493	Q	K	18	0	4.91E-01	1	Q>R:90,R>Q:88,Q>L:28,Q>E:22,Q>K:18,Q>H:16,Q>P:7,E>Q:6,K>R:3,R>K:2,R>L:2,R>V:1,R>G:1,K>E:1,P>Q:1	Q:108200,R:14577,E:215,L:72,H:25,K:24,P:11,V:1,G:1
1182	E	D	18	1	4.65E-01	1	E>Q:53,E>D:18,E>G:1,E>K:1,D>E:1,E>A:1,Q>E:1	E:123031,Q:64,D:28,K:1,G:1,A:1
647	A	T	18	1	6.20E-01	1	A>S:140,A>V:35,A>T:18,S>A:3,A>P:2,S>G:1,T>A:1,A>E:1	A:122821,S:226,V:50,T:25,P:2,G:1,E:1
418	I	V	18	0	6.28E-01	1	I>V:18	I:123105,V:21
213	E	G	18	52	2.10E-03	1	G>E:52,V>L:48,V>G:25,E>D:21,G>V:19,E>G:18,V>M:17,G>R:13,M>L:9,V>A:9,E>V:8,V>E:8,R>W:5,V>R:3,G>W:3,E>Q:2,E>A:2,L>P:1,A>E:1,E>R:1,G>L:1,A>V:1,W>G:1,T>P:1,E>T:1,A>P:1	V:71990,G:33027,E:17133,-:665,L:143,R:69,D:40,M:28,A:14,W:10,P:4,Q:2,T:1
102	R	S	17	0	3.53E-01	1	R>K:55,R>G:23,R>I:19,R>S:17,R>T:2,T>I:2,S>T:2,S>I:2,G>S:1	R:122895,K:73,I:64,G:49,S:40,T:5
824	N	D	17	0	6.80E-01	1	N>S:18,N>D:17,N>Y:8,N>K:5,N>T:2,N>H:2	N:123067,D:20,S:20,Y:10,K:5,T:2,H:2
408	R	K	17	0	7.50E-01	1	S>R:150,R>S:79,R>I:21,S>N:19,S>G:18,R>K:17,R>G:12,S>I:4,R>T:2,T>I:1,S>T:1,I>T:1,N>I:1,N>S:1,G>R:1	R:74781,S:48177,I:65,G:44,K:27,N:26,T:6
53	D	E	17	1	4.79E-01	1	D>N:34,D>E:17,E>G:3,D>G:2,E>D:1	D:123056,N:44,E:19,G:6,-:1
859	T	S	17	0	2.91E-01	1	T>I:141,T>N:69,T>S:17,N>T:16,T>A:15,I>T:6,S>N:3,I>A:1,A>S:1	T:121725,N:953,I:392,S:33,A:20,-:3
485	G	R	17	0	5.13E-01	1	G>S:45,G>D:22,G>R:17,G>V:11,G>A:5,A>V:3,V>A:2,D>V:2,S>A:2,D>A:1	G:122950,S:64,D:38,V:34,R:28,A:12
588	T	A	17	1	6.36E-01	1	T>I:41,T>A:17,T>S:8,T>K:8,A>S:3,A>T:1,I>T:1,T>R:1,R>K:1,S>R:1	T:122994,I:81,A:27,S:11,K:11,R:2
924	A	V	17	0	6.36E-01	1	A>S:51,A>V:17,A>T:1,S>P:1,S>A:1,A>G:1	A:123022,S:77,V:24,P:1,T:1,G:1
847	R	T	17	0	8.17E-04	1	R>K:32,R>T:17,T>I:5,K>T:5,R>I:4,R>S:1	R:123038,T:37,K:36,I:14,S:1
1143	P	H	17	0	5.26E-01	1	P>L:63,P>S:50,P>H:17,L>F:15,S>T:5,P>T:3,L>P:3,L>R:1,S>L:1	P:119114,L:3853,S:102,H:25,F:23,T:8,R:1
486	V	I	17	1	4.20E-03	1	P>S:124,V>A:51,F>V:45,V>F:28,S>P:23,V>I:17,F>L:16,P>F:15,F>S:13,F>P:7,S>V:6,L>F:6,P>L:6,P>H:4,S>F:4,A>V:4,V>S:3,F>Y:3,S>L:3,L>V:2,F>I:2,S>H:2,L>S:2,A>E:2,V>L:2,F>T:1,S>Y:1,S>A:1,L>H:1,I>V:1,L>I:1,V>G:1,E>G:1,I>L:1	F:81262,P:20111,V:20055,S:1497,A:101,I:43,L:41,H:7,Y:4,G:2,E:2,T:1
178	D	G	17	0	4.35E-01	1	D>N:153,D>H:94,N>H:21,D>G:17,H>Y:15,H>D:15,D>Y:11,D>E:10,D>A:2,E>G:2,D>F:1,H>L:1,N>Y:1,Y>H:1,Y>D:1,Y>V:1	D:122505,H:282,N:227,Y:53,G:35,E:13,-:4,V:3,A:2,F:1,L:1
1191	K	R	17	0	7.50E-01	1	K>N:359,N>K:24,K>R:17,K>Q:11,K>E:8,K>T:3,N>T:3,T>M:2,K>M:2,D>E:1,N>D:1	K:121640,N:1431,R:19,Q:13,E:9,T:7,M:6,D:1
1184	D	G	17	0	4.34E-01	1	D>N:42,D>E:22,D>Y:19,D>G:17,D>H:8,N>Y:6,H>Y:3,E>D:2,D>V:2,N>H:2,D>A:2,E>G:1,Y>H:1,N>D:1,E>A:1	D:122923,Y:78,N:52,E:30,G:20,H:18,A:3,V:2
99	N	D	17	0	6.82E-01	1	N>D:17,N>K:16,N>S:15,S>T:1,K>N:1,N>T:1	N:123067,D:22,K:18,S:17,T:2
699	L	I	17	2	4.04E-01	1	L>I:17,L>F:10,I>L:2,F>L:1	L:123091,I:24,F:11
491	P	S	17	0	5.27E-01	1	P>S:17,P>A:1	P:123096,S:29,A:1
203	I	V	17	0	6.44E-01	1	I>M:27,I>V:17,I>L:9,M>L:5,I>T:4	I:123052,M:31,V:21,L:15,T:7
172	S	F	17	0	1.85E-01	1	S>F:17,S>A:14,S>Y:5,F>Y:2,S>T:2,A>T:2,S>K:1	S:123058,F:30,A:16,Y:16,T:5,K:1
734	T	I	17	0	4.09E-01	1	T>I:17,T>A:8,T>S:1,A>T:1	T:123091,I:23,A:11,S:1
234	N	K	17	0	4.36E-01	1	N>K:17,N>S:2,N>D:1	N:123104,K:18,S:2,-:1,D:1
547	I	T	17	215	5.73E-03	1	T>I:215,T>K:118,K>T:34,I>T:17,T>A:7,K>R:4,T>S:3,A>S:2,T>R:1,I>K:1	T:113687,K:8373,I:1044,A:9,S:7,R:6
67	A	T	17	0	6.31E-01	1	A>V:285,A>S:142,V>A:47,A>T:17,A>D:9,V>I:6,S>A:5,V>F:4,G>D:2,S>G:2,S>P:2,A>P:1,T>S:1,V>D:1,S>I:1,A>G:1	A:113879,V:8835,S:276,-:59,D:32,T:22,I:8,F:7,G:5,P:3
10	L	I	17	1	4.03E-01	1	L>I:17,L>Q:2,L>V:1,L>P:1,I>L:1	L:123099,I:21,Q:3,V:1,P:1,-:1
1199	D	Y	17	0	6.53E-02	1	D>N:81,D>G:19,D>H:18,D>Y:17,N>H:12,H>Y:11,N>D:9,D>E:4,D>A:3,N>G:1,V>A:1,G>V:1,E>G:1,A>V:1,D>V:1	D:122745,N:228,Y:54,H:46,G:39,E:6,V:4,A:4
266	Y	C	17	0	3.76E-01	1	Y>C:17,Y>H:9,Y>F:5,Y>N:2,N>S:1,Y>I:1,Y>S:1	Y:123066,C:30,H:14,-:6,F:5,S:2,N:2,I:1
477	S	R	17	0	3.61E-01	1	S>N:302,N>S:162,S>I:26,N>K:23,N>D:23,S>G:23,S>R:17,S>T:6,N>I:6,R>G:4,N>R:2,R>I:2,I>S:2,T>I:2,N>T:2,G>S:1,N>Y:1,N>G:1,G>R:1	S:64373,N:58393,I:197,G:61,R:35,K:30,D:26,T:9,-:1,Y:1
110	L	F	17	0	3.48E-01	1	L>F:17,L>I:5,L>S:1	L:123102,F:17,I:5,S:1,-:1
450	N	K	17	0	4.33E-01	1	N>D:268,D>N:26,N>K:17,N>I:9,N>S:3,N>Y:3,N>Q:3	N:118540,D:4523,K:28,I:15,Y:7,-:5,Q:4,S:4
1080	A	S	17	0	3.72E-01	1	A>S:17,A>T:2,A>V:2,A>P:2,S>G:1	A:123097,S:22,T:2,P:2,V:2,G:1
171	V	F	17	0	6.03E-02	1	V>I:30,V>F:17,V>A:17,V>L:5,I>V:2,V>S:1,I>L:1,A>D:1,L>F:1	V:123033,I:38,F:24,A:22,L:7,S:1,D:1
171	V	A	17	0	6.35E-01	1	V>I:30,V>F:17,V>A:17,V>L:5,I>V:2,V>S:1,I>L:1,A>D:1,L>F:1	V:123033,I:38,F:24,A:22,L:7,S:1,D:1
1024	L	F	17	0	3.48E-01	1	L>F:17,L>I:11,L>R:4,L>V:3,I>V:1	L:123085,F:19,I:12,R:6,V:4
836	Q	E	17	0	1.35E-01	1	Q>R:39,Q>H:31,Q>L:29,Q>K:19,Q>E:17,K>R:4,P>L:3,Q>P:2,H>P:2,R>K:2,K>E:2,R>Q:2,H>R:2	Q:122883,R:62,L:54,H:49,K:37,E:27,-:9,P:5
132	E	A	17	0	2.59E-01	1	E>Q:38,E>D:22,E>A:17,E>K:16,E>G:4,E>V:3,K>Q:3,A>V:2,G>A:2,Q>K:1,D>V:1	E:122969,Q:58,D:32,A:28,K:22,V:9,G:5,-:3
941	T	I	17	1	4.04E-01	1	T>S:50,T>I:17,T>A:16,S>T:2,A>I:1,T>K:1,I>T:1,A>T:1,A>S:1	T:122993,S:81,A:26,I:24,-:1,K:1
631	P	L	17	0	4.30E-01	1	P>S:63,P>L:17,P>H:9,S>T:2,P>T:2,S>R:2,S>P:1,R>H:1	P:122942,S:139,L:25,H:11,T:5,R:2,-:2
1130	I	V	17	0	6.40E-01	1	I>M:45,I>T:26,I>L:19,I>V:17,M>L:8,M>T:2,M>I:2	I:122985,M:56,T:34,L:32,V:19
76	T	S	17	1	2.93E-01	1	T>I:284,I>T:24,T>A:21,T>S:17,T>N:16,A>S:1,A>I:1,T>P:1,I>V:1,S>T:1,T>K:1,T>L:1	T:121187,I:1856,A:33,S:23,N:16,-:7,P:1,K:1,V:1,L:1
281	E	D	17	0	4.78E-01	1	E>Q:45,E>D:17,E>K:16,K>Q:7,E>G:6,E>A:6,E>V:5,A>V:3,Q>E:2,V>A:1,D>V:1,E>R:1,V>L:1,D>A:1,G>V:1	E:122942,Q:79,D:48,V:21,K:18,A:9,G:7,L:1,R:1
112	S	P	17	1	5.10E-01	1	S>L:28,S>P:17,S>A:9,P>L:6,S>T:5,L>F:4,L>W:1,P>S:1,P>A:1,F>L:1,L>M:1,L>S:1	S:120540,L:2522,P:27,A:13,F:12,T:6,M:5,W:1
88	D	G	17	0	4.32E-01	1	D>H:32,D>E:24,D>G:17,D>N:13,H>Y:10,D>Y:8,N>H:5,D>A:4,A>V:2,E>G:2,E>A:1,Q>H:1,E>Q:1,Y>H:1,A>C:1,A>L:1,N>D:1,D>K:1,G>A:1,G>V:1	D:122910,H:61,Y:42,G:37,E:32,N:17,-:12,A:8,V:3,Q:1,L:1,C:1,K:1
521	P	L	17	0	4.31E-01	1	P>S:89,P>T:48,S>T:20,P>L:17,T>S:11,P>Q:10,S>P:7,T>P:6,P>R:5,Q>R:4,L>Q:3,S>A:2,S>R:2,T>Q:1,T>A:1,R>Q:1,L>R:1,P>A:1	P:121102,S:1517,T:421,Q:33,L:32,R:16,A:4,-:1
137	N	K	17	0	4.32E-01	1	N>S:29,N>D:22,N>K:17,N>I:6,N>M:4,N>Y:3,S>T:2,N>T:1,N>V:1,N>H:1,N>W:1	N:123019,S:36,D:23,K:23,I:6,T:5,M:4,-:4,Y:3,H:1,V:1,W:1
6	V	L	17	0	1.01E-01	1	V>F:123,V>I:55,V>A:23,V>L:17,L>F:7,I>L:5,V>G:3,F>V:2,F>C:1,I>T:1	V:122781,F:205,I:66,A:36,L:33,G:3,C:1,T:1
1171	G	D	17	0	4.44E-01	1	G>S:28,G>V:23,G>D:17,G>A:5,A>V:2,G>R:2,V>R:1,R>C:1,S>R:1,S>G:1,S>A:1	G:122985,V:69,S:33,D:24,A:8,R:6,C:1
213	V	M	17	0	5.16E-01	1	G>E:52,V>L:48,V>G:25,E>D:21,G>V:19,E>G:18,V>M:17,G>R:13,M>L:9,V>A:9,E>V:8,V>E:8,R>W:5,V>R:3,G>W:3,E>Q:2,E>A:2,L>P:1,A>E:1,E>R:1,G>L:1,A>V:1,W>G:1,T>P:1,E>T:1,A>P:1	V:71990,G:33027,E:17133,-:665,L:143,R:69,D:40,M:28,A:14,W:10,P:4,Q:2,T:1
1215	Y	H	17	0	8.02E-01	1	Y>H:17,Y>F:7	Y:123099,H:19,F:8
681	P	L	17	0	4.28E-01	1	H>P:114,H>R:110,P>H:88,R>H:75,H>Y:44,R>P:32,P>L:17,P>R:8,H>Q:7,R>L:6,H>L:5,R>S:4,H>N:3,P>S:2,P>T:1,L>H:1,P>G:1,L>F:1,R>C:1,S>P:1,Q>L:1,Q>R:1,H>S:1,R>F:1	H:62978,R:42994,P:16958,L:73,Y:60,-:35,S:13,Q:7,N:3,F:2,T:1,G:1,C:1
35	G	R	17	1	5.13E-01	1	G>V:24,G>R:17,G>S:13,G>C:3,G>A:3,S>C:2,A>C:1,V>C:1,A>V:1,S>A:1,S>V:1,R>S:1,G>D:1,R>G:1	G:122955,V:66,R:58,S:31,C:11,A:4,D:1
1223	G	S	17	0	2.97E-01	1	G>S:17,S>C:4,G>V:4,G>C:4,G>D:1	G:123075,S:36,C:10,V:4,D:1
579	P	S	17	0	5.27E-01	1	P>S:17,P>H:1	P:123103,S:22,H:1
209	P	H	17	1	5.26E-01	1	P>L:31,P>S:30,P>H:17,P>T:3,H>R:3,S>T:2,S>P:1,L>F:1,L>S:1,H>L:1,H>P:1,P>R:1,R>H:1,S>R:1	P:122877,L:159,S:48,H:29,R:6,T:6,F:1
46	S	L	17	0	2.75E-01	1	S>L:17,S>A:11,S>T:2,A>L:1,A>S:1	S:123060,L:48,A:16,T:2
549	T	A	17	0	6.36E-01	1	T>I:34,T>A:17,T>S:14,A>S:4,T>K:1	T:123026,I:50,S:26,A:22,K:2
394	N	S	17	0	5.20E-01	1	N>S:17,N>D:6,N>I:2,S>T:2,N>K:1,N>T:1,T>I:1,N>H:1,N>Y:1	N:123081,S:26,D:6,I:5,T:3,-:2,K:1,Y:1,H:1
98	S	P	17	0	5.11E-01	1	S>F:130,S>P:17,F>S:8,S>A:7,F>Y:7	S:122158,F:931,P:19,A:9,Y:9
72	G	W	17	0	1.12E-01	1	G>E:75,G>R:56,G>V:27,G>W:17,R>W:10,E>A:4,A>V:3,R>G:2,E>G:2,G>A:2,E>R:2,R>E:1,R>V:1,S>A:1,G>S:1,G>T:1,W>V:1,V>L:1,W>R:1	G:122609,E:203,R:161,V:95,W:44,A:7,-:3,S:2,L:1,T:1
968	S	F	17	0	1.87E-01	1	S>F:17,S>A:4	S:123094,F:27,A:5
675	Q	L	17	0	1.14E-01	1	Q>H:477,Q>R:65,Q>K:49,H>Q:49,Q>L:17,R>K:7,H>P:5,H>R:4,Q>E:4,K>R:3,Q>S:3,P>L:3,K>E:2,Q>N:1,R>Q:1,K>Q:1,Q>P:1	Q:121780,H:1087,R:110,K:79,L:28,S:26,P:9,E:6,N:1
428	D	E	17	1	4.79E-01	1	D>G:21,D>E:17,D>Y:9,D>H:8,E>G:4,D>A:2,A>V:2,G>A:2,G>V:1,Y>H:1,V>A:1,D>V:1,H>Y:1,E>D:1,V>Y:1	D:123030,G:38,E:23,Y:13,H:10,A:8,V:4
654	E	A	17	0	2.59E-01	1	E>K:58,E>Q:54,K>Q:19,E>D:19,E>A:17,E>V:11,A>V:7,E>G:4,Q>E:3,G>A:2,D>A:2,V>E:1,D>E:1,E>N:1,D>V:1,A>G:1,K>E:1	E:122770,K:104,Q:103,V:88,A:29,D:26,G:5,N:1
314	Q	E	17	0	1.33E-01	1	Q>K:41,Q>E:17,Q>R:8,Q>H:5,Q>L:4,R>K:3,K>E:2,Q>P:1,K>R:1,K>Q:1	Q:123004,K:77,E:20,R:10,L:8,H:6,P:1
3	V	A	17	0	6.36E-01	1	V>G:56,V>I:39,V>F:34,V>A:17,G>A:2,G>V:2,V>M:1,S>G:1,S>C:1,A>S:1,A>G:1	V:121894,G:1064,F:93,I:50,A:21,S:2,C:1,M:1
216	F	L	17	215	4.50E-03	1	L>F:215,L>I:19,F>L:17,L>P:4,L>H:1,F>S:1	L:119075,F:4022,I:21,P:4,-:2,S:1,H:1
831	A	T	17	0	6.35E-01	1	A>V:112,A>S:46,A>T:17,S>P:2,S>G:2,S>D:1,T>S:1,A>G:1,A>P:1,A>D:1,S>A:1,S>F:1	A:122818,V:190,S:87,T:22,G:3,P:3,D:2,F:1
925	N	S	17	0	5.17E-01	1	N>S:17,N>Y:8,N>D:7,N>K:7,N>H:4,H>Y:3,N>I:1	N:123061,S:25,Y:21,D:7,K:7,H:4,I:1
1122	V	A	17	1	6.35E-01	1	V>L:186,V>M:66,M>L:22,V>A:17,M>V:3,V>G:2,A>V:1,V>F:1	V:122623,L:336,M:126,A:37,G:3,F:1
218	Q	K	17	0	5.03E-01	1	Q>H:55,Q>R:54,Q>E:30,Q>K:17,Q>L:15,Q>P:4,K>E:4,K>R:3,R>K:2,H>Q:2,R>Q:2,P>L:1,H>R:1,E>Q:1,H>P:1	Q:122836,R:91,H:89,E:43,L:33,K:25,P:7,-:2
795	K	N	17	1	4.23E-01	1	K>R:19,K>N:17,K>E:6,K>Q:5,N>T:3,R>I:1,T>I:1,K>I:1,R>K:1,N>K:1,K>T:1	K:123053,N:31,R:23,E:6,Q:5,T:5,I:3
130	V	F	17	0	6.27E-02	1	V>F:17,V>L:10,V>I:8,V>A:4,L>F:3,V>G:1,I>L:1	V:123066,F:30,L:15,I:10,A:4,G:1
1181	K	Q	16	0	4.92E-01	1	K>R:30,K>N:29,K>Q:16,K>E:13,K>I:8,K>T:4,N>I:2,T>I:1,N>T:1,R>I:1	K:122956,N:49,I:48,R:37,Q:16,E:13,T:7
838	G	D	16	0	4.60E-01	1	G>S:33,G>D:16,G>V:8,G>A:2,G>R:2,G>C:2	G:123018,S:62,D:21,V:19,C:2,R:2,A:2
536	N	K	16	0	4.52E-01	1	N>K:16,N>D:4,N>H:2,N>S:2,N>T:1	N:123095,K:21,D:5,H:2,S:2,T:1
134	Q	H	16	0	5.97E-01	1	Q>H:16,Q>L:16,Q>R:16,Q>E:13,Q>K:7,Q>S:1,H>T:1,Q>P:1,H>R:1,Q>F:1,R>K:1	Q:123032,L:26,R:23,H:16,E:16,K:9,P:1,F:1,T:1,S:1
187	K	N	16	0	4.40E-01	1	K>E:20,K>N:16,K>T:13,K>Q:9,K>R:8,K>I:5,N>T:3,T>I:2,K>G:1,K>S:1,K>A:1,Q>E:1	K:122983,E:35,N:26,T:20,Q:19,-:16,R:12,I:12,G:1,S:1,A:1
709	N	S	16	0	5.33E-01	1	N>S:16,N>K:8,N>Y:4,S>T:3,N>D:3,T>I:1,N>L:1,N>T:1	N:123072,S:26,K:9,T:7,Y:6,D:3,I:2,L:1
1192	N	S	16	0	5.32E-01	1	N>S:16,N>D:14,N>H:14,N>K:9,S>T:5,N>T:5,N>Y:2,T>I:2,Y>H:1,D>N:1,N>I:1,H>Y:1	N:123033,S:22,H:19,D:17,T:16,K:10,Y:6,I:3
417	K	T	16	12	1.71E-01	1	N>K:336,K>N:236,N>T:95,K>T:16,K>R:14,N>S:13,T>K:12,N>I:7,T>N:5,S>T:5,K>E:5,K>M:3,T>I:3,T>M:2,N>H:2,N>D:2,N>Y:2,T>Y:1,K>D:1,K>I:1,Y>H:1,I>N:1,R>K:1	K:66151,N:55034,T:1858,R:25,I:21,S:16,M:6,E:6,D:3,Y:3,H:3
603	N	S	16	0	5.29E-01	1	N>S:16,N>K:9,N>T:8,N>D:7,N>H:5,N>I:4,N>Y:3,S>T:3,T>I:2,H>Y:1	N:123055,S:22,T:12,K:10,I:8,D:8,H:7,Y:4
99	N	K	16	1	4.55E-01	1	N>D:17,N>K:16,N>S:15,S>T:1,K>N:1,N>T:1	N:123067,D:22,K:18,S:17,T:2
182	K	T	16	0	1.73E-01	1	K>N:82,K>E:76,K>R:58,K>Q:23,K>T:16,N>K:8,K>I:7,N>I:5,N>T:5,T>I:4,E>K:2,R>K:1,I>T:1,E>N:1,N>Q:1,K>F:1,R>I:1,Q>E:1,K>S:1,R>Q:1	K:122121,N:535,I:147,E:142,R:79,Q:66,T:34,F:1,S:1
1084	D	H	16	0	7.52E-02	1	D>E:40,D>G:35,D>Y:34,D>N:31,D>H:16,H>Y:8,E>G:8,N>H:6,D>A:6,A>V:5,N>Y:3,G>A:3,E>A:3,G>V:2,D>V:1,E>D:1,V>A:1,Y>V:1,Y>H:1,F>V:1,Y>F:1	D:122705,Y:146,G:80,N:72,E:48,H:34,V:23,A:17,F:1
1150	E	Q	16	0	1.41E-01	1	E>D:185,E>K:36,E>Q:16,D>E:13,E>A:8,E>G:5,E>V:5,K>Q:4,A>V:2,G>A:2,D>V:1,D>Y:1,D>G:1	E:122629,D:398,K:41,Q:22,A:16,V:11,G:8,Y:1
1247	C	Y	16	0	4.17E-01	1	C>F:70,C>S:26,C>Y:16,Y>F:12,C>R:6,F>Y:5,C>W:4,S>R:2,S>F:2,R>S:1,R>W:1,S>Y:1,F>W:1,F>C:1,Y>W:1	C:122740,F:265,Y:51,S:47,R:15,W:8
1038	K	R	16	0	7.66E-01	1	K>R:16,K>E:3,K>N:2,K>T:2,K>Q:2,K>I:1,R>I:1	K:123096,R:16,T:4,Q:3,E:3,N:2,I:2
307	T	A	16	0	6.51E-01	1	T>I:120,T>A:16,T>S:14,T>N:7,I>T:6,S>N:3,A>S:2,T>P:1	T:122741,I:337,A:20,S:16,N:11,P:1
610	V	I	16	0	6.52E-01	1	V>I:16,V>F:1	V:123108,I:17,F:1
1135	N	D	16	0	6.95E-01	1	N>D:16,N>S:10,N>K:7,N>Y:4,N>H:4,N>I:3,S>T:1,H>Y:1	N:123076,D:18,S:11,K:7,Y:5,I:4,H:4,T:1
486	F	L	16	6	3.88E-01	1	P>S:124,V>A:51,F>V:45,V>F:28,S>P:23,V>I:17,F>L:16,P>F:15,F>S:13,F>P:7,S>V:6,L>F:6,P>L:6,P>H:4,S>F:4,A>V:4,V>S:3,F>Y:3,S>L:3,L>V:2,F>I:2,S>H:2,L>S:2,A>E:2,V>L:2,F>T:1,S>Y:1,S>A:1,L>H:1,I>V:1,L>I:1,V>G:1,E>G:1,I>L:1	F:81262,P:20111,V:20055,S:1497,A:101,I:43,L:41,H:7,Y:4,G:2,E:2,T:1
1185	R	C	16	0	1.05E-01	1	R>H:39,R>C:16,R>S:13,R>L:6,H>L:4,S>C:3,S>L:2,L>I:1,R>G:1,L>S:1	R:122976,H:67,C:38,L:22,S:21,G:1,I:1
446	S	N	16	1	6.10E-03	1	G>S:148,S>G:60,G>V:59,G>D:38,S>N:16,S>T:13,G>R:12,S>I:8,S>R:5,T>I:3,G>A:3,A>V:3,S>A:3,I>S:2,G>T:2,S>V:1,N>S:1,N>I:1,D>G:1,V>S:1,V>G:1,V>F:1,A>S:1,D>A:1	G:93381,S:29075,V:472,D:90,R:30,I:28,N:22,T:15,A:11,F:1,-:1
278	K	E	16	0	6.35E-01	1	K>E:16,K>N:14,K>R:9,K>Q:7,K>I:1,K>M:1,Q>K:1	K:123069,N:19,E:18,R:10,Q:8,M:1,I:1
68	I	L	16	0	3.64E-01	1	I>T:97,I>V:76,I>L:16,I>M:11,I>F:3,I>K:3,K>R:2,T>K:2,I>S:2,T>R:2,M>L:2,T>S:1,V>I:1,R>K:1,T>I:1,M>T:1	I:102533,-:20157,T:257,V:114,L:24,M:12,K:9,S:8,R:7,F:4,H:1
678	T	A	16	0	6.50E-01	1	T>I:152,T>A:16,T>S:15,T>N:10,T>P:8,I>T:6,T>R:4,S>P:3,T>Y:1,S>N:1,I>P:1	T:122663,I:363,R:30,S:20,A:19,P:15,N:14,-:1,Y:1
1163	D	A	16	0	2.12E-01	1	D>Y:65,D>N:40,D>G:27,D>A:16,D>H:11,N>Y:7,A>V:6,H>Y:6,N>H:5,D>V:3,D>E:2,Y>V:1,E>G:1,E>A:1,A>G:1,Y>H:1,Y>A:1	D:122667,Y:281,G:54,N:52,A:30,H:25,V:14,E:3
589	P	S	16	0	5.42E-01	1	P>S:16,P>Q:2,P>T:1,P>L:1	P:123102,S:20,Q:2,L:1,T:1
1246	G	D	16	0	4.59E-01	1	G>S:40,G>D:16,G>V:13,G>C:9,S>C:9,S>V:5,A>V:1,S>A:1	G:122987,S:53,C:32,V:31,D:22,A:1
87	N	S	16	0	5.31E-01	1	N>K:18,N>D:18,N>S:16,N>Y:8,N>I:4,N>T:3,N>F:2,N>H:2,D>K:1,D>S:1,D>N:1,N>V:1,Y>F:1	N:123032,D:28,K:22,S:19,Y:10,I:5,F:3,T:3,H:2,V:1,-:1
69	H	N	16	0	2.63E-01	1	H>Y:163,H>N:16,H>Q:12,H>R:8,H>D:5,H>L:3,N>D:2,Q>L:1,H>S:1,Y>L:1,Q>R:1,D>N:1	H:83747,-:39006,Y:256,N:46,Q:21,R:15,S:11,D:11,L:8,P:3,I:1,F:1
141	L	V	16	0	1.26E-01	1	L>F:90,L>V:16,L>S:6,L>G:6,L>Y:4,L>M:4,F>L:3,L>W:2,N>D:1,S>N:1,F>Y:1,M>K:1,V>M:1,L>K:1,L>D:1,S>W:1	L:122454,-:468,F:121,V:32,Y:17,S:11,G:10,M:5,W:3,K:2,D:2,N:1
804	Q	H	16	0	5.97E-01	1	Q>K:19,Q>H:16,Q>R:9,Q>P:6,Q>L:5,K>R:2,P>L:1,R>K:1,H>P:1	Q:123048,K:25,H:20,R:13,L:11,P:9
825	K	R	16	0	7.64E-01	1	K>R:16,K>E:5,K>T:2,R>I:1	K:123100,R:18,E:5,T:2,I:1
134	Q	L	16	0	1.25E-01	1	Q>H:16,Q>L:16,Q>R:16,Q>E:13,Q>K:7,Q>S:1,H>T:1,Q>P:1,H>R:1,Q>F:1,R>K:1	Q:123032,L:26,R:23,H:16,E:16,K:9,P:1,F:1,T:1,S:1
657	N	D	16	0	6.95E-01	1	N>D:16,N>K:12,N>Y:10,N>S:7,N>H:6,T>I:1,S>T:1,N>T:1,N>I:1	N:123060,D:20,K:16,Y:12,S:7,H:6,T:3,I:2
751	N	S	16	0	5.32E-01	1	N>D:18,N>S:16,N>K:12,N>Y:10,N>T:8,S>T:5,N>H:3,N>I:3,T>I:2,D>N:1,Y>I:1,H>Y:1	N:123015,D:24,S:23,T:22,K:16,Y:16,I:7,H:3
702	E	K	16	0	6.50E-01	1	E>Q:36,E>D:19,E>K:16,E>A:7,K>Q:6,E>V:5,E>G:4,E>T:1,Q>E:1,A>V:1,D>A:1	E:123001,Q:58,D:26,K:20,A:9,V:7,G:4,T:1
1244	L	V	16	1	1.25E-01	1	L>F:62,L>I:25,L>V:16,L>P:10,L>R:3,I>V:1,V>L:1,P>H:1,F>L:1	L:122965,F:82,I:30,V:27,P:17,R:3,H:1,-:1
710	N	D	16	1	6.97E-01	1	N>D:16,N>S:15,N>K:8,N>T:2,N>Y:2,N>H:1,S>T:1,D>N:1,D>V:1	N:123070,S:19,D:18,K:9,T:5,Y:3,H:1,V:1
1156	F	L	16	0	3.87E-01	1	F>L:16	F:123105,L:21
1222	A	V	16	0	6.55E-01	1	A>T:27,A>V:16,A>S:8	A:123054,T:45,V:18,S:9
1072	E	Q	16	0	1.41E-01	1	E>K:20,E>Q:16,E>D:16,E>A:9,E>G:3,E>V:3,K>Q:3,A>V:2,G>V:1,E>R:1,G>A:1	E:123034,K:25,Q:21,D:17,A:16,V:8,G:4,R:1
1015	A	S	16	0	3.93E-01	1	A>S:16,A>T:2,A>P:1	A:123101,S:22,T:2,P:1
339	G	S	16	1	3.13E-01	1	G>D:92,D>G:72,H>Y:29,D>N:29,H>G:17,H>D:16,G>S:16,D>Y:15,H>R:13,D>H:12,G>H:6,D>A:6,D>E:5,G>V:3,Y>H:3,H>Q:2,N>D:2,H>N:2,H>L:2,N>H:2,A>V:2,D>V:2,S>C:2,S>V:2,G>F:1,S>G:1,R>G:1,H>F:1,N>Y:1,E>G:1,G>A:1,V>F:1,S>P:1	G:64974,D:35561,H:22382,Y:73,N:42,S:37,V:16,R:15,A:8,E:5,C:4,F:3,Q:3,L:2,P:1
868	E	D	16	0	4.96E-01	1	E>D:16,E>A:7,E>G:6,E>K:4,D>V:2,G>V:1,E>Q:1,E>V:1	E:123085,D:17,A:7,G:7,K:5,V:4,Q:1
627	D	H	16	0	7.51E-02	1	D>N:33,D>H:16,D>E:15,D>Y:8,D>G:8,D>A:8,N>H:8,H>Y:7,E>A:4,E>G:4,N>Y:2,D>P:1,D>T:1,A>T:1	D:122956,N:44,H:34,Y:29,E:23,A:20,G:15,-:2,T:2,P:1
789	Y	H	16	0	8.16E-01	1	Y>H:16,Y>S:1,H>D:1,Y>N:1,Y>F:1,Y>L:1,Y>K:1	Y:123103,H:17,S:1,N:1,L:1,D:1,F:1,K:1
1248	Y	F	16	1	2.20E-03	1	C>F:37,C>Y:26,C>S:19,Y>F:16,C>R:7,C>G:3,S>R:3,Y>R:2,S>F:2,C>I:1,Y>W:1,F>Y:1,S>Y:1	C:122919,F:94,Y:62,S:25,R:19,G:3,W:2,-:1,I:1
493	Q	H	16	0	6.00E-01	1	Q>R:90,R>Q:88,Q>L:28,Q>E:22,Q>K:18,Q>H:16,Q>P:7,E>Q:6,K>R:3,R>K:2,R>L:2,R>V:1,R>G:1,K>E:1,P>Q:1	Q:108200,R:14577,E:215,L:72,H:25,K:24,P:11,V:1,G:1
427	D	H	16	0	7.57E-02	1	D>N:84,D>Y:24,D>H:16,D>G:14,D>V:9,D>A:8,H>Y:7,N>H:5,D>E:4,N>D:2,A>G:2,N>Y:1,N>A:1,Y>V:1	D:122822,N:123,Y:69,G:32,A:29,H:29,V:14,E:7,-:1
1252	S	C	16	1	6.57E-03	1	S>F:73,S>P:58,S>C:16,F>Y:12,S>A:7,S>Y:3,Y>F:2,S>T:2,F>S:2,C>Y:1,C>S:1,T>A:1	S:122643,F:292,P:103,C:48,Y:28,A:10,T:2
464	F	L	16	0	3.88E-01	1	F>L:16,F>S:4,F>Y:2,F>I:1	F:123098,L:18,S:7,Y:2,I:1
94	S	A	16	0	3.91E-01	1	S>F:26,S>A:16,S>T:5,S>P:2,A>T:2,S>Y:1,S>C:1,Y>F:1,F>Y:1	S:122966,F:122,A:21,T:8,Y:4,P:3,C:1,-:1
162	S	N	16	1	5.32E-01	1	S>I:27,S>N:16,S>G:9,S>R:6,S>T:2,S>C:2,R>I:1,I>N:1,I>R:1,N>S:1,N>I:1,R>G:1	S:123010,I:68,N:22,G:13,R:8,T:3,C:2
281	E	K	16	0	6.49E-01	1	E>Q:45,E>D:17,E>K:16,K>Q:7,E>G:6,E>A:6,E>V:5,A>V:3,Q>E:2,V>A:1,D>V:1,E>R:1,V>L:1,D>A:1,G>V:1	E:122942,Q:79,D:48,V:21,K:18,A:9,G:7,L:1,R:1
941	T	A	16	1	6.51E-01	1	T>S:50,T>I:17,T>A:16,S>T:2,A>I:1,T>K:1,I>T:1,A>T:1,A>S:1	T:122993,S:81,A:26,I:24,-:1,K:1
597	V	I	16	0	6.53E-01	1	V>I:16	V:123108,I:18
619	K	Q	16	0	2.42E-02	1	E>Q:150,E>K:53,E>D:22,Q>E:19,K>Q:16,E>A:7,E>G:6,A>V:5,E>V:2,V>A:1,D>A:1	E:122649,Q:341,K:78,D:23,A:14,V:13,G:6,-:2
1131	G	A	16	0	5.00E-02	1	G>A:16,G>E:8,G>R:5,V>A:1,G>V:1,E>A:1	G:123083,A:24,E:10,R:8,V:1
415	T	A	16	2	6.49E-01	1	T>N:20,T>A:16,T>S:8,T>I:7,T>P:3,A>T:2,S>N:2	T:123044,N:33,A:27,I:9,S:8,P:4,-:1
1149	K	N	16	0	4.38E-01	1	K>R:52,K>N:16,K>M:9,R>K:3,K>Q:2,N>Y:1,K>E:1	K:123022,R:67,N:20,M:13,Q:2,Y:1,E:1
247	S	I	16	0	2.55E-04	1	S>N:46,S>G:23,S>I:16,S>R:15,N>I:6,S>T:5,S>A:4,R>G:3,N>Y:2,R>I:1,S>C:1,Y>L:1,N>S:1	S:122626,-:278,N:85,I:47,G:31,Y:22,R:20,A:7,T:5,L:4,C:1
653	A	S	16	0	3.95E-01	1	A>V:178,A>S:16,V>A:5,A>P:3,A>T:2	A:122727,V:377,S:17,P:3,T:2
701	V	A	16	414	5.20E-02	1	A>V:414,A>S:85,A>T:32,V>A:16,A>E:9,V>I:2,S>A:2,T>A:1,A>P:1,A>D:1,S>V:1,E>G:1,A>G:1	A:119915,V:2985,S:161,T:48,E:10,G:3,I:2,D:1,P:1
1072	E	D	16	0	4.94E-01	1	E>K:20,E>Q:16,E>D:16,E>A:9,E>G:3,E>V:3,K>Q:3,A>V:2,G>V:1,E>R:1,G>A:1	E:123034,K:25,Q:21,D:17,A:16,V:8,G:4,R:1
747	T	A	16	0	6.50E-01	1	T>I:111,T>A:16,T>N:11,T>P:4,I>T:3,T>S:2,S>N:1,A>S:1,N>S:1	T:122761,I:315,N:22,A:20,S:4,P:4
30	N	K	16	0	4.52E-01	1	N>S:25,N>K:16,N>I:8,N>H:5,N>T:5,N>Y:5,N>D:5,S>T:2,H>Y:1,N>G:1,T>I:1	N:122658,T:373,S:34,K:19,Y:14,I:11,D:8,H:5,-:3,G:1
715	P	S	16	0	5.45E-01	1	P>S:16,P>T:2	P:123101,S:23,T:2
1265	L	I	16	0	4.23E-01	1	L>F:117,L>P:19,L>I:16,L>R:9,F>L:9,L>V:3,L>H:3,L>G:1,L>C:1	L:122757,F:279,P:47,I:19,R:13,V:3,H:3,-:3,G:1,C:1
1146	D	Y	16	1	7.40E-02	1	D>H:88,D>N:30,D>E:26,D>Y:16,H>Y:16,N>H:12,D>A:8,D>V:5,A>V:4,D>G:4,H>D:2,G>A:2,E>G:2,Y>V:1,N>Y:1,Y>D:1,H>N:1,E>A:1,Y>H:1	D:122807,H:133,Y:83,N:35,E:30,A:16,V:15,G:7
134	Q	R	16	0	4.67E-01	1	Q>H:16,Q>L:16,Q>R:16,Q>E:13,Q>K:7,Q>S:1,H>T:1,Q>P:1,H>R:1,Q>F:1,R>K:1	Q:123032,L:26,R:23,H:16,E:16,K:9,P:1,F:1,T:1,S:1
772	V	A	16	0	6.51E-01	1	V>I:54,V>A:16,V>F:7,V>G:3,I>V:2,A>D:1,V>D:1	V:122993,I:99,A:20,F:8,G:3,D:3
41	K	R	16	1	7.65E-01	1	K>R:16,K>N:12,K>E:9,K>I:3,K>Q:1,R>I:1,R>K:1,K>T:1,N>I:1	K:123074,R:18,N:15,E:11,I:6,Q:1,T:1
1146	H	Y	16	1	9.71E-03	1	D>H:88,D>N:30,D>E:26,D>Y:16,H>Y:16,N>H:12,D>A:8,D>V:5,A>V:4,D>G:4,H>D:2,G>A:2,E>G:2,Y>V:1,N>Y:1,Y>D:1,H>N:1,E>A:1,Y>H:1	D:122807,H:133,Y:83,N:35,E:30,A:16,V:15,G:7
242	L	I	16	0	4.20E-01	1	L>F:61,L>I:16,L>P:7,L>H:7,L>V:2,H>R:1,L>R:1,F>L:1,P>H:1,L>A:1	L:122456,-:489,F:85,H:48,I:25,P:16,R:4,V:2,A:1
1112	P	L	16	0	4.46E-01	1	P>S:26,P>L:16,P>Q:11,P>T:7,L>Q:5,P>A:5,S>T:1,P>K:1,S>A:1,Q>R:1	P:122982,L:53,S:44,Q:31,T:8,A:6,K:1,R:1
1201	Q	R	16	0	4.67E-01	1	Q>K:162,Q>H:41,Q>R:16,Q>L:11,R>K:6,K>R:6,H>N:3,Q>N:3,K>E:2,H>Q:1,K>Q:1,Q>E:1	Q:122720,K:273,H:62,R:31,L:27,N:9,E:4
125	N	S	16	0	5.33E-01	1	N>S:16,N>T:4,N>K:4,N>D:3,S>T:2,N>H:1,S>V:1	N:123090,S:17,T:8,K:5,D:4,V:1,H:1
389	D	G	16	0	4.49E-01	1	D>G:16,D>N:10,D>E:8,D>Y:3,E>G:3,E>A:2,D>A:2,D>H:1	D:123063,G:30,N:13,E:10,A:6,Y:3,H:1
724	T	S	16	0	3.09E-01	1	T>A:24,T>I:20,T>S:16,A>S:2,T>K:1,S>P:1,A>T:1	T:123025,A:41,I:31,S:26,K:2,P:1
689	S	T	16	0	3.02E-01	1	S>I:26,S>N:22,S>R:18,S>T:16,S>G:10,R>G:6,N>I:6,T>I:5,R>I:2,G>R:2,S>A:1,R>C:1	S:122874,I:140,N:32,R:31,G:21,T:17,-:8,A:2,C:1
411	A	V	16	0	6.54E-01	1	A>S:82,A>V:16,A>T:8,S>G:3,A>G:3,T>S:2,A>P:1,S>T:1	A:122937,S:140,V:25,T:16,G:7,P:1
232	G	S	16	1	3.15E-01	1	G>S:16,G>V:13,G>C:8,G>A:6,S>C:2,A>V:1,S>A:1,C>V:1,S>V:1,S>G:1,G>D:1	G:123031,C:34,V:27,S:20,A:13,D:1
859	N	T	16	69	1.28E-03	1	T>I:141,T>N:69,T>S:17,N>T:16,T>A:15,I>T:6,S>N:3,I>A:1,A>S:1	T:121725,N:953,I:392,S:33,A:20,-:3
65	F	L	16	0	3.90E-01	1	F>L:16,F>S:6,F>Y:5,F>C:4,S>C:2,F>I:1,F>V:1,L>S:1	F:123084,L:17,S:11,C:7,Y:5,V:1,I:1
1271	H	Y	16	0	8.03E-01	1	H>Y:16,H>N:4,H>L:1,H>D:1	H:123102,Y:18,N:4,L:1,D:1
76	T	N	16	0	2.19E-01	1	T>I:284,I>T:24,T>A:21,T>S:17,T>N:16,A>S:1,A>I:1,T>P:1,I>V:1,S>T:1,T>K:1,T>L:1	T:121187,I:1856,A:33,S:23,N:16,-:7,P:1,K:1,V:1,L:1
39	P	S	16	0	5.41E-01	1	P>S:16,P>T:5,P>H:5,P>L:4,S>T:1,H>R:1	P:123088,S:18,H:8,T:6,L:5,R:1
448	N	S	16	0	5.32E-01	1	N>D:21,N>S:16,N>K:5,N>T:3,S>T:2,T>I:1	N:123070,D:23,S:21,T:6,K:5,I:1
132	E	K	16	0	6.49E-01	1	E>Q:38,E>D:22,E>A:17,E>K:16,E>G:4,E>V:3,K>Q:3,A>V:2,G>A:2,Q>K:1,D>V:1	E:122969,Q:58,D:32,A:28,K:22,V:9,G:5,-:3
52	Q	K	16	0	5.19E-01	1	Q>H:289,H>Q:63,Q>R:49,Q>K:16,H>Y:10,Q>L:9,R>K:7,Q>P:3,R>Q:3,H>R:2,Q>E:2,H>P:2,L>H:1,P>L:1,K>R:1,K>E:1,H>L:1	Q:118906,H:3897,R:245,K:32,L:26,Y:11,P:5,E:3,-:1
1071	Q	K	16	0	5.21E-01	1	Q>H:24,Q>R:20,Q>K:16,Q>L:15,H>Q:8,R>K:4,Q>E:4,K>E:3,K>R:2,H>Y:1,H>R:1,L>S:1,H>L:1	Q:122911,H:100,L:54,R:26,K:25,E:8,S:1,Y:1
487	N	D	16	0	6.95E-01	1	N>D:16,N>K:6,N>T:5,N>I:4,N>S:4,N>H:1,T>N:1	N:123087,D:16,T:8,K:6,S:4,I:4,H:1
844	I	T	16	0	4.22E-01	1	I>V:66,I>T:16,I>M:4,V>S:2,V>F:2,T>S:2,I>S:1,I>F:1,I>L:1,V>I:1,S>F:1,M>T:1,M>L:1	I:123015,V:73,T:19,S:7,M:6,F:4,L:2
183	E	D	16	1	3.16E-03	1	E>Q:109,Q>H:108,Q>E:51,Q>R:36,Q>L:18,E>D:16,Q>K:15,Q>P:12,H>Q:11,H>R:7,H>P:6,E>G:4,E>K:3,K>R:3,K>E:3,K>Q:2,G>V:2,P>L:2,Q>Y:2,L>F:1,D>E:1,D>V:1,E>A:1,R>K:1,Q>G:1,Q>N:1	Q:105710,E:16882,H:305,L:66,R:57,P:32,K:26,D:20,G:10,Y:8,V:6,F:2,N:1,A:1
780	E	K	15	0	6.65E-01	1	E>Q:91,E>D:39,E>K:15,E>G:14,E>A:6,A>V:3,G>A:2,K>Q:2,D>E:2,Q>E:1,A>S:1,E>V:1	E:122839,Q:161,D:63,G:20,A:19,K:16,V:7,S:1
280	N	D	15	0	7.11E-01	1	N>D:15,N>S:14,N>T:2,N>C:1,S>C:1	N:123086,D:17,S:17,C:4,T:2
1074	N	K	15	0	4.70E-01	1	N>S:128,N>D:19,N>K:15,N>H:12,N>Y:4,S>N:3,H>Y:2,N>T:2,T>I:1,S>T:1	N:122386,S:675,D:23,K:18,H:14,Y:6,T:3,I:1
183	Q	K	15	2	5.35E-01	1	E>Q:109,Q>H:108,Q>E:51,Q>R:36,Q>L:18,E>D:16,Q>K:15,Q>P:12,H>Q:11,H>R:7,H>P:6,E>G:4,E>K:3,K>R:3,K>E:3,K>Q:2,G>V:2,P>L:2,Q>Y:2,L>F:1,D>E:1,D>V:1,E>A:1,R>K:1,Q>G:1,Q>N:1	Q:105710,E:16882,H:305,L:66,R:57,P:32,K:26,D:20,G:10,Y:8,V:6,F:2,N:1,A:1
805	I	L	15	0	4.35E-01	1	I>M:45,I>V:19,I>L:15,M>L:5,I>F:1,M>I:1	I:123018,M:59,L:26,V:22,F:1
1153	D	H	15	1	8.63E-02	1	D>Y:72,D>G:36,D>N:24,D>H:15,D>A:13,H>Y:8,N>H:6,D>E:5,Y>D:5,A>V:4,D>V:3,N>Y:2,G>A:2,Y>H:2,A>Y:1,H>D:1	D:122678,Y:273,G:52,H:49,N:31,A:27,V:11,E:5
1061	V	F	15	0	8.19E-02	1	V>F:15,V>I:6,V>A:4	V:123098,F:16,I:8,A:4
939	F	Y	15	0	1.53E-03	1	S>F:157,F>Y:15,F>S:11,S>A:7,F>L:4,S>Y:4,S>T:4,S>C:2,S>P:1,A>T:1	S:118616,F:4463,Y:26,A:8,L:5,T:5,C:2,P:1
645	T	I	15	0	4.44E-01	1	T>I:15,T>S:3,T>K:1,T>A:1	T:123104,I:17,S:3,K:1,A:1
622	V	L	15	0	1.27E-01	1	V>F:131,V>I:91,V>A:51,V>L:15,L>F:8,I>L:8,I>V:4,F>V:3,V>G:3	V:122609,F:259,I:134,A:83,L:32,-:6,G:3
490	F	V	15	0	1.11E-01	1	F>L:74,F>S:58,S>P:34,S>F:19,F>V:15,L>V:10,F>Y:8,F>I:4,P>S:4,L>I:4,S>A:3,I>V:3,S>Y:2,Y>F:1,F>P:1,P>H:1,A>S:1,S>T:1,L>S:1	F:104919,S:17918,P:113,L:113,V:35,Y:12,I:9,A:5,H:1,T:1
1083	H	Q	15	0	5.87E-01	1	H>Y:100,H>Q:15,H>R:10,H>N:8,Q>R:3,H>L:2,H>D:2,H>F:1	H:122943,Y:130,Q:24,R:14,N:9,D:3,L:2,F:1
188	N	D	15	0	7.13E-01	1	N>S:24,N>D:15,N>Y:10,N>K:6,N>T:6,S>T:5,N>H:4,T>S:1	N:123011,S:37,-:24,D:17,T:13,Y:13,K:7,H:4
455	L	S	15	6	3.27E-01	1	L>F:315,F>L:49,L>S:15,L>W:10,F>W:7,S>L:6,L>V:3,F>S:3,L>M:2,L>A:1,W>L:1,S>A:1,S>W:1,S>K:1	L:117313,S:3649,F:2120,W:36,V:3,M:2,A:2,K:1
1071	Q	L	15	0	1.41E-01	1	Q>H:24,Q>R:20,Q>K:16,Q>L:15,H>Q:8,R>K:4,Q>E:4,K>E:3,K>R:2,H>Y:1,H>R:1,L>S:1,H>L:1	Q:122911,H:100,L:54,R:26,K:25,E:8,S:1,Y:1
181	E	A	15	1	6.44E-03	1	G>V:120,G>R:93,G>A:60,G>E:48,V>A:22,E>A:15,A>V:13,V>G:3,V>R:3,E>V:2,V>L:2,R>V:2,A>E:1,E>T:1,E>G:1,V>E:1,R>G:1	G:121755,V:834,R:282,A:154,E:98,L:2,T:1
180	E	Q	15	0	1.56E-01	1	E>K:54,E>D:30,E>G:26,E>V:18,E>Q:15,E>A:8,G>A:6,A>V:4,K>Q:4,G>V:3,K>M:1,V>L:1	E:120478,V:2418,K:81,G:57,D:41,Q:25,A:21,-:3,L:1,M:1
1173	N	S	15	0	5.47E-01	1	N>S:15,N>K:14,N>T:4,N>D:4,S>T:2,N>Y:2,N>H:1	N:123074,S:19,K:19,T:6,D:4,Y:3,H:1
710	N	S	15	0	5.47E-01	1	N>D:16,N>S:15,N>K:8,N>T:2,N>Y:2,N>H:1,S>T:1,D>N:1,D>V:1	N:123070,S:19,D:18,K:9,T:5,Y:3,H:1,V:1
256	S	A	15	0	4.09E-01	1	S>L:54,S>P:33,S>A:15,S>T:14,P>L:13,L>W:2,T>A:2,L>F:1,L>S:1,P>S:1	S:122576,L:443,P:57,A:24,T:22,W:2,F:1,-:1
205	S	F	15	0	2.21E-01	1	S>F:15,S>T:2,S>Y:2,S>A:2,S>N:1	S:123098,F:21,T:2,A:2,Y:2,N:1
70	V	L	15	0	9.31E-02	1	V>I:426,I>V:139,V>F:107,V>A:22,V>L:15,I>L:14,L>F:10,I>F:9,I>T:9,V>G:6,S>N:2,T>S:2,I>N:2,F>V:2,G>D:1,I>S:1,I>M:1,F>I:1	V:82941,I:20924,-:18810,F:329,L:45,A:29,T:25,G:14,N:4,S:3,D:1,M:1
975	S	N	15	1	5.47E-01	1	S>N:15,S>I:2,N>S:1	S:123106,N:17,I:2,-:1
374	F	L	15	0	4.05E-01	1	F>L:15,F>Y:3,F>I:2,L>I:1,L>S:1	F:123093,L:19,-:5,I:4,Y:3,S:2
247	S	R	15	0	4.00E-01	1	S>N:46,S>G:23,S>I:16,S>R:15,N>I:6,S>T:5,S>A:4,R>G:3,N>Y:2,R>I:1,S>C:1,Y>L:1,N>S:1	S:122626,-:278,N:85,I:47,G:31,Y:22,R:20,A:7,T:5,L:4,C:1
580	Q	R	15	0	4.88E-01	1	Q>H:42,Q>L:23,Q>R:15,Q>K:10,Q>E:6,H>R:4,R>K:1	Q:123006,H:50,L:30,R:20,K:14,E:6
899	A	V	15	0	6.73E-01	1	A>S:86,A>V:15,A>T:5,A>P:2,A>G:2,S>T:1	A:122851,S:250,V:15,T:6,P:2,G:2
310	K	R	15	1	7.82E-01	1	K>R:15,K>S:1,R>K:1	K:123106,R:18,S:1,-:1
1062	F	L	15	0	4.08E-01	1	F>L:15,F>Y:2	F:123100,L:24,Y:2
85	P	L	15	0	4.64E-01	1	P>S:27,P>L:15,P>Q:4,P>A:3,S>T:3,L>Q:3,Q>R:2,P>R:1,P>H:1,P>I:1,V>E:1,S>V:1,S>N:1,R>Q:1,S>R:1,P>D:1,P>T:1,P>F:1	P:123008,S:56,L:31,Q:10,T:5,R:4,F:3,A:3,E:1,H:1,N:1,V:1,I:1,D:1
572	T	N	15	0	2.38E-01	1	T>I:291,I>T:42,T>S:38,T>N:15,T>A:7,S>N:5	T:121534,I:1506,S:50,N:25,A:11
1220	F	L	15	0	4.06E-01	1	F>L:15,F>C:3,F>I:1,F>V:1,F>Y:1	F:123105,L:15,C:3,I:1,Y:1,V:1
719	T	S	15	0	3.30E-01	1	T>I:62,T>S:15,T>N:5,S>N:4,T>A:4,T>V:1	T:122951,I:133,S:23,N:13,A:5,V:1
178	H	Y	15	1	1.03E-02	1	D>N:153,D>H:94,N>H:21,D>G:17,H>Y:15,H>D:15,D>Y:11,D>E:10,D>A:2,E>G:2,D>F:1,H>L:1,N>Y:1,Y>H:1,Y>D:1,Y>V:1	D:122505,H:282,N:227,Y:53,G:35,E:13,-:4,V:3,A:2,F:1,L:1
226	L	F	15	0	3.86E-01	1	L>F:15,L>V:9,L>S:2,L>W:2,L>I:1,M>V:1,L>M:1	L:123080,F:20,V:14,S:6,W:4,M:1,I:1
292	A	T	15	0	6.65E-01	1	A>S:25,A>T:15,A>G:10,A>V:2,S>G:2,G>A:1,S>A:1	A:123026,S:58,T:25,G:15,V:2
1217	W	L	15	0	3.59E-02	1	W>L:15,W>R:1,W>C:1	W:123103,L:21,C:1,R:1
197	I	T	15	0	4.45E-01	1	I>V:74,I>T:15,I>S:5,T>S:2,I>N:2,I>D:1,I>F:1,S>N:1,V>I:1	I:122967,V:94,T:52,S:7,N:3,F:1,D:1,-:1
99	N	S	15	0	5.50E-01	1	N>D:17,N>K:16,N>S:15,S>T:1,K>N:1,N>T:1	N:123067,D:22,K:18,S:17,T:2
148	S	T	15	1	6.74E-03	1	N>T:135,N>S:39,N>K:28,N>D:25,S>T:15,N>Y:15,N>H:12,T>N:3,T>I:2,H>Y:1,S>G:1,N>I:1,T>S:1	N:122510,T:423,K:51,S:50,-:31,D:25,Y:18,H:14,I:3,G:1
1195	E	G	15	0	5.54E-01	1	E>Q:39,E>D:28,E>G:15,E>K:11,E>A:8,K>Q:3,A>V:2,G>A:2,K>E:1,E>V:1,G>V:1,D>G:1	E:122955,Q:61,D:39,G:26,K:21,A:16,V:8
852	A	T	15	0	6.66E-01	1	A>S:74,A>V:69,A>T:15,A>K:2,S>G:1,A>E:1	A:122845,S:145,V:109,T:21,G:2,K:2,E:2
228	D	E	15	0	5.13E-01	1	D>H:42,D>E:15,H>Y:11,D>N:9,D>Y:8,N>H:5,D>G:4,D>V:2,D>A:2,E>G:2,D>I:1,Y>V:1,N>Y:1,A>V:1,G>A:1	D:122951,H:81,Y:44,N:17,E:16,G:8,V:5,A:3,I:1
167	T	S	15	0	3.32E-01	1	T>S:15,T>A:1,T>N:1,T>I:1	T:123102,S:19,A:2,I:1,-:1,N:1
621	P	H	15	0	5.55E-01	1	P>S:131,P>L:27,P>H:15,S>A:6,P>R:5,P>T:4,P>A:4,H>R:4,S>P:3,S>R:3,S>F:2,T>A:1,S>T:1,L>H:1,S>L:1	P:118988,S:4034,L:41,H:20,A:15,R:13,T:7,F:5,-:3
835	K	R	15	0	7.83E-01	1	K>R:15,K>E:9,K>N:6,K>T:4,T>I:1,N>I:1,K>I:1	K:123080,R:16,E:11,N:9,I:6,T:4
986	K	R	15	0	7.81E-01	1	K>R:15,K>N:6,K>E:4,K>I:2,K>Q:2,K>T:1	K:123088,R:15,N:13,E:4,Q:3,I:2,T:1
11	V	A	15	0	6.67E-01	1	V>I:55,V>F:20,V>A:15,L>F:2,V>L:2,V>P:1,I>V:1,I>L:1	V:123009,I:69,F:24,A:18,L:4,-:1,P:1
936	D	G	15	0	4.70E-01	1	D>H:115,D>N:79,D>Y:70,H>Y:36,D>E:28,D>G:15,N>H:14,Y>H:9,D>A:5,D>V:5,Y>D:4,N>Y:3,E>G:3,H>D:3,G>V:2,N>D:2,E>D:2,E>A:2,A>V:1,H>L:1,Y>N:1,H>V:1	D:122290,Y:344,H:247,N:143,G:39,E:38,A:12,V:12,L:1
1189	V	A	15	0	6.67E-01	1	V>I:31,V>F:21,V>A:15,I>V:1	V:123041,I:35,F:32,A:18
728	P	L	15	1	4.62E-01	1	P>L:15,P>S:10,P>A:1,L>P:1	P:123090,L:20,S:15,A:1
850	I	T	15	0	4.39E-01	1	I>L:72,I>V:33,I>T:15,I>S:4,T>S:3,I>M:2,L>F:2,V>S:1,I>F:1,I>R:1,N>R:1,T>N:1,L>I:1,V>F:1	I:122949,L:104,V:34,T:19,S:9,F:5,M:2,N:2,R:2
627	D	E	15	0	5.12E-01	1	D>N:33,D>H:16,D>E:15,D>Y:8,D>G:8,D>A:8,N>H:8,H>Y:7,E>A:4,E>G:4,N>Y:2,D>P:1,D>T:1,A>T:1	D:122956,N:44,H:34,Y:29,E:23,A:20,G:15,-:2,T:2,P:1
591	S	F	15	1	2.19E-01	1	S>F:15,S>A:4,S>T:2,F>S:1,S>P:1	S:123082,F:35,A:4,P:3,T:2
148	N	Y	15	0	2.58E-01	1	N>T:135,N>S:39,N>K:28,N>D:25,S>T:15,N>Y:15,N>H:12,T>N:3,T>I:2,H>Y:1,S>G:1,N>I:1,T>S:1	N:122510,T:423,K:51,S:50,-:31,D:25,Y:18,H:14,I:3,G:1
634	R	H	15	0	3.32E-01	1	R>H:15,R>L:4,H>L:4,R>C:1	R:123093,H:22,L:10,C:1
761	T	A	15	1	6.66E-01	1	T>I:33,T>A:15,T>S:6,T>R:5,A>S:3,A>T:1,T>K:1	T:123019,I:57,R:22,A:17,S:10,K:1
129	K	R	15	0	7.82E-01	1	K>R:15,K>I:1,K>E:1,K>Q:1,K>N:1	K:123106,R:16,Q:1,E:1,I:1,N:1
846	A	T	15	0	6.61E-01	1	A>V:152,A>S:89,A>T:15,A>G:9,S>G:7,V>A:3,G>D:2,V>G:1	A:122671,V:274,S:138,G:24,T:17,D:2
1027	I	T	15	96	6.46E-03	1	T>I:96,I>T:15,T>S:13,T>A:11,T>N:4,A>S:3,S>N:1	T:121066,I:2023,S:18,A:13,N:6
33	T	A	15	0	6.68E-01	1	T>I:67,T>A:15,T>K:10,T>S:6,T>R:3,I>T:3,A>S:2,V>I:1,A>V:1,S>T:1,T>P:1	T:122912,I:156,A:22,K:13,S:12,-:6,R:3,P:1,V:1
75	A	V	15	4	3.97E-03	1	G>V:77,G>S:52,G>D:33,G>A:29,G>R:26,A>V:15,S>A:15,G>C:8,S>C:4,V>A:4,V>F:2,G>E:2,D>A:2,S>R:2,V>C:1,V>S:1,G>T:1,V>G:1,A>D:1,R>C:1	G:122211,V:621,S:82,A:72,D:57,R:55,C:21,F:3,E:2,-:1,T:1
75	S	A	15	0	4.22E-03	1	G>V:77,G>S:52,G>D:33,G>A:29,G>R:26,A>V:15,S>A:15,G>C:8,S>C:4,V>A:4,V>F:2,G>E:2,D>A:2,S>R:2,V>C:1,V>S:1,G>T:1,V>G:1,A>D:1,R>C:1	G:122211,V:621,S:82,A:72,D:57,R:55,C:21,F:3,E:2,-:1,T:1
692	I	F	15	0	3.01E-02	1	I>F:15,I>L:8,I>V:6,I>M:6,L>F:2,V>F:1,F>L:1,V>M:1,M>L:1	I:123070,F:27,M:12,L:11,V:6
769	G	A	15	0	6.03E-02	1	G>V:36,G>R:20,G>A:15,G>E:11,V>A:10,A>V:3,E>A:3,V>C:1,E>V:1,V>R:1	G:122615,V:416,A:43,R:34,E:17,C:1
235	I	V	15	0	6.75E-01	1	I>V:15,I>T:11	I:123090,V:20,T:15,-:1
867	D	G	15	0	4.70E-01	1	D>N:19,D>G:15,D>E:13,D>A:6,N>Y:5,D>Y:4,E>G:3,D>V:2,E>A:1	D:123041,G:26,N:22,E:15,Y:11,A:9,V:2
73	T	N	15	0	2.37E-01	1	T>I:29,T>N:15,T>A:12,T>S:1,I>T:1	T:123035,I:54,N:19,A:14,-:3,S:1
678	T	S	15	0	3.30E-01	1	T>I:152,T>A:16,T>S:15,T>N:10,T>P:8,I>T:6,T>R:4,S>P:3,T>Y:1,S>N:1,I>P:1	T:122663,I:363,R:30,S:20,A:19,P:15,N:14,-:1,Y:1
359	S	G	15	0	3.18E-01	1	S>N:42,S>G:15,S>R:9,S>I:7,N>I:2,S>C:2,S>T:1,N>S:1,R>C:1,G>R:1	S:123006,N:56,G:26,R:23,I:11,C:3,T:1
362	V	I	15	0	6.67E-01	1	V>F:29,V>I:15,V>L:3,L>F:2,I>L:2	V:123061,F:42,I:16,L:7
282	N	K	15	0	4.69E-01	1	N>S:21,N>K:15,N>D:10,N>Y:8,N>I:6,N>H:2,S>T:2,N>T:2,T>I:1	N:123034,S:31,K:22,D:14,I:10,Y:8,T:5,H:2
673	S	G	15	0	3.19E-01	1	S>T:42,S>G:15,S>I:11,S>R:5,R>G:2,T>K:1,T>I:1,T>S:1	S:123003,T:71,G:28,I:16,R:7,K:1
192	F	L	15	0	4.04E-01	1	F>L:15,F>V:2,F>I:1,F>Y:1,F>S:1	F:123105,L:16,V:2,S:1,Y:1,I:1
218	Q	L	15	0	1.40E-01	1	Q>H:55,Q>R:54,Q>E:30,Q>K:17,Q>L:15,Q>P:4,K>E:4,K>R:3,R>K:2,H>Q:2,R>Q:2,P>L:1,H>R:1,E>Q:1,H>P:1	Q:122836,R:91,H:89,E:43,L:33,K:25,P:7,-:2
849	L	I	15	0	4.42E-01	1	L>F:34,L>I:15,L>V:1	L:123064,F:43,I:18,V:1
788	I	V	15	0	6.74E-01	1	I>V:15,I>L:14,I>T:3,I>F:2,I>M:1	I:123084,L:18,V:17,T:4,F:2,M:1
960	N	S	15	0	5.48E-01	1	N>S:15,N>D:10,N>K:8,N>T:3,N>H:2,N>Y:2	N:123077,S:22,K:10,D:10,T:3,H:2,Y:2
339	D	Y	15	0	7.40E-04	1	G>D:92,D>G:72,H>Y:29,D>N:29,H>G:17,H>D:16,G>S:16,D>Y:15,H>R:13,D>H:12,G>H:6,D>A:6,D>E:5,G>V:3,Y>H:3,H>Q:2,N>D:2,H>N:2,H>L:2,N>H:2,A>V:2,D>V:2,S>C:2,S>V:2,G>F:1,S>G:1,R>G:1,H>F:1,N>Y:1,E>G:1,G>A:1,V>F:1,S>P:1	G:64974,D:35561,H:22382,Y:73,N:42,S:37,V:16,R:15,A:8,E:5,C:4,F:3,Q:3,L:2,P:1
859	T	A	15	0	6.65E-01	1	T>I:141,T>N:69,T>S:17,N>T:16,T>A:15,I>T:6,S>N:3,I>A:1,A>S:1	T:121725,N:953,I:392,S:33,A:20,-:3
86	F	L	15	0	4.06E-01	1	F>L:15,F>S:2,F>Y:2,F>N:2,F>I:2,F>V:1,F>P:1,F>G:1	F:123093,L:18,N:4,S:3,V:2,Y:2,I:2,P:1,G:1
47	V	A	15	0	6.66E-01	1	V>F:29,V>I:18,V>A:15,V>L:5,I>L:3,L>F:2,I>V:1,V>G:1	V:123034,F:38,I:23,A:20,L:9,-:1,G:1
332	I	V	15	15	6.77E-01	1	I>V:15,V>I:15,I>T:7,I>L:1,I>R:1,M>L:1,I>M:1	I:119357,V:3757,T:8,L:2,R:1,M:1
481	N	D	15	0	7.12E-01	1	N>S:66,N>K:46,N>D:15,N>Y:11,K>R:10,K>N:9,S>T:6,T>I:4,N>H:3,K>E:2,H>Y:2,N>I:2,N>T:2,R>K:1	N:119102,K:3835,S:103,D:23,Y:23,R:11,T:10,I:9,H:4,E:3,-:3
680	F	Y	15	3	1.31E-03	1	S>F:70,S>T:43,S>P:24,F>Y:15,S>A:10,S>Y:4,Y>F:3,T>S:2,A>S:1,S>N:1,P>S:1,F>S:1,V>F:1,A>V:1,T>A:1	S:122651,F:267,T:67,P:47,-:43,Y:34,A:14,N:2,V:1
1143	L	F	15	0	5.81E-03	1	P>L:63,P>S:50,P>H:17,L>F:15,S>T:5,P>T:3,L>P:3,L>R:1,S>L:1	P:119114,L:3853,S:102,H:25,F:23,T:8,R:1
332	V	I	15	15	5.83E-02	1	I>V:15,V>I:15,I>T:7,I>L:1,I>R:1,M>L:1,I>M:1	I:119357,V:3757,T:8,L:2,R:1,M:1
83	A	S	15	0	1.70E-02	1	V>I:64,A>V:60,V>F:55,V>A:47,V>L:19,A>S:15,L>F:12,I>L:9,A>T:4,A>P:3,S>P:1,T>S:1,S>T:1,V>D:1,V>G:1	V:105883,A:16961,F:113,I:87,L:37,S:29,P:9,T:5,D:1,G:1
677	Q	E	15	0	1.61E-01	1	Q>H:570,H>Q:74,H>P:49,Q>R:48,Q>P:29,Q>E:15,Q>L:14,Q>K:11,H>Y:4,P>L:4,H>R:3,R>K:3,H>L:3,P>S:2,K>E:2,H>S:1,R>W:1,P>Q:1,L>P:1,K>R:1,Q>N:1,R>Q:1,H>N:1	Q:120727,H:1961,P:248,R:103,L:34,E:23,K:16,N:5,Y:4,S:3,-:1,W:1
248	H	Y	15	139	1.79E-01	1	Y>H:139,Y>W:29,Y>S:20,H>Y:15,N>S:8,Y>N:6,H>N:6,Y>L:6,Y>C:5,Y>D:5,Y>F:4,S>C:3,N>D:3,C>S:2,S>N:2,H>S:2,Y>P:1,D>Y:1,L>T:1,S>E:1,R>G:1,Q>Y:1,R>Q:1,S>R:1,S>Q:1,Y>E:1	Y:122250,H:259,-:206,S:198,N:69,W:50,L:32,D:19,C:17,E:7,G:5,F:5,T:4,Q:3,P:1,R:1
178	H	D	15	94	1.87E-04	1	D>N:153,D>H:94,N>H:21,D>G:17,H>Y:15,H>D:15,D>Y:11,D>E:10,D>A:2,E>G:2,D>F:1,H>L:1,N>Y:1,Y>H:1,Y>D:1,Y>V:1	D:122505,H:282,N:227,Y:53,G:35,E:13,-:4,V:3,A:2,F:1,L:1
153	I	T	14	0	1.56E-02	1	M>I:518,M>T:74,M>V:50,I>V:34,I>T:14,M>L:11,M>K:7,T>K:4,M>R:4,I>M:3,T>M:3,K>R:1,R>K:1,T>S:1	M:121643,I:857,T:456,V:118,K:18,L:13,S:11,R:10
150	K	I	14	1	1.61E-03	1	K>N:56,K>E:42,K>R:28,K>T:23,K>I:14,N>T:4,T>I:3,K>Q:3,R>K:2,N>K:1,N>I:1,I>K:1	K:122762,N:103,E:85,T:71,R:38,-:36,I:27,Q:3,M:1
275	F	L	14	0	4.27E-01	1	F>L:14,F>Y:2,F>C:2,F>V:1	F:123106,L:15,Y:2,C:2,V:1
765	R	S	14	0	4.13E-01	1	R>H:44,R>L:37,R>C:29,R>S:14,S>C:6,R>G:6,H>L:6,S>L:5,L>F:1,S>G:1,C>L:1,C>R:1	R:122769,L:138,C:113,H:71,S:24,G:10,F:1
883	T	S	14	0	3.47E-01	1	T>I:143,T>S:14,I>T:8,I>M:2,T>A:2,T>M:1,T>R:1,A>S:1	T:122625,I:476,S:18,M:3,A:3,R:1
324	E	D	14	0	5.26E-01	1	E>Q:32,E>K:20,E>D:14,E>G:9,E>A:7,K>Q:4,E>V:3,A>V:2,G>V:1,K>E:1,D>V:1,G>A:1	E:123003,Q:47,K:36,D:14,A:10,G:9,V:7
517	L	V	14	0	1.57E-01	1	L>F:76,L>I:20,L>V:14,L>P:3,L>Q:1,L>H:1,L>R:1,I>V:1	L:122965,F:103,I:28,V:22,P:5,R:1,Q:1,H:1
177	M	K	14	0	2.30E-01	1	M>I:332,M>T:43,M>V:26,I>V:22,M>K:14,T>K:11,I>T:11,M>L:10,I>M:7,V>I:4,M>R:3,K>R:2,M>E:2,M>W:1,T>I:1	M:122186,I:673,T:134,V:68,K:37,L:11,-:8,R:6,E:2,W:1
280	N	S	14	0	5.62E-01	1	N>D:15,N>S:14,N>T:2,N>C:1,S>C:1	N:123086,D:17,S:17,C:4,T:2
1229	I	T	14	0	1.50E-02	1	M>I:351,M>L:25,M>T:21,M>V:19,I>T:14,I>V:11,I>M:4	M:122450,I:526,T:82,V:36,L:32
976	V	F	14	0	9.21E-02	1	V>F:14,V>A:7,V>I:5,V>G:2	V:123092,F:19,A:7,I:5,G:2,-:1
930	A	V	14	0	6.88E-01	1	A>V:14,A>G:2,V>F:2,A>P:1,V>G:1	A:123103,V:16,G:3,F:3,P:1
329	F	L	14	0	4.27E-01	1	F>L:14,L>V:1,F>S:1	F:123110,L:14,S:1,V:1
154	E	G	14	1	5.69E-01	1	E>Q:29,E>K:26,E>A:21,E>G:14,E>D:9,K>Q:6,Q>E:2,A>V:2,K>E:2,D>E:1,R>L:1,E>R:1,G>E:1	E:122877,K:94,A:44,Q:43,G:43,D:11,L:10,V:3,R:1
784	Q	H	14	0	6.29E-01	1	Q>H:14,Q>L:8,Q>R:4,Q>K:2,H>R:1,Q>E:1,Q>P:1	Q:123078,L:21,H:15,R:7,K:3,E:1,P:1
159	V	F	14	0	9.44E-02	1	V>I:42,V>F:14,V>A:11,V>L:2	V:123031,I:59,A:18,F:14,-:2,L:2
299	T	A	14	0	6.87E-01	1	T>I:135,T>A:14,I>T:5,T>K:2,T>H:1	T:122705,I:402,A:16,K:2,H:1
1203	L	I	14	0	4.64E-01	1	L>F:116,L>I:14,F>L:5,I>V:2,L>V:1	L:122950,F:156,I:16,V:4
4	F	L	14	0	4.28E-01	1	F>L:14,F>V:8,F>S:5,F>I:3,F>C:2,F>Y:2,L>S:1,L>I:1	F:123075,V:17,L:16,I:8,S:6,C:2,Y:2
278	K	N	14	0	4.76E-01	1	K>E:16,K>N:14,K>R:9,K>Q:7,K>I:1,K>M:1,Q>K:1	K:123069,N:19,E:18,R:10,Q:8,M:1,I:1
164	N	T	14	0	2.51E-01	1	N>K:143,N>S:32,N>H:21,N>T:14,N>I:8,N>Y:6,S>T:6,K>N:6,N>D:5,H>Y:3,T>I:3	N:122319,K:672,S:43,H:28,T:24,Y:19,I:15,D:6
26	P	H	14	0	4.31E-01	1	P>S:128,P>L:31,P>H:14,S>P:6,S>T:5,H>R:4,P>T:2,S>F:2,S>R:1,F>L:1,Y>F:1,H>Y:1,L>F:1,P>N:1,H>N:1,H>Q:1	P:70519,-:50311,S:1985,L:231,H:45,T:12,F:7,R:6,Q:5,N:4,Y:1
172	S	A	14	0	4.29E-01	1	S>F:17,S>A:14,S>Y:5,F>Y:2,S>T:2,A>T:2,S>K:1	S:123058,F:30,A:16,Y:16,T:5,K:1
1125	N	D	14	0	7.29E-01	1	N>K:23,N>D:14,N>S:13,N>Y:7,N>H:4,N>T:3,N>I:1,H>Y:1	N:123043,K:27,D:18,S:14,Y:13,H:7,T:3,I:1
1067	Y	F	14	0	2.34E-01	1	Y>F:14,Y>C:1,Y>H:1	Y:123108,F:16,H:1,C:1
808	D	E	14	0	5.25E-01	1	D>N:45,D>E:14,D>G:11,D>H:8,D>Y:6,N>H:3,H>Y:2,D>A:2,D>K:1,G>V:1,A>V:1,N>Y:1,D>V:1	D:123005,N:55,E:18,G:16,H:14,Y:12,V:3,A:2,K:1
221	S	A	14	0	4.28E-01	1	S>L:50,S>A:14,L>W:2,S>F:2,L>F:2,L>A:1,S>P:1,S>T:1,A>T:1	S:122513,L:579,A:25,F:4,W:2,T:2,P:1
1259	D	E	14	0	5.27E-01	1	D>Y:37,D>E:14,D>N:11,D>H:7,H>Y:4,D>V:3,N>Y:2,N>H:2,D>A:2,E>A:1,Y>D:1,A>V:1	D:122913,Y:167,E:14,N:13,H:11,V:4,A:3,-:1
900	M	I	14	0	6.11E-01	1	M>I:14,M>L:6,M>Q:1,M>T:1	M:123096,I:15,L:13,Q:1,T:1
885	G	S	14	0	3.53E-01	1	G>S:14,G>D:7,G>C:5,G>V:4	G:123093,S:14,D:7,C:5,V:5,-:2
206	K	R	14	0	7.96E-01	1	K>R:14,K>N:6,K>T:4,K>Q:1	K:123101,R:14,N:6,T:4,Q:1
378	K	N	14	0	4.78E-01	1	K>N:14,K>R:10,K>M:2,K>E:1,K>T:1	K:123080,N:28,R:14,M:2,T:1,E:1
100	I	L	14	0	4.51E-01	1	I>V:25,I>T:22,I>L:14,I>M:11,M>L:2,M>T:1,M>R:1	I:123020,T:40,V:27,L:19,M:17,-:2,R:1
174	P	L	14	0	4.84E-01	1	P>S:82,P>L:14,P>H:10,S>T:7,P>T:5,H>R:2,R>H:1,S>R:1,P>R:1,S>P:1	P:122752,S:305,L:32,T:15,H:13,R:5,-:4
658	N	Y	14	0	2.77E-01	1	N>S:388,S>N:28,N>K:25,N>D:20,N>Y:14,N>H:7,N>T:3,S>T:3,N>I:3,H>Y:1,T>I:1	N:121508,S:1506,K:42,Y:26,D:22,H:10,T:7,I:5
779	Q	L	14	0	1.56E-01	1	Q>K:36,Q>H:27,Q>R:22,Q>L:14,Q>E:13,K>E:5,K>R:5,R>K:4,E>Q:2,Q>P:1,R>Q:1,H>Y:1,H>Q:1,K>Q:1	Q:122925,K:63,R:44,E:36,H:33,L:23,P:1,Y:1
113	K	N	14	0	4.76E-01	1	K>R:21,K>N:14,K>T:8,K>Q:4,N>T:3,K>M:3,K>E:3,T>M:2,R>K:1	K:123061,R:23,N:17,T:13,M:5,Q:4,E:3
809	S	T	14	0	7.55E-03	1	P>S:185,P>L:29,S>T:14,P>T:10,P>Q:7,S>R:5,S>P:4,L>Q:4,R>Q:1,P>R:1,S>A:1,S>L:1,P>A:1,Q>R:1,T>A:1	P:122073,S:907,L:87,T:31,Q:16,R:9,A:3
1266	K	N	14	0	4.75E-01	1	K>R:109,K>N:14,R>K:12,K>E:9,K>Q:3,K>T:2,K>I:2	K:122884,R:202,N:19,E:14,Q:3,T:2,I:2
271	Q	R	14	0	5.03E-01	1	Q>K:25,Q>R:14,Q>E:12,Q>L:10,K>E:6,Q>H:3,K>R:3,R>K:1	Q:123032,K:33,E:23,R:21,L:13,H:4
307	T	S	14	0	3.51E-01	1	T>I:120,T>A:16,T>S:14,T>N:7,I>T:6,S>N:3,A>S:2,T>P:1	T:122741,I:337,A:20,S:16,N:11,P:1
70	I	L	14	0	1.73E-02	1	V>I:426,I>V:139,V>F:107,V>A:22,V>L:15,I>L:14,L>F:10,I>F:9,I>T:9,V>G:6,S>N:2,T>S:2,I>N:2,F>V:2,G>D:1,I>S:1,I>M:1,F>I:1	V:82941,I:20924,-:18810,F:329,L:45,A:29,T:25,G:14,N:4,S:3,D:1,M:1
158	R	S	14	1	3.99E-01	1	G>R:88,R>G:65,R>S:14,R>K:12,G>S:8,R>I:6,G>E:4,S>I:3,S>G:2,G>V:2,R>T:2,R>L:1,S>R:1,T>I:1,K>T:1,R>V:1,V>I:1,T>M:1,S>T:1	R:81041,G:37223,-:4512,S:295,I:13,K:13,V:12,E:10,T:4,L:2,M:1
839	D	Y	14	0	9.75E-02	1	D>N:26,D>Y:14,D>E:12,D>V:7,D>G:6,N>Y:5,D>A:5,A>V:2,E>A:1,D>H:1,H>Y:1,N>H:1	D:123001,Y:47,N:30,V:15,E:13,G:9,A:9,H:2
1003	S	I	14	0	1.01E-03	1	S>I:14,S>N:6,S>G:4,S>C:1,N>I:1	S:123081,I:32,N:7,G:5,C:1
596	S	I	14	0	1.04E-03	1	S>I:14,S>N:10,S>C:7,S>T:4,T>I:2,N>I:2,S>R:1	S:123073,I:30,N:11,C:7,T:4,R:1
23	Q	L	14	0	1.57E-01	1	Q>R:29,Q>H:21,Q>L:14,Q>P:8,Q>K:5,H>R:4,T>N:2,Q>S:2,Q>E:2,K>R:1,R>Q:1,Q>A:1,R>L:1,R>K:1,H>P:1,Q>T:1,Q>I:1,H>Q:1,S>Y:1,P>L:1,P>A:1	Q:122597,T:369,R:55,L:31,P:27,H:26,K:6,E:4,I:4,A:2,N:2,S:2,Y:1
936	N	H	14	0	2.18E-02	1	D>H:115,D>N:79,D>Y:70,H>Y:36,D>E:28,D>G:15,N>H:14,Y>H:9,D>A:5,D>V:5,Y>D:4,N>Y:3,E>G:3,H>D:3,G>V:2,N>D:2,E>D:2,E>A:2,A>V:1,H>L:1,Y>N:1,H>V:1	D:122290,Y:344,H:247,N:143,G:39,E:38,A:12,V:12,L:1
1192	N	D	14	1	7.28E-01	1	N>S:16,N>D:14,N>H:14,N>K:9,S>T:5,N>T:5,N>Y:2,T>I:2,Y>H:1,D>N:1,N>I:1,H>Y:1	N:123033,S:22,H:19,D:17,T:16,K:10,Y:6,I:3
1139	D	Y	14	0	9.89E-02	1	D>H:76,D>N:57,H>Y:18,D>Y:14,N>H:10,D>E:9,D>G:9,H>D:2,E>G:2,D>A:2,G>V:2,D>V:1,A>V:1,G>A:1	D:122787,H:158,N:78,Y:70,G:16,E:9,V:5,A:3
682	R	L	14	0	2.04E-04	1	R>W:26,R>L:14,R>Q:11,W>L:4,R>G:2,P>L:2,Q>P:2,Q>L:2,R>P:1,R>N:1,L>P:1	R:122913,L:112,W:50,-:30,Q:13,P:5,G:2,N:1
256	S	T	14	0	3.42E-01	1	S>L:54,S>P:33,S>A:15,S>T:14,P>L:13,L>W:2,T>A:2,L>F:1,L>S:1,P>S:1	S:122576,L:443,P:57,A:24,T:22,W:2,F:1,-:1
176	L	P	14	0	4.79E-01	1	L>F:394,F>L:26,L>I:18,L>P:14,L>H:5,L>V:5,L>R:3,P>H:2,L>Y:1,L>M:1,H>R:1,V>I:1	L:122345,F:715,P:21,I:20,H:9,V:7,R:4,-:3,M:1,Y:1
253	D	A	14	0	2.48E-01	1	D>G:215,D>N:40,D>Y:18,D>A:14,D>E:10,G>D:9,A>V:8,N>Y:8,G>V:6,G>A:5,N>D:4,G>S:4,E>G:3,E>D:2,D>V:2,D>H:1,H>Y:1,N>H:1,V>Y:1	D:119218,G:3561,N:182,Y:74,A:40,V:31,E:13,S:5,H:2
1088	H	R	14	0	3.47E-01	1	H>Y:37,H>R:14,H>Q:3,Q>R:2,H>D:1,H>N:1,H>L:1	H:123048,Y:49,R:23,Q:3,N:1,L:1,D:1
1192	N	H	14	0	4.29E-01	1	N>S:16,N>D:14,N>H:14,N>K:9,S>T:5,N>T:5,N>Y:2,T>I:2,Y>H:1,D>N:1,N>I:1,H>Y:1	N:123033,S:22,H:19,D:17,T:16,K:10,Y:6,I:3
573	I	T	14	180	7.56E-03	1	T>I:180,I>T:14,T>A:3,T>N:3,T>P:3,T>S:1	T:122346,I:770,A:3,P:3,N:3,S:1
842	G	V	14	0	1.45E-01	1	G>S:43,G>D:22,G>V:14,G>A:2,S>A:2,S>G:2,S>C:2,G>C:1,G>R:1,A>V:1	G:122984,S:70,D:34,V:29,A:4,C:4,R:1
659	S	L	14	0	3.31E-01	1	S>L:14,S>P:8,S>A:7,P>L:4,S>T:4,A>T:1,T>A:1	S:123063,L:34,T:10,P:10,A:9
903	A	S	14	0	4.35E-01	1	A>S:14,A>G:2,A>V:1	A:123104,S:19,G:2,V:1
417	K	R	14	1	7.94E-01	1	N>K:336,K>N:236,N>T:95,K>T:16,K>R:14,N>S:13,T>K:12,N>I:7,T>N:5,S>T:5,K>E:5,K>M:3,T>I:3,T>M:2,N>H:2,N>D:2,N>Y:2,T>Y:1,K>D:1,K>I:1,Y>H:1,I>N:1,R>K:1	K:66151,N:55034,T:1858,R:25,I:21,S:16,M:6,E:6,D:3,Y:3,H:3
126	V	F	14	0	9.50E-02	1	V>F:14,V>I:11,V>A:10,V>G:1,A>V:1	V:123075,F:22,A:17,I:11,G:1
1167	G	R	14	0	5.57E-01	1	G>S:37,G>D:30,G>V:22,G>A:21,G>R:14,S>A:4,A>V:4,V>A:3,S>C:1,A>G:1,V>G:1,D>A:1,S>G:1,F>V:1,S>F:1	G:122748,V:187,A:68,S:57,D:46,R:18,F:1,C:1
50	S	P	14	0	5.56E-01	1	S>L:29,S>P:14,S>A:8,S>T:6,P>L:5,L>S:4	S:119266,L:3823,P:18,A:12,T:7
522	S	P	14	0	1.03E-02	1	A>V:157,A>S:139,A>P:46,S>P:14,A>E:8,V>A:6,P>A:3,A>T:3,S>A:1,S>G:1	A:122419,V:331,S:210,P:149,E:9,-:4,T:3,G:1
1202	E	G	14	0	5.70E-01	1	E>Q:185,E>K:39,K>Q:21,E>G:14,Q>E:7,E>D:6,E>A:5,E>V:4,A>V:3,Q>K:2,V>A:1,G>A:1	E:122690,Q:328,K:60,G:17,V:12,A:9,D:8,-:2
1236	C	Y	14	0	4.60E-01	1	C>F:49,C>S:24,C>Y:14,S>F:7,Y>F:6,F>Y:3,C>G:1,S>C:1,F>C:1	C:122931,F:139,S:36,Y:19,G:1
1162	S	R	14	0	1.04E-02	1	P>S:222,P>L:127,S>R:14,S>A:10,P>R:9,P>Q:8,S>T:8,R>Q:6,P>A:5,A>T:4,L>P:3,P>T:3,S>P:2,Q>R:2,L>Q:2,T>A:2,S>L:1,L>S:1,S>Q:1,L>A:1	P:121754,L:662,S:605,R:40,T:23,A:22,Q:20
24	L	S	14	1	2.03E-01	1	L>S:14,L>V:6,L>F:6,L>I:6,S>L:1,V>S:1,V>E:1	L:72689,-:50328,S:83,F:8,I:7,V:6,T:4,E:1
677	Q	L	14	0	1.56E-01	1	Q>H:570,H>Q:74,H>P:49,Q>R:48,Q>P:29,Q>E:15,Q>L:14,Q>K:11,H>Y:4,P>L:4,H>R:3,R>K:3,H>L:3,P>S:2,K>E:2,H>S:1,R>W:1,P>Q:1,L>P:1,K>R:1,Q>N:1,R>Q:1,H>N:1	Q:120727,H:1961,P:248,R:103,L:34,E:23,K:16,N:5,Y:4,S:3,-:1,W:1
1267	G	E	14	0	5.76E-01	1	G>R:29,G>V:27,G>E:14	G:122974,R:68,V:55,E:29
427	D	G	14	0	4.89E-01	1	D>N:84,D>Y:24,D>H:16,D>G:14,D>V:9,D>A:8,H>Y:7,N>H:5,D>E:4,N>D:2,A>G:2,N>Y:1,N>A:1,Y>V:1	D:122822,N:123,Y:69,G:32,A:29,H:29,V:14,E:7,-:1
1200	L	I	14	0	4.60E-01	1	L>F:97,L>I:14,L>V:4,F>L:4,L>P:3,I>V:3,L>R:2	L:122966,F:129,I:17,V:9,P:3,R:2
1158	N	S	14	0	5.62E-01	1	N>S:14,N>D:7,N>H:5,N>I:3,N>K:2,N>T:2,S>T:1,N>Y:1,H>Y:1	N:123084,S:16,D:9,H:5,T:4,I:3,Y:3,K:2
494	P	L	14	0	1.38E-02	1	S>P:212,P>S:18,P>L:14,S>L:12,S>T:7,S>A:4,S>R:3,P>Q:1	S:121890,P:1114,L:102,T:10,A:6,R:3,Q:1
571	D	G	14	0	4.89E-01	1	D>G:14,D>E:7,D>Y:3,D>N:1,D>V:1,E>D:1,D>H:1,E>G:1	D:123093,G:17,E:8,Y:5,N:1,H:1,V:1
1173	N	K	14	0	4.91E-01	1	N>S:15,N>K:14,N>T:4,N>D:4,S>T:2,N>Y:2,N>H:1	N:123074,S:19,K:19,T:6,D:4,Y:3,H:1
549	T	S	14	0	3.49E-01	1	T>I:34,T>A:17,T>S:14,A>S:4,T>K:1	T:123026,I:50,S:26,A:22,K:2
381	G	R	14	0	5.57E-01	1	G>R:14,G>E:1,G>V:1	G:123105,R:19,E:1,V:1
401	V	I	14	0	6.86E-01	1	V>L:21,V>I:14,I>L:6,V>G:1,V>A:1	V:123063,L:43,I:18,G:1,A:1
484	Q	E	14	158	8.08E-04	1	E>K:274,E>Q:158,A>V:113,E>A:80,K>E:76,A>E:67,E>D:30,A>S:26,A>T:24,K>Q:19,Q>E:14,E>G:12,A>K:12,A>P:7,K>R:5,V>A:5,S>P:5,G>A:3,E>R:2,T>S:2,Q>R:1,D>G:1,D>A:1,K>D:1,S>T:1,P>A:1,E>S:1,K>A:1,K>T:1,I>V:1,T>I:1,T>A:1,R>T:1,A>R:1,Q>A:1,E>V:1	E:61208,A:53089,K:7796,Q:432,R:226,V:214,S:43,D:39,T:35,G:23,P:19,I:1,-:1
801	N	D	14	0	7.32E-01	1	N>D:14,N>F:1,N>S:1,N>H:1	N:123103,D:20,F:1,S:1,H:1
156	G	E	14	20	1.89E-02	1	E>Q:40,E>D:37,E>G:20,G>E:14,E>K:9,E>V:6,K>Q:5,E>A:4,A>V:3,G>A:2,G>R:1,D>H:1,G>V:1	E:84979,-:33494,G:4507,Q:66,D:37,V:16,K:9,R:9,A:7,C:1,H:1
1187	N	T	14	0	2.50E-01	1	N>S:26,N>D:20,N>Y:18,N>T:14,N>K:8,N>H:7,N>I:5,T>I:4,H>Y:3,S>T:2,Y>N:1	N:122975,Y:47,S:29,T:24,D:23,H:10,I:10,K:8
518	L	V	14	1	1.58E-01	1	L>V:14,L>P:9,L>Q:9,L>I:6,V>L:1,P>S:1,P>Q:1	L:123069,V:22,Q:15,P:12,I:7,S:1
80	D	E	14	0	5.27E-01	1	D>Y:96,D>G:63,D>N:48,D>A:19,D>E:14,H>Y:10,D>H:10,N>H:7,G>D:6,N>Y:4,Y>D:3,E>G:3,E>A:3,Y>H:3,A>V:1,A>Y:1,G>A:1,Y>F:1,Y>T:1,G>C:1	D:121279,G:768,Y:657,A:293,N:64,H:43,E:15,F:3,V:2,T:1,C:1
1159	H	L	14	0	4.55E-02	1	H>Y:47,H>R:42,H>L:14,H>Q:2,P>L:1,H>P:1,H>N:1	H:122989,R:59,Y:54,L:19,Q:2,N:2,P:1
780	E	G	14	0	5.70E-01	1	E>Q:91,E>D:39,E>K:15,E>G:14,E>A:6,A>V:3,G>A:2,K>Q:2,D>E:2,Q>E:1,A>S:1,E>V:1	E:122839,Q:161,D:63,G:20,A:19,K:16,V:7,S:1
1228	I	L	14	0	2.12E-02	1	V>L:320,V>I:38,V>A:30,I>L:14,L>V:8,V>G:1	V:122363,L:649,I:61,A:45,-:7,G:1
185	S	T	14	0	6.83E-03	1	N>D:244,N>S:77,N>K:36,N>I:23,D>N:20,N>Y:20,N>T:19,S>T:14,T>I:6,N>H:3,S>N:2,H>Y:1,N>A:1,Y>F:1,N>G:1,I>N:1,N>L:1,K>N:1,N>E:1,N>R:1	N:121902,D:571,I:331,S:115,K:73,Y:65,T:48,-:9,G:3,H:3,F:2,A:1,L:1,E:1,R:1
251	S	T	14	0	7.23E-03	1	P>S:57,P>L:54,P>H:41,P>T:19,S>T:14,H>P:3,L>P:2,P>A:1,S>L:1,I>L:1,T>I:1	P:122349,L:358,-:133,H:120,S:120,T:44,A:1,I:1
122	N	S	14	0	5.62E-01	1	N>S:14,N>D:8,N>K:2,D>N:1,N>Y:1	N:123096,S:16,D:11,K:2,Y:1
19	R	K	14	3	4.98E-03	1	I>L:164,I>T:121,R>T:79,T>I:68,T>R:47,I>V:26,R>K:14,R>I:9,T>K:8,T>A:7,T>S:7,R>G:7,I>M:6,R>S:4,L>I:4,K>R:3,T>P:3,I>R:2,S>T:2,A>S:1,K>T:1,S>G:1,M>L:1,R>Q:1	I:49607,R:38538,T:34212,-:428,L:230,K:32,V:30,S:16,G:14,A:9,M:6,P:3,Q:1
351	Y	F	14	0	2.32E-01	1	Y>F:14,Y>H:11,Y>N:1	Y:123100,F:14,H:11,N:1
788	I	L	14	0	4.51E-01	1	I>V:15,I>L:14,I>T:3,I>F:2,I>M:1	I:123084,L:18,V:17,T:4,F:2,M:1
1177	I	V	14	74	6.35E-02	1	V>I:74,V>L:46,I>V:14,V>A:10,I>L:10,V>E:1,A>V:1	V:122857,I:187,L:69,A:12,E:1
62	V	F	14	0	9.51E-02	1	V>I:63,V>L:52,V>F:14,I>L:13,L>F:5,V>A:4,V>G:2,I>V:2	V:122917,L:91,I:88,F:24,A:4,G:2
554	K	Q	14	0	2.91E-02	1	E>K:137,E>Q:89,E>D:71,E>G:19,K>Q:14,K>E:14,E>A:12,E>V:8,G>A:7,A>V:6,D>V:2,E>P:1,K>N:1,K>R:1,V>E:1,A>G:1,G>V:1	E:118589,K:4151,Q:156,D:88,V:54,A:47,G:37,N:2,R:1,P:1
285	I	V	14	0	6.91E-01	1	I>V:14,I>L:5	I:123106,V:15,L:5
554	K	E	14	137	5.72E-02	1	E>K:137,E>Q:89,E>D:71,E>G:19,K>Q:14,K>E:14,E>A:12,E>V:8,G>A:7,A>V:6,D>V:2,E>P:1,K>N:1,K>R:1,V>E:1,A>G:1,G>V:1	E:118589,K:4151,Q:156,D:88,V:54,A:47,G:37,N:2,R:1,P:1
252	V	I	14	0	5.49E-03	1	G>D:51,G>V:47,G>S:43,V>I:14,V>G:12,V>A:3,V>F:3,G>C:2,E>D:2,G>E:2,S>G:1,D>V:1,A>V:1,S>A:1,G>R:1,D>G:1	G:107287,V:15491,-:128,D:106,S:83,I:15,F:4,A:4,R:3,E:3,C:2
479	P	H	14	0	5.72E-01	1	P>S:76,P>L:37,P>H:14,P>R:7,S>T:4,H>R:4,S>R:3,R>H:2,L>R:2,H>L:1,H>Q:1,S>P:1	P:122690,S:206,L:150,R:44,H:29,T:5,-:1,Q:1
687	V	A	13	0	7.03E-01	1	V>I:64,V>L:34,V>A:13,I>L:11,I>V:2,V>G:1,V>S:1,L>V:1	V:122952,I:86,L:65,A:19,S:2,-:1,G:1
1180	Q	R	13	0	5.23E-01	1	Q>K:42,Q>R:13,Q>H:10,Q>L:10,K>R:5,Q>E:4,R>K:3,Q>P:1,Q>V:1,K>E:1	Q:123023,K:51,R:19,L:13,H:12,E:6,P:1,V:1
564	Q	H	13	0	6.48E-01	1	Q>H:13,Q>L:10,Q>E:5,Q>G:1,L>I:1	Q:123089,H:16,L:13,E:5,G:1,I:1,-:1
620	V	I	13	0	7.04E-01	1	V>I:13,V>F:8,V>L:5,I>L:1,V>A:1	V:123092,I:16,F:9,L:6,-:2,A:1
264	A	D	13	3	2.64E-01	1	A>V:48,A>S:40,A>T:25,A>D:13,D>A:3,S>C:1,D>Y:1,D>G:1,D>N:1,A>Q:1,A>G:1	A:119179,D:3779,V:74,S:49,T:39,G:2,N:1,C:1,Y:1,Q:1
945	L	F	13	0	4.28E-01	1	L>F:13,L>I:6	L:123106,F:14,I:6
1168	D	Y	13	0	1.14E-01	1	D>G:40,D>N:28,D>H:24,D>E:19,D>Y:13,H>Y:11,D>A:8,N>H:5,E>G:2,Y>H:1,A>V:1,E>A:1,G>V:1,N>Y:1	D:122873,G:79,H:62,Y:44,N:34,E:20,A:10,V:4
691	S	A	13	0	4.49E-01	1	S>F:54,S>P:45,S>A:13,F>Y:9,S>Y:6,S>T:5,F>S:1,P>S:1,L>F:1,S>L:1	S:122825,F:182,P:78,Y:18,A:16,T:5,L:1,-:1
982	S	L	13	0	3.55E-01	1	S>A:86,A>S:41,S>L:13,S>T:4,S>K:1	S:117233,A:5870,L:18,T:4,K:1
187	K	T	13	0	2.26E-01	1	K>E:20,K>N:16,K>T:13,K>Q:9,K>R:8,K>I:5,N>T:3,T>I:2,K>G:1,K>S:1,K>A:1,Q>E:1	K:122983,E:35,N:26,T:20,Q:19,-:16,R:12,I:12,G:1,S:1,A:1
473	Y	H	13	0	8.52E-01	1	Y>H:13,Y>F:12,F>S:1,Y>S:1,Y>N:1	Y:123095,H:14,F:13,S:3,N:1
486	F	S	13	4	2.92E-01	1	P>S:124,V>A:51,F>V:45,V>F:28,S>P:23,V>I:17,F>L:16,P>F:15,F>S:13,F>P:7,S>V:6,L>F:6,P>L:6,P>H:4,S>F:4,A>V:4,V>S:3,F>Y:3,S>L:3,L>V:2,F>I:2,S>H:2,L>S:2,A>E:2,V>L:2,F>T:1,S>Y:1,S>A:1,L>H:1,I>V:1,L>I:1,V>G:1,E>G:1,I>L:1	F:81262,P:20111,V:20055,S:1497,A:101,I:43,L:41,H:7,Y:4,G:2,E:2,T:1
1185	R	S	13	0	4.35E-01	1	R>H:39,R>C:16,R>S:13,R>L:6,H>L:4,S>C:3,S>L:2,L>I:1,R>G:1,L>S:1	R:122976,H:67,C:38,L:22,S:21,G:1,I:1
446	S	T	13	0	3.26E-03	1	G>S:148,S>G:60,G>V:59,G>D:38,S>N:16,S>T:13,G>R:12,S>I:8,S>R:5,T>I:3,G>A:3,A>V:3,S>A:3,I>S:2,G>T:2,S>V:1,N>S:1,N>I:1,D>G:1,V>S:1,V>G:1,V>F:1,A>S:1,D>A:1	G:93381,S:29075,V:472,D:90,R:30,I:28,N:22,T:15,A:11,F:1,-:1
779	Q	E	13	2	1.97E-01	1	Q>K:36,Q>H:27,Q>R:22,Q>L:14,Q>E:13,K>E:5,K>R:5,R>K:4,E>Q:2,Q>P:1,R>Q:1,H>Y:1,H>Q:1,K>Q:1	Q:122925,K:63,R:44,E:36,H:33,L:23,P:1,Y:1
395	V	F	13	0	1.10E-01	1	V>F:13,V>I:10,V>A:7,V>L:7,L>F:1	V:123082,F:17,I:11,L:8,A:7,-:1
1006	T	A	13	0	7.08E-01	1	T>I:70,T>A:13,T>S:7,A>S:3,S>R:1,I>T:1	T:122970,I:124,A:21,S:10,R:1
1153	D	A	13	0	2.69E-01	1	D>Y:72,D>G:36,D>N:24,D>H:15,D>A:13,H>Y:8,N>H:6,D>E:5,Y>D:5,A>V:4,D>V:3,N>Y:2,G>A:2,Y>H:2,A>Y:1,H>D:1	D:122678,Y:273,G:52,H:49,N:31,A:27,V:11,E:5
213	G	R	13	0	3.18E-03	1	G>E:52,V>L:48,V>G:25,E>D:21,G>V:19,E>G:18,V>M:17,G>R:13,M>L:9,V>A:9,E>V:8,V>E:8,R>W:5,V>R:3,G>W:3,E>Q:2,E>A:2,L>P:1,A>E:1,E>R:1,G>L:1,A>V:1,W>G:1,T>P:1,E>T:1,A>P:1	V:71990,G:33027,E:17133,-:665,L:143,R:69,D:40,M:28,A:14,W:10,P:4,Q:2,T:1
181	A	V	13	22	5.41E-03	1	G>V:120,G>R:93,G>A:60,G>E:48,V>A:22,E>A:15,A>V:13,V>G:3,V>R:3,E>V:2,V>L:2,R>V:2,A>E:1,E>T:1,E>G:1,V>E:1,R>G:1	G:121755,V:834,R:282,A:154,E:98,L:2,T:1
256	P	L	13	0	1.40E-02	1	S>L:54,S>P:33,S>A:15,S>T:14,P>L:13,L>W:2,T>A:2,L>F:1,L>S:1,P>S:1	S:122576,L:443,P:57,A:24,T:22,W:2,F:1,-:1
860	V	F	13	0	1.09E-01	1	V>I:33,V>L:21,V>F:13,V>A:8,I>L:8,L>F:7,I>V:2	V:123005,I:45,L:41,F:23,A:10,-:2
435	A	T	13	0	7.03E-01	1	A>S:36,A>T:13,A>V:4,S>T:1,T>S:1	A:123040,S:64,T:18,V:4
255	F	Y	13	0	1.62E-03	1	S>F:152,S>P:28,F>Y:13,F>S:9,S>A:5,S>T:5,S>Y:3,F>P:2,S>G:1,F>L:1,S>W:1,P>S:1,S>C:1	S:122256,F:787,P:44,Y:23,T:5,A:5,L:2,W:2,C:1,G:1
1240	C	Y	13	0	4.78E-01	1	C>Y:13,C>S:12,C>F:10,Y>F:7,C>W:1,R>G:1,S>R:1	C:123057,F:30,Y:21,S:15,G:1,R:1,W:1
51	T	A	13	0	7.03E-01	1	T>I:77,T>A:13,T>N:7,T>S:5,T>P:3,A>S:1,I>T:1	T:122891,I:201,A:16,N:8,S:7,P:3
1127	D	E	13	0	5.40E-01	1	D>G:41,D>N:18,D>E:13,D>Y:9,D>A:8,E>G:5,G>A:3,N>Y:3,G>Y:1,H>Y:1,N>H:1,D>V:1,N>D:1,E>A:1,V>Y:1,A>V:1	D:122946,G:99,Y:23,N:20,A:16,E:16,V:5,H:1
1253	C	Y	13	0	4.76E-01	1	C>Y:13,Y>F:7,C>S:7,C>F:6,S>F:1,C>W:1,C>G:1,F>C:1	C:123040,F:56,Y:20,S:7,G:1,-:1,W:1
507	P	S	13	0	5.90E-01	1	P>S:13,P>T:1,P>A:1,P>E:1	P:123101,S:22,A:1,E:1,T:1
1181	K	E	13	0	6.91E-01	1	K>R:30,K>N:29,K>Q:16,K>E:13,K>I:8,K>T:4,N>I:2,T>I:1,N>T:1,R>I:1	K:122956,N:49,I:48,R:37,Q:16,E:13,T:7
745	D	A	13	0	2.71E-01	1	D>G:51,D>A:13,D>Y:4,D>E:3,A>V:2,D>H:1,D>V:1	D:123015,G:81,A:16,V:5,Y:4,E:4,H:1
155	S	T	13	0	3.65E-01	1	S>G:28,S>R:26,S>I:23,S>N:18,S>T:13,T>I:6,R>S:4,R>G:2,R>I:2,G>R:2,S>K:1,G>S:1,S>M:1	S:122853,R:96,I:69,G:50,N:26,T:18,M:11,-:2,K:1
511	V	L	13	0	1.59E-01	1	V>I:34,V>L:13,I>V:2,V>E:1,V>G:1,I>L:1	V:123005,I:105,L:14,E:1,G:1
246	R	T	13	0	6.09E-03	1	R>K:35,R>T:13,R>I:11,R>S:11,R>G:10,K>T:6,T>I:4,I>T:3,R>E:2,R>L:2,R>N:2,S>T:2,K>R:1,N>Y:1,S>N:1,T>E:1	R:122588,-:343,K:49,I:42,T:36,S:33,G:22,N:4,E:4,Y:3,L:2
711	S	A	13	0	4.48E-01	1	S>A:13,S>F:9,S>L:1,S>Y:1,S>C:1	S:123092,F:17,A:14,L:1,C:1,Y:1
1221	I	M	13	0	6.24E-01	1	I>V:60,I>T:28,I>M:13,I>L:7,M>T:2,M>L:2,T>I:1	I:122974,V:74,T:54,M:15,L:9
828	L	I	13	0	4.81E-01	1	L>I:13,L>F:9,L>P:2,I>V:1	L:123098,I:13,F:11,P:3,V:1
867	D	E	13	0	5.43E-01	1	D>N:19,D>G:15,D>E:13,D>A:6,N>Y:5,D>Y:4,E>G:3,D>V:2,E>A:1	D:123041,G:26,N:22,E:15,Y:11,A:9,V:2
896	I	L	13	0	4.72E-01	1	I>T:20,I>L:13,I>V:11,I>M:4	I:123071,T:27,L:13,V:11,M:4
62	I	L	13	0	2.37E-02	1	V>I:63,V>L:52,V>F:14,I>L:13,L>F:5,V>A:4,V>G:2,I>V:2	V:122917,L:91,I:88,F:24,A:4,G:2
377	F	L	13	0	4.47E-01	1	F>L:13,F>S:1	F:123094,L:20,-:11,S:1
139	P	L	13	0	5.04E-01	1	P>S:25,P>L:13,P>D:5,P>T:2,S>R:2,P>A:1,S>P:1,S>D:1,P>Q:1,S>T:1	P:123019,S:41,-:35,L:16,D:7,T:3,R:2,Y:1,Q:1,A:1
1227	I	T	13	0	4.81E-01	1	I>V:21,I>T:13,I>M:12,I>L:11,M>L:4,I>K:1,M>T:1	I:123048,V:28,T:19,L:17,M:13,K:1
1047	Y	H	13	2	8.53E-01	1	Y>H:13,Y>F:11,Y>C:7,H>Y:2	Y:123052,H:49,C:13,F:12
720	I	V	13	0	7.13E-01	1	I>V:13,I>K:1,I>M:1,I>L:1	I:123109,V:13,L:2,M:1,K:1
790	K	R	13	1	8.10E-01	1	K>N:19,K>R:13,K>E:7,K>Q:4,K>T:3,N>T:3,K>I:2,R>K:1	K:123059,N:27,R:16,T:10,E:7,Q:4,I:3
638	T	R	13	0	6.80E-03	1	T>I:34,T>A:19,T>R:13,T>K:4,T>S:3,A>S:2,I>T:2,K>E:1,S>R:1,K>R:1	T:122998,I:72,A:24,R:20,K:6,S:5,E:1
337	P	L	13	0	5.03E-01	1	P>S:32,P>L:13,P>H:11,P>T:5,S>T:4,H>R:2,T>S:2,N>H:1,S>N:1,P>R:1,P>A:1,S>L:1	P:122997,S:57,L:32,T:15,H:14,R:6,N:3,A:2
482	G	V	13	0	1.61E-01	1	G>S:27,G>D:24,G>R:21,G>V:13,G>A:2,R>S:2,D>V:2,D>Y:1,V>I:1,S>D:1,F>V:1,S>F:1,S>C:1	G:122925,R:53,S:42,-:39,D:30,V:28,A:3,I:3,C:1,Y:1,F:1
35	G	S	13	0	3.75E-01	1	G>V:24,G>R:17,G>S:13,G>C:3,G>A:3,S>C:2,A>C:1,V>C:1,A>V:1,S>A:1,S>V:1,R>S:1,G>D:1,R>G:1	G:122955,V:66,R:58,S:31,C:11,A:4,D:1
1246	G	V	13	0	1.61E-01	1	G>S:40,G>D:16,G>V:13,G>C:9,S>C:9,S>V:5,A>V:1,S>A:1	G:122987,S:53,C:32,V:31,D:22,A:1
843	D	A	13	0	2.71E-01	1	D>G:34,D>N:33,D>A:13,D>E:10,D>V:3,G>V:2,A>V:2,D>Y:2,D>H:1,E>G:1,N>Y:1	D:122982,G:57,N:39,A:19,E:12,V:9,Y:7,H:1
143	V	A	13	1	6.86E-01	1	V>F:80,V>D:33,V>I:28,V>A:13,V>L:11,V>Y:4,V>H:4,V>K:3,D>G:3,F>Y:3,A>D:3,D>H:2,D>Q:2,F>V:2,F>C:2,V>T:2,A>V:1,V>Q:1,D>Y:1,L>F:1,D>N:1,L>V:1,D>V:1,D>K:1	V:113979,-:8622,D:183,F:146,L:77,I:34,H:21,A:19,K:16,Y:13,Q:8,G:3,C:2,T:2,N:1
77	K	E	13	0	6.90E-01	1	K>N:72,K>T:58,K>R:38,K>E:13,K>M:9,N>T:5,R>K:2,N>K:2,M>I:1,R>G:1,K>Q:1,N>Y:1,T>M:1,K>H:1,T>K:1	K:122291,T:558,N:122,R:119,M:15,E:13,-:3,Q:1,H:1,Y:1,I:1,G:1
783	A	T	13	0	7.02E-01	1	A>V:52,A>S:37,A>T:13,A>E:8,A>K:3,A>G:3,E>K:2,S>A:1,S>G:1,S>T:1,A>D:1	A:122966,V:68,S:57,T:15,E:8,K:6,G:5,D:1
637	S	F	13	0	2.56E-01	1	S>F:13,S>A:5,S>Y:2,S>T:1,S>C:1	S:123100,F:15,A:7,Y:2,T:1,C:1
1255	K	N	13	0	4.98E-01	1	K>N:13,K>R:11,K>E:6,K>Q:3,N>I:2,N>T:2,K>I:1,T>I:1,K>T:1	K:123071,R:15,N:15,E:9,T:7,I:4,Q:3,-:2
25	S	T	13	7	2.37E-03	1	P>S:64,P>L:26,P>T:22,S>T:13,P>H:9,T>S:7,S>R:1,L>V:1,S>L:1,P>K:1,H>Y:1,H>L:1,H>P:1,L>P:1,T>A:1,H>R:1	P:72404,-:50315,S:169,L:105,T:103,H:22,R:4,A:1,K:1,V:1,Y:1
1092	E	K	13	0	7.02E-01	1	E>D:41,E>K:13,E>G:7,E>A:5,E>Q:4,E>V:3,A>V:2,G>A:1,D>E:1,K>Q:1	E:123007,D:55,K:24,G:16,A:9,V:8,Q:7
855	F	S	13	0	2.91E-01	1	F>L:29,F>S:13,F>V:13,L>S:2,V>F:2	F:123006,V:51,L:35,S:34
520	A	V	13	0	7.09E-01	1	A>S:191,A>V:13,A>T:6,A>E:6,A>G:4,S>A:3,A>L:1,S>G:1,A>P:1,S>P:1	A:122694,S:391,V:20,E:7,T:6,G:5,P:2,L:1
592	F	L	13	0	4.50E-01	1	F>L:13,F>S:9,F>Y:4,F>V:3,L>S:1,L>I:1,L>V:1	F:123078,S:24,L:14,V:4,Y:4,-:1,I:1
232	G	V	13	0	1.62E-01	1	G>S:16,G>V:13,G>C:8,G>A:6,S>C:2,A>V:1,S>A:1,C>V:1,S>V:1,S>G:1,G>D:1	G:123031,C:34,V:27,S:20,A:13,D:1
1116	T	S	13	0	3.71E-01	1	T>N:59,T>S:13,T>I:12,T>A:11,S>N:5,N>T:2,A>S:1	T:122955,N:116,I:20,S:19,A:16
88	D	N	13	1	7.52E-01	1	D>H:32,D>E:24,D>G:17,D>N:13,H>Y:10,D>Y:8,N>H:5,D>A:4,A>V:2,E>G:2,E>A:1,Q>H:1,E>Q:1,Y>H:1,A>C:1,A>L:1,N>D:1,D>K:1,G>A:1,G>V:1	D:122910,H:61,Y:42,G:37,E:32,N:17,-:12,A:8,V:3,Q:1,L:1,C:1,K:1
274	T	N	13	0	2.78E-01	1	T>I:37,T>N:13,T>S:7,T>A:7,I>T:4,S>N:2,T>P:1	T:122999,I:91,N:17,A:9,S:9,P:1
1260	D	H	13	0	1.13E-01	1	D>N:114,D>Y:38,D>E:21,D>H:13,H>Y:10,N>H:8,D>G:7,D>A:7,N>D:4,E>A:3,N>Y:3,E>G:3,N>G:1,Y>H:1	D:122659,N:193,Y:189,H:34,E:25,G:14,A:12
1027	T	S	13	0	3.73E-01	1	T>I:96,I>T:15,T>S:13,T>A:11,T>N:4,A>S:3,S>N:1	T:121066,I:2023,S:18,A:13,N:6
792	P	L	13	0	5.01E-01	1	P>S:24,P>L:13,P>T:8,S>T:4,P>Q:3,Q>R:1,L>Q:1,P>R:1	P:123038,S:35,L:23,T:20,Q:6,R:4
71	F	Y	13	2	1.72E-03	1	S>F:68,S>P:32,S>A:22,F>Y:13,S>T:8,S>Y:7,T>A:3,F>S:2,Y>F:2,A>S:2,H>V:1,H>Y:1,P>H:1,S>H:1,A>G:1,P>S:1	S:122724,F:222,P:56,-:42,A:34,Y:29,T:9,H:7,G:2,V:1
907	N	S	13	0	5.81E-01	1	N>S:13,S>T:2,N>T:2	N:123106,S:15,T:5
445	V	L	13	2	1.58E-01	1	V>A:123,V>F:56,V>I:29,P>V:15,P>S:14,V>L:13,H>P:9,A>V:7,V>G:5,I>L:5,H>Y:4,P>H:4,V>P:4,H>R:3,H>V:3,S>V:3,L>F:3,V>S:2,L>V:2,P>L:2,P>A:2,A>P:1,P>T:1,A>D:1,S>Q:1,A>S:1,F>V:1,V>D:1,A>G:1,V>T:1,S>T:1	V:101890,P:16845,H:3676,A:469,F:100,S:51,I:39,L:26,Y:9,G:8,D:4,R:3,T:3,-:2,Q:1
13	S	G	13	1	3.58E-01	1	S>I:37,S>T:25,S>G:13,S>C:12,S>N:11,S>R:5,T>I:5,T>S:2,G>S:1	S:121530,I:1507,T:31,G:20,C:16,N:15,R:6,-:1
703	N	Y	13	0	3.00E-01	1	N>S:37,N>Y:13,N>I:12,N>K:9,N>D:9,N>H:8,N>T:6,H>Y:2,T>I:1,S>T:1	N:122972,S:53,I:38,Y:25,H:11,D:10,K:9,T:8
1141	L	W	13	0	4.44E-02	1	L>F:41,L>W:13,L>S:4,L>M:3,F>S:1,L>V:1,F>W:1	L:122982,W:74,F:61,S:5,M:3,V:1
1125	N	S	13	0	5.79E-01	1	N>K:23,N>D:14,N>S:13,N>Y:7,N>H:4,N>T:3,N>I:1,H>Y:1	N:123043,K:27,D:18,S:14,Y:13,H:7,T:3,I:1
134	Q	E	13	0	1.96E-01	1	Q>H:16,Q>L:16,Q>R:16,Q>E:13,Q>K:7,Q>S:1,H>T:1,Q>P:1,H>R:1,Q>F:1,R>K:1	Q:123032,L:26,R:23,H:16,E:16,K:9,P:1,F:1,T:1,S:1
460	N	Y	13	0	3.00E-01	1	N>K:100,N>S:48,K>N:43,N>Y:13,N>H:9,N>D:8,N>I:7,S>T:7,K>R:5,N>T:5,T>I:5,H>Y:3,K>M:1,T>K:1,T>A:1,K>S:1	N:94268,K:28651,S:83,Y:45,I:28,T:18,H:14,D:11,R:5,-:1,M:1,A:1
42	V	F	13	0	1.07E-01	1	V>I:29,V>F:13,V>L:3,V>A:1	V:123075,I:32,F:14,L:4,A:1
1154	K	E	13	0	6.88E-01	1	K>E:13,K>N:13,K>R:11,K>I:5,K>Q:2,K>T:2,T>I:1,N>I:1,N>T:1	K:123063,N:17,I:14,E:14,R:13,T:3,Q:2
1154	K	N	13	0	4.94E-01	1	K>E:13,K>N:13,K>R:11,K>I:5,K>Q:2,K>T:2,T>I:1,N>I:1,N>T:1	K:123063,N:17,I:14,E:14,R:13,T:3,Q:2
417	N	S	13	0	1.30E-02	1	N>K:336,K>N:236,N>T:95,K>T:16,K>R:14,N>S:13,T>K:12,N>I:7,T>N:5,S>T:5,K>E:5,K>M:3,T>I:3,T>M:2,N>H:2,N>D:2,N>Y:2,T>Y:1,K>D:1,K>I:1,Y>H:1,I>N:1,R>K:1	K:66151,N:55034,T:1858,R:25,I:21,S:16,M:6,E:6,D:3,Y:3,H:3
1160	T	I	13	0	4.78E-01	1	T>I:13,T>A:5,T>R:1,T>K:1,A>T:1	T:123093,I:21,A:9,K:2,R:1
58	F	L	13	0	4.46E-01	1	F>L:13,F>S:4,F>Y:4,L>S:1	F:123096,L:15,Y:9,S:6
441	L	R	13	0	4.68E-04	1	L>F:39,L>R:13,L>I:10,L>P:3,L>V:2,L>H:2,I>L:1,F>L:1,H>R:1,I>R:1	L:123032,F:44,R:25,I:13,P:5,V:4,H:3
474	Q	K	13	0	5.68E-01	1	Q>H:26,Q>K:13,Q>E:8,Q>R:7,Q>P:2,R>K:2	Q:123053,H:35,K:20,E:9,R:7,P:2
1150	D	E	13	185	1.46E-02	1	E>D:185,E>K:36,E>Q:16,D>E:13,E>A:8,E>G:5,E>V:5,K>Q:4,A>V:2,G>A:2,D>V:1,D>Y:1,D>G:1	E:122629,D:398,K:41,Q:22,A:16,V:11,G:8,Y:1
146	Q	P	13	0	4.19E-03	1	Q>K:598,H>Y:232,H>Q:130,Q>H:63,K>Q:39,H>R:21,H>N:19,Q>P:13,H>L:12,H>K:9,Q>R:9,Q>L:7,H>P:4,N>D:4,H>D:3,P>L:3,N>K:3,R>K:2,K>E:1,L>Y:1,K>R:1,H>S:1,Q>D:1	H:105051,Q:15725,K:1405,-:431,Y:329,L:64,R:54,N:29,P:27,D:9,S:1,E:1
855	F	V	13	2	1.41E-01	1	F>L:29,F>S:13,F>V:13,L>S:2,V>F:2	F:123006,V:51,L:35,S:34
791	T	P	12	0	2.91E-01	1	T>I:109,T>A:20,T>P:12,T>K:11,I>T:6,T>S:2,I>P:1,N>K:1,T>N:1,A>T:1	T:122703,I:358,A:27,K:18,P:15,N:3,S:2
1166	L	F	12	1	4.50E-01	1	L>F:12,L>V:3,L>I:1,F>L:1,L>S:1	L:123104,F:17,V:3,S:1,I:1
115	Q	H	12	0	6.66E-01	1	Q>H:12,Q>L:2,Q>R:2,Q>E:1,Q>K:1,P>L:1,Q>P:1	Q:123103,H:13,L:4,R:3,E:1,K:1,P:1
408	R	G	12	1	5.68E-01	1	S>R:150,R>S:79,R>I:21,S>N:19,S>G:18,R>K:17,R>G:12,S>I:4,R>T:2,T>I:1,S>T:1,I>T:1,N>I:1,N>S:1,G>R:1	R:74781,S:48177,I:65,G:44,K:27,N:26,T:6
183	Q	P	12	0	2.05E-01	1	E>Q:109,Q>H:108,Q>E:51,Q>R:36,Q>L:18,E>D:16,Q>K:15,Q>P:12,H>Q:11,H>R:7,H>P:6,E>G:4,E>K:3,K>R:3,K>E:3,K>Q:2,G>V:2,P>L:2,Q>Y:2,L>F:1,D>E:1,D>V:1,E>A:1,R>K:1,Q>G:1,Q>N:1	Q:105710,E:16882,H:305,L:66,R:57,P:32,K:26,D:20,G:10,Y:8,V:6,F:2,N:1,A:1
1178	N	D	12	0	7.67E-01	1	N>D:12,N>S:12,N>H:10,N>Y:9,N>K:9,N>T:2,N>I:2,T>I:1,S>T:1,H>N:1	N:123054,D:19,H:13,S:12,Y:11,K:10,I:4,T:3
839	D	E	12	0	5.64E-01	1	D>N:26,D>Y:14,D>E:12,D>V:7,D>G:6,N>Y:5,D>A:5,A>V:2,E>A:1,D>H:1,H>Y:1,N>H:1	D:123001,Y:47,N:30,V:15,E:13,G:9,A:9,H:2
827	T	A	12	0	7.25E-01	1	T>I:27,T>A:12,T>S:12,A>S:2,T>K:1	T:123059,I:39,S:14,A:13,K:1
554	E	A	12	0	3.58E-01	1	E>K:137,E>Q:89,E>D:71,E>G:19,K>Q:14,K>E:14,E>A:12,E>V:8,G>A:7,A>V:6,D>V:2,E>P:1,K>N:1,K>R:1,V>E:1,A>G:1,G>V:1	E:118589,K:4151,Q:156,D:88,V:54,A:47,G:37,N:2,R:1,P:1
[truncated: 3,880 more rows]
