# Supplementary material for: RECUR: identifying recurrent amino acid substitutions from multiple sequence alignments
Source: Mol Biol Evol. 2026 Feb 10;43(2):msag036. doi: 10.1093/molbev/msag036 (PMC12930092; doi:10.1093/molbev/msag036)
Supplement: msag036_Supplementary_Data [file msag036_supplementary_data.zip › Supplementary_File_S6.csv]

Supplementary File S6. Significant recurrent substitutions identified by RECUR to have occurred during the evolution of the S protein
Site - alignment position
Region - region with the S protein
Parent - ancestral residue
Child - descendent residue
Recurrence - The number of times the substitution occurred across the phylogeny
Reversion - The number of times the reverse substitution occurred across the phylogeny.
P-value - The p-value assigned by RECUR (this list only contains the significant substitutions identified, i.e., p-value = 0.001)
Adjusted P-Value - P-value after Bonferroni correction
Significant_reversion - Identified substitutions where the reversion is also identified as significantly recurrent
Trimeric_interface - indicates protein protein interacting residues at the trimeric S protein interface
Trimeric_interacting_chain - the chains in the trimeric structure interacting with the residue
BUDE_trimeric- The change in interaction energy upon mutation (__GPPI) given in kcal/mol
hACE2_interface - indicates protein protein interacting residues with the hACE2 receptor
6M0J_interacting_chains - the 6M0J chain interacting with the residue
BUDE_6M0J - The change in interaction energy upon mutation (__GPPI) given in kcal/mol
PSS - Positive selection sites identified from multiple lines of evidence in Ferreira, et al. 2024
Site	Region	Parent	Child	Recurrence	Reversion	P-Value	Adjusted P-Value	significant_reversion	PSS	Trimeric_interface	Trimeric_interacting_chain	BUDE_trimeric	hACE2_interface	6M0J_interacting_chains	BUDE_6M0J
1	SP	M	F	13	0	8.51E-06	0.04999957	FALSE	No	-	-	-	-	-	-
2	SP	F	M	4	0	8.51E-06	0.04999957	FALSE	No	-	-	-	-	-	-
6	SP	V	F	123	2	8.51E-06	0.04999957	FALSE	No	-	-	-	-	-	-
12	SP	S	F	111	4	8.51E-06	0.04999957	FALSE	No	-	-	-	-	-	-
13	SP	S	I	37	0	8.51E-06	0.04999957	FALSE	No	-	-	-	-	-	-
15	S1	C	F	22	0	8.51E-06	0.04999957	FALSE	No	-	-	-	-	-	-
16	S1	V	F	90	0	8.51E-06	0.04999957	FALSE	No	-	-	-	-	-	-
18	S1	L	F	453	94	8.51E-06	0.04999957	FALSE	Yes	-	-	-	-	-	-
19	S1	I	L	164	4	8.51E-06	0.04999957	FALSE	Yes	-	-	-	-	-	-
19	S1	R	T	79	47	8.51E-06	0.04999957	TRUE	Yes	-	-	-	-	-	-
19	S1	T	R	47	79	8.51E-06	0.04999957	TRUE	Yes	-	-	-	-	-	-
21	S1	R	T	65	3	8.51E-06	0.04999957	FALSE	No	-	-	-	-	-	-
70	S1	V	I	426	139	8.51E-06	0.04999957	FALSE	Yes	-	-	-	-	-	-
70	S1	V	F	107	2	8.51E-06	0.04999957	FALSE	Yes	-	-	-	-	-	-
75	S1	G	V	77	1	8.51E-06	0.04999957	FALSE	No	-	-	-	-	-	-
75	S1	G	C	8	0	8.51E-06	0.04999957	FALSE	No	-	-	-	-	-	-
76	S1	T	I	284	24	8.51E-06	0.04999957	FALSE	No	-	-	-	-	-	-
144	S1	Y	Q	11	2	8.51E-06	0.04999957	TRUE	No	-	-	-	-	-	-
144	S1	Y	L	6	0	8.51E-06	0.04999957	FALSE	No	-	-	-	-	-	-
144	S1	Q	Y	2	11	8.51E-06	0.04999957	TRUE	No	-	-	-	-	-	-
145	S1	Y	K	3	0	8.51E-06	0.04999957	FALSE	Yes	-	-	-	-	-	-
146	S1	Q	K	598	39	8.51E-06	0.04999957	FALSE	Yes	-	-	-	-	-	-
148	S1	N	T	135	3	8.51E-06	0.04999957	FALSE	No	-	-	-	-	-	-
151	S1	S	I	55	0	8.51E-06	0.04999957	FALSE	No	-	-	-	-	-	-
152	S1	W	L	122	0	8.51E-06	0.04999957	FALSE	Yes	-	-	-	-	-	-
153	S1	M	I	518	3	8.51E-06	0.04999957	FALSE	No	-	-	-	-	-	-
157	S1	F	L	383	32	8.51E-06	0.04999957	FALSE	Yes	-	-	-	-	-	-
162	S1	S	I	27	0	8.51E-06	0.04999957	FALSE	No	-	-	-	-	-	-
176	S1	L	F	394	26	8.51E-06	0.04999957	FALSE	No	-	-	-	-	-	-
178	S1	D	H	94	15	8.51E-06	0.04999957	FALSE	No	-	-	-	-	-	-
181	S1	G	V	120	3	8.51E-06	0.04999957	FALSE	No	-	-	-	-	-	-
181	S1	G	A	60	0	8.51E-06	0.04999957	FALSE	No	-	-	-	-	-	-
183	S1	E	Q	109	51	8.51E-06	0.04999957	FALSE	No	-	-	-	-	-	-
248	S1	Y	W	29	0	8.51E-06	0.04999957	FALSE	No	-	-	-	-	-	-
248	S1	Y	L	6	0	8.51E-06	0.04999957	FALSE	No	-	-	-	-	-	-
254	S1	S	F	127	3	8.51E-06	0.04999957	FALSE	No	-	-	-	-	-	-
255	S1	S	F	152	9	8.51E-06	0.04999957	FALSE	No	-	-	-	-	-	-
261	S1	G	C	13	0	8.51E-06	0.04999957	FALSE	No	-	-	-	-	-	-
262	S1	A	S	214	5	8.51E-06	0.04999957	FALSE	No	-	-	-	-	-	-
622	S1	V	F	131	3	8.51E-06	0.04999957	FALSE	No	-	-	-	-	-	-
677	S1	Q	H	570	74	8.51E-06	0.04999957	FALSE	No	-	-	-	-	-	-
681	S1	H	R	110	75	8.51E-06	0.04999957	FALSE	Yes	-	-	-	-	-	-
681	S1	R	P	32	8	8.51E-06	0.04999957	FALSE	Yes	-	-	-	-	-	-
845	S2	A	S	284	10	8.51E-06	0.04999957	FALSE	No	-	-	-	-	-	-
1153	S2	D	Y	72	5	8.51E-06	0.04999957	FALSE	No	-	-	-	-	-	-
1163	S2	D	Y	65	0	8.51E-06	0.04999957	FALSE	No	-	-	-	-	-	-
1176	S2	V	F	199	23	8.51E-06	0.04999957	FALSE	No	-	-	-	-	-	-
1191	S2	K	N	359	24	8.51E-06	0.04999957	FALSE	No	-	-	-	-	-	-
1202	S2	E	Q	185	7	8.51E-06	0.04999957	FALSE	No	-	-	-	-	-	-
1219	S2	G	C	77	3	8.51E-06	0.04999957	FALSE	Yes	-	-	-	-	-	-
1219	S2	C	V	14	2	8.51E-06	0.04999957	TRUE	Yes	-	-	-	-	-	-
1219	S2	V	C	2	14	8.51E-06	0.04999957	TRUE	Yes	-	-	-	-	-	-
1228	S2	V	L	320	8	8.51E-06	0.04999957	FALSE	No	-	-	-	-	-	-
1229	S2	M	I	351	4	8.51E-06	0.04999957	FALSE	No	-	-	-	-	-	-
1230	S2	V	L	69	0	8.51E-06	0.04999957	FALSE	No	-	-	-	-	-	-
1235	S2	C	F	87	0	8.51E-06	0.04999957	FALSE	No	-	-	-	-	-	-
1236	S2	C	F	49	1	8.51E-06	0.04999957	FALSE	No	-	-	-	-	-	-
1241	S2	C	F	21	0	8.51E-06	0.04999957	FALSE	No	-	-	-	-	-	-
1242	S2	S	I	25	0	8.51E-06	0.04999957	FALSE	No	-	-	-	-	-	-
1243	S2	C	F	108	0	8.51E-06	0.04999957	FALSE	No	-	-	-	-	-	-
1246	S2	G	C	9	0	8.51E-06	0.04999957	FALSE	No	-	-	-	-	-	-
1247	S2	C	F	70	1	8.51E-06	0.04999957	FALSE	No	-	-	-	-	-	-
1248	S2	C	F	37	0	8.51E-06	0.04999957	FALSE	No	-	-	-	-	-	-
1250	S2	C	F	57	0	8.51E-06	0.04999957	FALSE	No	-	-	-	-	-	-
1254	S2	C	F	32	0	8.51E-06	0.04999957	FALSE	No	-	-	-	-	-	-
1264	S2	V	L	668	42	8.51E-06	0.04999957	FALSE	No	-	-	-	-	-	-
27	S1	A	S	203	69	8.51E-06	0.04999957	FALSE	No	No	-	-	-	-	-
34	S1	R	P	24	0	8.51E-06	0.04999957	FALSE	No	No	-	-	-	-	-
54	S1	L	F	303	27	8.51E-06	0.04999957	FALSE	No	No	-	-	-	-	-
80	S1	D	Y	96	3	8.51E-06	0.04999957	FALSE	No	No	-	-	-	-	-
95	S1	T	I	466	171	8.51E-06	0.04999957	TRUE	Yes	No	-	-	-	-	-
95	S1	I	T	171	466	8.51E-06	0.04999957	TRUE	Yes	No	-	-	-	-	-
98	S1	S	F	130	8	8.51E-06	0.04999957	FALSE	Yes	No	-	-	-	-	-
138	S1	D	H	102	15	8.51E-06	0.04999957	FALSE	Yes	No	-	-	-	-	-
138	S1	D	Y	67	11	8.51E-06	0.04999957	FALSE	Yes	No	-	-	-	-	-
139	S1	P	D	5	0	8.51E-06	0.04999957	FALSE	No	No	-	-	-	-	-
141	S1	L	G	6	0	8.51E-06	0.04999957	FALSE	No	No	-	-	-	-	-
141	S1	L	Y	4	0	8.51E-06	0.04999957	FALSE	No	No	-	-	-	-	-
143	S1	V	F	80	2	8.51E-06	0.04999957	FALSE	No	No	-	-	-	-	-
143	S1	D	Q	2	0	8.51E-06	0.04999957	FALSE	No	No	-	-	-	-	-
186	S1	F	K	4	0	8.51E-06	0.04999957	FALSE	No	No	-	-	-	-	-
193	S1	V	L	83	1	8.51E-06	0.04999957	FALSE	No	No	-	-	-	-	-
199	S1	G	C	7	0	8.51E-06	0.04999957	FALSE	No	No	-	-	-	-	-
212	S1	I	L	139	91	8.51E-06	0.04999957	FALSE	Yes	No	-	-	-	-	-
214	S1	R	H	164	10	8.51E-06	0.04999957	FALSE	No	No	-	-	-	-	-
214	S1	R	L	51	0	8.51E-06	0.04999957	FALSE	No	No	-	-	-	-	-
214	S1	R	N	28	3	8.51E-06	0.04999957	FALSE	No	No	-	-	-	-	-
214	S1	R	Y	3	0	8.51E-06	0.04999957	FALSE	No	No	-	-	-	-	-
214	S1	L	C	2	0	8.51E-06	0.04999957	FALSE	No	No	-	-	-	-	-
215	S1	D	H	122	3	8.51E-06	0.04999957	FALSE	No	No	-	-	-	-	-
215	S1	D	Y	82	3	8.51E-06	0.04999957	FALSE	No	No	-	-	-	-	-
216	S1	L	F	215	17	8.51E-06	0.04999957	FALSE	No	No	-	-	-	-	-
219	S1	G	C	7	0	8.51E-06	0.04999957	FALSE	No	No	-	-	-	-	-
222	S1	A	V	552	26	8.51E-06	0.04999957	FALSE	Yes	No	-	-	-	-	-
232	S1	G	C	8	0	8.51E-06	0.04999957	FALSE	No	No	-	-	-	-	-
244	S1	L	Y	3	0	8.51E-06	0.04999957	FALSE	No	No	-	-	-	-	-
245	S1	H	G	3	0	8.51E-06	0.04999957	FALSE	No	No	-	-	-	-	-
289	S1	V	I	442	138	8.51E-06	0.04999957	FALSE	No	No	-	-	-	-	-
308	S1	V	L	184	0	8.51E-06	0.04999957	FALSE	No	No	-	-	-	-	-
309	S1	E	Q	122	1	8.51E-06	0.04999957	FALSE	No	No	-	-	-	-	-
554	S1	E	Q	89	0	8.51E-06	0.04999957	FALSE	No	No	-	-	-	-	-
573	S1	T	I	180	14	8.51E-06	0.04999957	FALSE	No	No	-	-	-	-	-
583	S1	E	D	349	10	8.51E-06	0.04999957	FALSE	No	No	-	-	-	-	-
614	S1	G	D	229	24	8.51E-06	0.04999957	FALSE	Yes	No	-	-	-	-	-
619	S1	E	Q	150	19	8.51E-06	0.04999957	FALSE	No	No	-	-	-	-	-
658	S1	N	S	388	28	8.51E-06	0.04999957	FALSE	Yes	No	-	-	-	-	-
675	S1	Q	H	477	49	8.51E-06	0.04999957	FALSE	No	No	-	-	-	-	-
689	S2	S	I	26	0	8.51E-06	0.04999957	FALSE	No	No	-	-	-	-	-
764	S2	N	K	200	154	8.51E-06	0.04999957	TRUE	Yes	No	-	-	-	-	-
764	S2	K	N	154	200	8.51E-06	0.04999957	TRUE	Yes	No	-	-	-	-	-
780	S2	E	Q	91	1	8.51E-06	0.04999957	FALSE	No	No	-	-	-	-	-
813	S2	S	I	27	0	8.51E-06	0.04999957	FALSE	No	No	-	-	-	-	-
929	S2	S	I	43	0	8.51E-06	0.04999957	FALSE	No	No	-	-	-	-	-
932	S2	G	C	6	0	8.51E-06	0.04999957	FALSE	No	No	-	-	-	-	-
936	S2	D	H	115	3	8.51E-06	0.04999957	FALSE	No	No	-	-	-	-	-
936	S2	D	Y	70	4	8.51E-06	0.04999957	FALSE	No	No	-	-	-	-	-
938	S2	L	F	256	10	8.51E-06	0.04999957	FALSE	No	No	-	-	-	-	-
939	S2	S	F	157	11	8.51E-06	0.04999957	FALSE	No	No	-	-	-	-	-
1078	S2	A	S	255	10	8.51E-06	0.04999957	FALSE	No	No	-	-	-	-	-
1091	S2	R	L	19	0	8.51E-06	0.04999957	FALSE	No	No	-	-	-	-	-
1104	S2	V	L	561	23	8.51E-06	0.04999957	FALSE	No	No	-	-	-	-	-
1118	S2	D	H	108	28	8.51E-06	0.04999957	FALSE	No	No	-	-	-	-	-
1122	S2	V	L	186	0	8.51E-06	0.04999957	FALSE	No	No	-	-	-	-	-
1139	S2	D	H	76	2	8.51E-06	0.04999957	FALSE	No	No	-	-	-	-	-
1146	S2	D	H	88	2	8.51E-06	0.04999957	FALSE	No	No	-	-	-	-	-
224	S1	E	Q	82	2	8.51E-06	0.04999957	FALSE	No	Yes	C	-0.65	-	-	-
547	S1	T	I	215	17	8.51E-06	0.04999957	FALSE	No	Yes	B	-0.31	-	-	-
547	S1	T	K	118	34	8.51E-06	0.04999957	FALSE	No	Yes	B	0.82	-	-	-
572	S1	T	I	291	42	8.51E-06	0.04999957	FALSE	No	Yes	B	-0.45	-	-	-
613	S1	Q	H	501	53	8.51E-06	0.04999957	FALSE	No	Yes	B	-0.19	-	-	-
701	S2	A	V	414	16	8.51E-06	0.04999957	FALSE	No	Yes	B	-0.31	-	-	-
765	S2	R	L	37	0	8.51E-06	0.04999957	FALSE	No	Yes	C	-0.13	-	-	-
796	S2	D	Y	67	93	8.51E-06	0.04999957	TRUE	No	Yes	C	-0.52	-	-	-
796	S2	Y	D	93	67	8.51E-06	0.04999957	TRUE	No	Yes	C	0.52	-	-	-
879	S2	A	S	244	2	8.51E-06	0.04999957	FALSE	No	Yes	C	0	-	-	-
886	S2	W	Y	5	0	8.51E-06	0.04999957	FALSE	No	Yes	C	0.51	-	-	-
886	S2	W	F	3	0	8.51E-06	0.04999957	FALSE	No	Yes	C	0.71	-	-	-
1111	S2	E	Q	85	2	8.51E-06	0.04999957	FALSE	No	Yes	C	-0.32	-	-	-
445	S1	V	F	56	1	8.51E-06	0.04999957	FALSE	Yes	-	-	-	No	-	-
445	S1	P	V	15	4	8.51E-06	0.04999957	TRUE	Yes	-	-	-	No	-	-
445	S1	V	P	4	15	8.51E-06	0.04999957	TRUE	Yes	-	-	-	No	-	-
477	S1	S	N	302	162	8.51E-06	0.04999957	FALSE	Yes	-	-	-	No	-	-
477	S1	S	I	26	2	8.51E-06	0.04999957	FALSE	Yes	-	-	-	No	-	-
478	S1	K	T	110	56	8.51E-06	0.04999957	FALSE	No	-	-	-	No	-	-
483	S1	V	F	85	1	8.51E-06	0.04999957	FALSE	No	-	-	-	No	-	-
484	S1	E	Q	158	14	8.51E-06	0.04999957	FALSE	Yes	-	-	-	No	-	-
339	S1	H	G	17	6	8.51E-06	0.04999957	TRUE	No	No	-	-	No	-	-
339	S1	H	D	16	12	8.51E-06	0.04999957	FALSE	No	No	-	-	No	-	-
339	S1	G	H	6	17	8.51E-06	0.04999957	TRUE	No	No	-	-	No	-	-
346	S1	K	R	671	624	8.51E-06	0.04999957	FALSE	No	No	-	-	No	-	-
346	S1	R	T	243	40	8.51E-06	0.04999957	TRUE	No	No	-	-	No	-	-
346	S1	T	S	89	46	8.51E-06	0.04999957	FALSE	No	No	-	-	No	-	-
346	S1	T	R	40	243	8.51E-06	0.04999957	TRUE	No	No	-	-	No	-	-
408	S1	S	R	150	79	8.51E-06	0.04999957	FALSE	Yes	No	-	-	No	-	-
436	S1	W	Y	6	0	8.51E-06	0.04999957	FALSE	No	No	-	-	No	-	-
440	S1	K	N	282	153	8.51E-06	0.04999957	FALSE	Yes	No	-	-	No	-	-
452	S1	R	L	128	93	8.51E-06	0.04999957	TRUE	Yes	No	-	-	No	-	-
452	S1	L	R	93	128	8.51E-06	0.04999957	TRUE	Yes	No	-	-	No	-	-
522	S1	A	P	46	3	8.51E-06	0.04999957	FALSE	No	No	-	-	No	-	-
382	S1	V	L	77	0	8.51E-06	0.04999957	FALSE	No	Yes	B	0.06	No	-	-
520	S1	A	S	191	3	8.51E-06	0.04999957	FALSE	No	Yes	B	-0.23	No	-	-
446	S1	G	V	59	1	8.51E-06	0.04999957	FALSE	Yes	-	-	-	Yes	A	-0.17
446	S1	G	S	148	60	8.51E-06	0.04999957	FALSE	Yes	-	-	-	Yes	A	-0.07
455	S1	F	W	7	0	8.51E-06	0.04999957	FALSE	No	-	-	-	Yes	A	-0.85
455	S1	L	F	315	49	8.51E-06	0.04999957	FALSE	No	-	-	-	Yes	A	0.07
456	S1	F	L	546	54	8.51E-06	0.04999957	FALSE	No	-	-	-	Yes	A	0.82
486	S1	P	F	15	7	8.51E-06	0.04999957	TRUE	No	-	-	-	Yes	A	-2.38
486	S1	P	S	124	23	8.51E-06	0.04999957	FALSE	No	-	-	-	Yes	A	0.25
486	S1	F	P	7	15	8.51E-06	0.04999957	TRUE	No	-	-	-	Yes	A	2.38
417	S1	N	K	336	236	8.51E-06	0.04999957	TRUE	Yes	Yes	B	-0.31	Yes	A	-1.88
417	S1	N	T	95	5	8.51E-06	0.04999957	FALSE	Yes	Yes	B	0.06	Yes	A	0.21
417	S1	K	N	236	336	8.51E-06	0.04999957	TRUE	Yes	Yes	B	0.31	Yes	A	1.88
