# Supplementary material for: RECUR: identifying recurrent amino acid substitutions from multiple sequence alignments
Source: Mol Biol Evol. 2026 Feb 10;43(2):msag036. doi: 10.1093/molbev/msag036 (PMC12930092; doi:10.1093/molbev/msag036)
Supplement: msag036_Supplementary_Data [file msag036_supplementary_data.zip › Supplementary_File_S7.csv]

Site	Resolved_6VXX	Trimeric_interface	Resolved_6M0J	hACE2_interface
1	Not_resolved	NA	Not_resolved	NA
2	Not_resolved	NA	Not_resolved	NA
3	Not_resolved	NA	Not_resolved	NA
4	Not_resolved	NA	Not_resolved	NA
5	Not_resolved	NA	Not_resolved	NA
6	Not_resolved	NA	Not_resolved	NA
7	Not_resolved	NA	Not_resolved	NA
8	Not_resolved	NA	Not_resolved	NA
9	Not_resolved	NA	Not_resolved	NA
10	Not_resolved	NA	Not_resolved	NA
11	Not_resolved	NA	Not_resolved	NA
12	Not_resolved	NA	Not_resolved	NA
13	Not_resolved	NA	Not_resolved	NA
14	Not_resolved	NA	Not_resolved	NA
15	Not_resolved	NA	Not_resolved	NA
16	Not_resolved	NA	Not_resolved	NA
17	Not_resolved	NA	Not_resolved	NA
18	Not_resolved	NA	Not_resolved	NA
19	Not_resolved	NA	Not_resolved	NA
20	Not_resolved	NA	Not_resolved	NA
21	Not_resolved	NA	Not_resolved	NA
22	Not_resolved	NA	Not_resolved	NA
23	Not_resolved	NA	Not_resolved	NA
24	Not_resolved	NA	Not_resolved	NA
25	Not_resolved	NA	Not_resolved	NA
26	Not_resolved	NA	Not_resolved	NA
27	Modelled	No	Not_resolved	NA
28	Modelled	No	Not_resolved	NA
29	Modelled	No	Not_resolved	NA
30	Modelled	No	Not_resolved	NA
31	Modelled	No	Not_resolved	NA
32	Modelled	No	Not_resolved	NA
33	Modelled	No	Not_resolved	NA
34	Modelled	No	Not_resolved	NA
35	Modelled	No	Not_resolved	NA
36	Modelled	No	Not_resolved	NA
37	Modelled	No	Not_resolved	NA
38	Modelled	Yes	Not_resolved	NA
39	Modelled	No	Not_resolved	NA
40	Modelled	Yes	Not_resolved	NA
41	Modelled	Yes	Not_resolved	NA
42	Modelled	Yes	Not_resolved	NA
43	Modelled	Yes	Not_resolved	NA
44	Modelled	No	Not_resolved	NA
45	Modelled	No	Not_resolved	NA
46	Modelled	No	Not_resolved	NA
47	Modelled	Yes	Not_resolved	NA
48	Modelled	No	Not_resolved	NA
49	Modelled	No	Not_resolved	NA
50	Modelled	No	Not_resolved	NA
51	Modelled	No	Not_resolved	NA
52	Modelled	No	Not_resolved	NA
53	Modelled	No	Not_resolved	NA
54	Modelled	No	Not_resolved	NA
55	Modelled	No	Not_resolved	NA
56	Modelled	No	Not_resolved	NA
57	Modelled	No	Not_resolved	NA
58	Modelled	No	Not_resolved	NA
59	Modelled	No	Not_resolved	NA
60	Modelled	No	Not_resolved	NA
61	Modelled	No	Not_resolved	NA
62	Modelled	No	Not_resolved	NA
63	Modelled	No	Not_resolved	NA
64	Modelled	No	Not_resolved	NA
65	Modelled	No	Not_resolved	NA
66	Modelled	No	Not_resolved	NA
67	Modelled	No	Not_resolved	NA
68	Modelled	No	Not_resolved	NA
69	Modelled	No	Not_resolved	NA
70	Not_resolved	NA	Not_resolved	NA
71	Not_resolved	NA	Not_resolved	NA
72	Not_resolved	NA	Not_resolved	NA
73	Not_resolved	NA	Not_resolved	NA
74	Not_resolved	NA	Not_resolved	NA
75	Not_resolved	NA	Not_resolved	NA
76	Not_resolved	NA	Not_resolved	NA
77	Not_resolved	NA	Not_resolved	NA
78	Not_resolved	NA	Not_resolved	NA
79	Not_resolved	NA	Not_resolved	NA
80	Modelled	No	Not_resolved	NA
81	Modelled	No	Not_resolved	NA
82	Modelled	No	Not_resolved	NA
83	Modelled	No	Not_resolved	NA
84	Modelled	No	Not_resolved	NA
85	Modelled	No	Not_resolved	NA
86	Modelled	No	Not_resolved	NA
87	Modelled	No	Not_resolved	NA
88	Modelled	No	Not_resolved	NA
89	Modelled	No	Not_resolved	NA
90	Modelled	No	Not_resolved	NA
91	Modelled	No	Not_resolved	NA
92	Modelled	No	Not_resolved	NA
93	Modelled	No	Not_resolved	NA
94	Modelled	No	Not_resolved	NA
95	Modelled	No	Not_resolved	NA
96	Modelled	No	Not_resolved	NA
97	Modelled	No	Not_resolved	NA
98	Modelled	No	Not_resolved	NA
99	Modelled	No	Not_resolved	NA
100	Modelled	No	Not_resolved	NA
101	Modelled	No	Not_resolved	NA
102	Modelled	No	Not_resolved	NA
103	Modelled	No	Not_resolved	NA
104	Modelled	No	Not_resolved	NA
105	Modelled	No	Not_resolved	NA
106	Modelled	No	Not_resolved	NA
107	Modelled	No	Not_resolved	NA
108	Modelled	No	Not_resolved	NA
109	Modelled	No	Not_resolved	NA
110	Modelled	No	Not_resolved	NA
111	Modelled	No	Not_resolved	NA
112	Modelled	No	Not_resolved	NA
113	Modelled	No	Not_resolved	NA
114	Modelled	No	Not_resolved	NA
115	Modelled	No	Not_resolved	NA
116	Modelled	No	Not_resolved	NA
117	Modelled	No	Not_resolved	NA
118	Modelled	No	Not_resolved	NA
119	Modelled	No	Not_resolved	NA
120	Modelled	No	Not_resolved	NA
121	Modelled	No	Not_resolved	NA
122	Modelled	No	Not_resolved	NA
123	Modelled	No	Not_resolved	NA
124	Modelled	No	Not_resolved	NA
125	Modelled	No	Not_resolved	NA
126	Modelled	No	Not_resolved	NA
127	Modelled	No	Not_resolved	NA
128	Modelled	No	Not_resolved	NA
129	Modelled	No	Not_resolved	NA
130	Modelled	No	Not_resolved	NA
131	Modelled	No	Not_resolved	NA
132	Modelled	No	Not_resolved	NA
133	Modelled	No	Not_resolved	NA
134	Modelled	No	Not_resolved	NA
135	Modelled	No	Not_resolved	NA
136	Modelled	No	Not_resolved	NA
137	Modelled	No	Not_resolved	NA
138	Modelled	No	Not_resolved	NA
139	Modelled	No	Not_resolved	NA
140	Modelled	No	Not_resolved	NA
141	Modelled	No	Not_resolved	NA
142	Modelled	No	Not_resolved	NA
143	Modelled	No	Not_resolved	NA
144	Not_resolved	NA	Not_resolved	NA
145	Not_resolved	NA	Not_resolved	NA
146	Not_resolved	NA	Not_resolved	NA
147	Not_resolved	NA	Not_resolved	NA
148	Not_resolved	NA	Not_resolved	NA
149	Not_resolved	NA	Not_resolved	NA
150	Not_resolved	NA	Not_resolved	NA
151	Not_resolved	NA	Not_resolved	NA
152	Not_resolved	NA	Not_resolved	NA
153	Not_resolved	NA	Not_resolved	NA
154	Not_resolved	NA	Not_resolved	NA
155	Not_resolved	NA	Not_resolved	NA
156	Not_resolved	NA	Not_resolved	NA
157	Not_resolved	NA	Not_resolved	NA
158	Not_resolved	NA	Not_resolved	NA
159	Not_resolved	NA	Not_resolved	NA
160	Not_resolved	NA	Not_resolved	NA
161	Not_resolved	NA	Not_resolved	NA
162	Not_resolved	NA	Not_resolved	NA
163	Not_resolved	NA	Not_resolved	NA
164	Not_resolved	NA	Not_resolved	NA
165	Modelled	No	Not_resolved	NA
166	Modelled	No	Not_resolved	NA
167	Modelled	Yes	Not_resolved	NA
168	Modelled	Yes	Not_resolved	NA
169	Modelled	No	Not_resolved	NA
170	Modelled	No	Not_resolved	NA
171	Modelled	No	Not_resolved	NA
172	Modelled	No	Not_resolved	NA
173	Not_resolved	NA	Not_resolved	NA
174	Not_resolved	NA	Not_resolved	NA
175	Not_resolved	NA	Not_resolved	NA
176	Not_resolved	NA	Not_resolved	NA
177	Not_resolved	NA	Not_resolved	NA
178	Not_resolved	NA	Not_resolved	NA
179	Not_resolved	NA	Not_resolved	NA
180	Not_resolved	NA	Not_resolved	NA
181	Not_resolved	NA	Not_resolved	NA
182	Not_resolved	NA	Not_resolved	NA
183	Not_resolved	NA	Not_resolved	NA
184	Not_resolved	NA	Not_resolved	NA
185	Not_resolved	NA	Not_resolved	NA
186	Modelled	No	Not_resolved	NA
187	Modelled	No	Not_resolved	NA
188	Modelled	No	Not_resolved	NA
189	Modelled	No	Not_resolved	NA
190	Modelled	No	Not_resolved	NA
191	Modelled	No	Not_resolved	NA
192	Modelled	No	Not_resolved	NA
193	Modelled	No	Not_resolved	NA
194	Modelled	No	Not_resolved	NA
195	Modelled	No	Not_resolved	NA
196	Modelled	No	Not_resolved	NA
197	Modelled	No	Not_resolved	NA
198	Modelled	No	Not_resolved	NA
199	Modelled	No	Not_resolved	NA
200	Modelled	Yes	Not_resolved	NA
201	Modelled	No	Not_resolved	NA
202	Modelled	No	Not_resolved	NA
203	Modelled	No	Not_resolved	NA
204	Modelled	No	Not_resolved	NA
205	Modelled	No	Not_resolved	NA
206	Modelled	No	Not_resolved	NA
207	Modelled	No	Not_resolved	NA
208	Modelled	No	Not_resolved	NA
209	Modelled	No	Not_resolved	NA
210	Modelled	No	Not_resolved	NA
211	Modelled	No	Not_resolved	NA
212	Modelled	No	Not_resolved	NA
213	Modelled	No	Not_resolved	NA
214	Modelled	No	Not_resolved	NA
215	Modelled	No	Not_resolved	NA
216	Modelled	No	Not_resolved	NA
217	Modelled	No	Not_resolved	NA
218	Modelled	No	Not_resolved	NA
219	Modelled	No	Not_resolved	NA
220	Modelled	No	Not_resolved	NA
221	Modelled	No	Not_resolved	NA
222	Modelled	No	Not_resolved	NA
223	Modelled	No	Not_resolved	NA
224	Modelled	Yes	Not_resolved	NA
225	Modelled	Yes	Not_resolved	NA
226	Modelled	No	Not_resolved	NA
227	Modelled	No	Not_resolved	NA
228	Modelled	No	Not_resolved	NA
229	Modelled	No	Not_resolved	NA
230	Modelled	Yes	Not_resolved	NA
231	Modelled	No	Not_resolved	NA
232	Modelled	No	Not_resolved	NA
233	Modelled	No	Not_resolved	NA
234	Modelled	No	Not_resolved	NA
235	Modelled	No	Not_resolved	NA
236	Modelled	No	Not_resolved	NA
237	Modelled	No	Not_resolved	NA
238	Modelled	No	Not_resolved	NA
239	Modelled	No	Not_resolved	NA
240	Modelled	No	Not_resolved	NA
241	Modelled	No	Not_resolved	NA
242	Modelled	No	Not_resolved	NA
243	Modelled	No	Not_resolved	NA
244	Modelled	No	Not_resolved	NA
245	Modelled	No	Not_resolved	NA
246	Not_resolved	NA	Not_resolved	NA
247	Not_resolved	NA	Not_resolved	NA
248	Not_resolved	NA	Not_resolved	NA
249	Not_resolved	NA	Not_resolved	NA
250	Not_resolved	NA	Not_resolved	NA
251	Not_resolved	NA	Not_resolved	NA
252	Not_resolved	NA	Not_resolved	NA
253	Not_resolved	NA	Not_resolved	NA
254	Not_resolved	NA	Not_resolved	NA
255	Not_resolved	NA	Not_resolved	NA
256	Not_resolved	NA	Not_resolved	NA
257	Not_resolved	NA	Not_resolved	NA
258	Not_resolved	NA	Not_resolved	NA
259	Not_resolved	NA	Not_resolved	NA
260	Not_resolved	NA	Not_resolved	NA
261	Not_resolved	NA	Not_resolved	NA
262	Not_resolved	NA	Not_resolved	NA
263	Modelled	No	Not_resolved	NA
264	Modelled	No	Not_resolved	NA
265	Modelled	No	Not_resolved	NA
266	Modelled	No	Not_resolved	NA
267	Modelled	No	Not_resolved	NA
268	Modelled	No	Not_resolved	NA
269	Modelled	No	Not_resolved	NA
270	Modelled	No	Not_resolved	NA
271	Modelled	No	Not_resolved	NA
272	Modelled	No	Not_resolved	NA
273	Modelled	No	Not_resolved	NA
274	Modelled	No	Not_resolved	NA
275	Modelled	No	Not_resolved	NA
276	Modelled	No	Not_resolved	NA
277	Modelled	No	Not_resolved	NA
278	Modelled	No	Not_resolved	NA
279	Modelled	No	Not_resolved	NA
280	Modelled	No	Not_resolved	NA
281	Modelled	No	Not_resolved	NA
282	Modelled	Yes	Not_resolved	NA
283	Modelled	Yes	Not_resolved	NA
284	Modelled	No	Not_resolved	NA
285	Modelled	No	Not_resolved	NA
286	Modelled	No	Not_resolved	NA
287	Modelled	No	Not_resolved	NA
288	Modelled	No	Not_resolved	NA
289	Modelled	No	Not_resolved	NA
290	Modelled	No	Not_resolved	NA
291	Modelled	No	Not_resolved	NA
292	Modelled	No	Not_resolved	NA
293	Modelled	No	Not_resolved	NA
294	Modelled	No	Not_resolved	NA
295	Modelled	No	Not_resolved	NA
296	Modelled	No	Not_resolved	NA
297	Modelled	No	Not_resolved	NA
298	Modelled	No	Not_resolved	NA
299	Modelled	No	Not_resolved	NA
300	Modelled	No	Not_resolved	NA
301	Modelled	No	Not_resolved	NA
302	Modelled	No	Not_resolved	NA
303	Modelled	No	Not_resolved	NA
304	Modelled	No	Not_resolved	NA
305	Modelled	No	Not_resolved	NA
306	Modelled	No	Not_resolved	NA
307	Modelled	No	Not_resolved	NA
308	Modelled	No	Not_resolved	NA
309	Modelled	No	Not_resolved	NA
310	Modelled	No	Not_resolved	NA
311	Modelled	No	Not_resolved	NA
312	Modelled	No	Not_resolved	NA
313	Modelled	No	Not_resolved	NA
314	Modelled	No	Not_resolved	NA
315	Modelled	No	Not_resolved	NA
316	Modelled	No	Not_resolved	NA
317	Modelled	Yes	Not_resolved	NA
318	Modelled	No	Not_resolved	NA
319	Modelled	Yes	Not_resolved	NA
320	Modelled	No	Not_resolved	NA
321	Modelled	No	Not_resolved	NA
322	Modelled	No	Not_resolved	NA
323	Modelled	No	Not_resolved	NA
324	Modelled	No	Not_resolved	NA
325	Modelled	No	Not_resolved	NA
326	Modelled	No	Not_resolved	NA
327	Modelled	No	Not_resolved	NA
328	Modelled	No	Not_resolved	NA
329	Modelled	No	Not_resolved	NA
330	Modelled	No	Not_resolved	NA
331	Modelled	No	Not_resolved	NA
332	Modelled	No	Not_resolved	NA
333	Modelled	No	Modelled	No
334	Modelled	No	Modelled	No
335	Modelled	No	Modelled	No
336	Modelled	No	Modelled	No
337	Modelled	No	Modelled	No
338	Modelled	No	Modelled	No
339	Modelled	No	Modelled	No
340	Modelled	No	Modelled	No
341	Modelled	No	Modelled	No
342	Modelled	No	Modelled	No
343	Modelled	No	Modelled	No
344	Modelled	No	Modelled	No
345	Modelled	No	Modelled	No
346	Modelled	No	Modelled	No
347	Modelled	No	Modelled	No
348	Modelled	No	Modelled	No
349	Modelled	No	Modelled	No
350	Modelled	No	Modelled	No
351	Modelled	No	Modelled	No
352	Modelled	No	Modelled	No
353	Modelled	No	Modelled	No
354	Modelled	No	Modelled	No
355	Modelled	Yes	Modelled	No
356	Modelled	No	Modelled	No
357	Modelled	Yes	Modelled	No
358	Modelled	No	Modelled	No
359	Modelled	No	Modelled	No
360	Modelled	No	Modelled	No
361	Modelled	No	Modelled	No
362	Modelled	No	Modelled	No
363	Modelled	No	Modelled	No
364	Modelled	No	Modelled	No
365	Modelled	No	Modelled	No
366	Modelled	No	Modelled	No
367	Modelled	No	Modelled	No
368	Modelled	No	Modelled	No
369	Modelled	Yes	Modelled	No
370	Modelled	Yes	Modelled	No
371	Modelled	No	Modelled	No
372	Modelled	No	Modelled	No
373	Modelled	No	Modelled	No
374	Modelled	No	Modelled	No
375	Modelled	No	Modelled	No
376	Modelled	No	Modelled	No
377	Modelled	No	Modelled	No
378	Modelled	No	Modelled	No
379	Modelled	No	Modelled	No
380	Modelled	No	Modelled	No
381	Modelled	Yes	Modelled	No
382	Modelled	Yes	Modelled	No
383	Modelled	Yes	Modelled	No
384	Modelled	No	Modelled	No
385	Modelled	Yes	Modelled	No
386	Modelled	Yes	Modelled	No
387	Modelled	No	Modelled	No
388	Modelled	No	Modelled	No
389	Modelled	No	Modelled	No
390	Modelled	Yes	Modelled	No
391	Modelled	No	Modelled	No
392	Modelled	Yes	Modelled	No
393	Modelled	No	Modelled	No
394	Modelled	Yes	Modelled	No
395	Modelled	No	Modelled	No
396	Modelled	Yes	Modelled	No
397	Modelled	No	Modelled	No
398	Modelled	No	Modelled	No
399	Modelled	No	Modelled	No
400	Modelled	No	Modelled	No
401	Modelled	No	Modelled	No
402	Modelled	No	Modelled	No
403	Modelled	No	Modelled	No
404	Modelled	No	Modelled	No
405	Modelled	No	Modelled	No
406	Modelled	No	Modelled	No
407	Modelled	No	Modelled	No
408	Modelled	No	Modelled	No
409	Modelled	No	Modelled	No
410	Modelled	No	Modelled	No
411	Modelled	No	Modelled	No
412	Modelled	No	Modelled	No
413	Modelled	Yes	Modelled	No
414	Modelled	No	Modelled	No
415	Modelled	Yes	Modelled	No
416	Modelled	Yes	Modelled	No
417	Modelled	Yes	Modelled	Yes
418	Modelled	No	Modelled	No
419	Modelled	No	Modelled	No
420	Modelled	No	Modelled	No
421	Modelled	Yes	Modelled	No
422	Modelled	No	Modelled	No
423	Modelled	No	Modelled	No
424	Modelled	No	Modelled	No
425	Modelled	No	Modelled	No
426	Modelled	No	Modelled	No
427	Modelled	Yes	Modelled	No
428	Modelled	No	Modelled	No
429	Modelled	No	Modelled	No
430	Modelled	No	Modelled	No
431	Modelled	No	Modelled	No
432	Modelled	No	Modelled	No
433	Modelled	No	Modelled	No
434	Modelled	No	Modelled	No
435	Modelled	No	Modelled	No
436	Modelled	No	Modelled	No
437	Modelled	No	Modelled	No
438	Modelled	No	Modelled	No
439	Modelled	No	Modelled	No
440	Modelled	No	Modelled	No
441	Modelled	No	Modelled	No
442	Modelled	No	Modelled	No
443	Modelled	No	Modelled	No
444	Modelled	No	Modelled	No
445	Not_resolved	NA	Modelled	No
446	Not_resolved	NA	Modelled	Yes
447	Modelled	No	Modelled	No
448	Modelled	No	Modelled	No
449	Modelled	No	Modelled	Yes
450	Modelled	No	Modelled	No
451	Modelled	No	Modelled	No
452	Modelled	No	Modelled	No
453	Modelled	No	Modelled	Yes
454	Modelled	No	Modelled	No
455	Not_resolved	NA	Modelled	Yes
456	Not_resolved	NA	Modelled	Yes
457	Not_resolved	NA	Modelled	No
458	Not_resolved	NA	Modelled	No
459	Not_resolved	NA	Modelled	No
460	Not_resolved	NA	Modelled	No
461	Not_resolved	NA	Modelled	No
462	Modelled	No	Modelled	No
463	Modelled	No	Modelled	No
464	Modelled	No	Modelled	No
465	Modelled	No	Modelled	No
466	Modelled	No	Modelled	No
467	Modelled	No	Modelled	No
468	Modelled	No	Modelled	No
469	Not_resolved	NA	Modelled	No
470	Not_resolved	NA	Modelled	No
471	Not_resolved	NA	Modelled	No
472	Not_resolved	NA	Modelled	No
473	Not_resolved	NA	Modelled	No
474	Not_resolved	NA	Modelled	No
475	Not_resolved	NA	Modelled	Yes
476	Not_resolved	NA	Modelled	No
477	Not_resolved	NA	Modelled	No
478	Not_resolved	NA	Modelled	No
479	Not_resolved	NA	Modelled	No
480	Not_resolved	NA	Modelled	No
481	Not_resolved	NA	Modelled	No
482	Not_resolved	NA	Modelled	No
483	Not_resolved	NA	Modelled	No
484	Not_resolved	NA	Modelled	No
485	Not_resolved	NA	Modelled	No
486	Not_resolved	NA	Modelled	Yes
487	Not_resolved	NA	Modelled	Yes
488	Not_resolved	NA	Modelled	No
489	Modelled	No	Modelled	Yes
490	Modelled	No	Modelled	No
491	Modelled	No	Modelled	No
492	Modelled	No	Modelled	No
493	Modelled	No	Modelled	Yes
494	Modelled	No	Modelled	No
495	Modelled	No	Modelled	No
496	Modelled	No	Modelled	Yes
497	Modelled	No	Modelled	No
498	Modelled	No	Modelled	Yes
499	Modelled	No	Modelled	No
500	Modelled	No	Modelled	Yes
501	Modelled	No	Modelled	Yes
502	Not_resolved	NA	Modelled	Yes
503	Modelled	No	Modelled	No
504	Modelled	No	Modelled	No
505	Modelled	No	Modelled	Yes
506	Modelled	No	Modelled	No
507	Modelled	No	Modelled	No
508	Modelled	No	Modelled	No
509	Modelled	No	Modelled	No
510	Modelled	No	Modelled	No
511	Modelled	No	Modelled	No
512	Modelled	No	Modelled	No
513	Modelled	No	Modelled	No
514	Modelled	No	Modelled	No
515	Modelled	No	Modelled	No
516	Modelled	No	Modelled	No
517	Modelled	Yes	Modelled	No
518	Modelled	No	Modelled	No
519	Modelled	Yes	Modelled	No
520	Modelled	Yes	Modelled	No
521	Modelled	No	Modelled	No
522	Modelled	No	Modelled	No
523	Modelled	No	Modelled	No
524	Modelled	No	Modelled	No
525	Modelled	No	Modelled	No
526	Modelled	No	Modelled	No
527	Modelled	No	Not_resolved	NA
528	Modelled	No	Not_resolved	NA
529	Modelled	No	Not_resolved	NA
530	Modelled	No	Not_resolved	NA
531	Modelled	No	Not_resolved	NA
532	Modelled	No	Not_resolved	NA
533	Modelled	No	Not_resolved	NA
534	Modelled	No	Not_resolved	NA
535	Modelled	No	Not_resolved	NA
536	Modelled	No	Not_resolved	NA
537	Modelled	No	Not_resolved	NA
538	Modelled	No	Not_resolved	NA
539	Modelled	No	Not_resolved	NA
540	Modelled	No	Not_resolved	NA
541	Modelled	No	Not_resolved	NA
542	Modelled	No	Not_resolved	NA
543	Modelled	No	Not_resolved	NA
544	Modelled	No	Not_resolved	NA
545	Modelled	No	Not_resolved	NA
546	Modelled	Yes	Not_resolved	NA
547	Modelled	Yes	Not_resolved	NA
548	Modelled	Yes	Not_resolved	NA
549	Modelled	No	Not_resolved	NA
550	Modelled	No	Not_resolved	NA
551	Modelled	No	Not_resolved	NA
552	Modelled	No	Not_resolved	NA
553	Modelled	No	Not_resolved	NA
554	Modelled	No	Not_resolved	NA
555	Modelled	No	Not_resolved	NA
556	Modelled	No	Not_resolved	NA
557	Modelled	No	Not_resolved	NA
558	Modelled	Yes	Not_resolved	NA
559	Modelled	Yes	Not_resolved	NA
560	Modelled	Yes	Not_resolved	NA
561	Modelled	No	Not_resolved	NA
562	Modelled	Yes	Not_resolved	NA
563	Modelled	Yes	Not_resolved	NA
564	Modelled	Yes	Not_resolved	NA
565	Modelled	Yes	Not_resolved	NA
566	Modelled	Yes	Not_resolved	NA
567	Modelled	Yes	Not_resolved	NA
568	Modelled	Yes	Not_resolved	NA
569	Modelled	Yes	Not_resolved	NA
570	Modelled	Yes	Not_resolved	NA
571	Modelled	Yes	Not_resolved	NA
572	Modelled	Yes	Not_resolved	NA
573	Modelled	No	Not_resolved	NA
574	Modelled	No	Not_resolved	NA
575	Modelled	No	Not_resolved	NA
576	Modelled	No	Not_resolved	NA
577	Modelled	No	Not_resolved	NA
578	Modelled	No	Not_resolved	NA
579	Modelled	No	Not_resolved	NA
580	Modelled	No	Not_resolved	NA
581	Modelled	No	Not_resolved	NA
582	Modelled	No	Not_resolved	NA
583	Modelled	No	Not_resolved	NA
584	Modelled	No	Not_resolved	NA
585	Modelled	No	Not_resolved	NA
586	Modelled	No	Not_resolved	NA
587	Modelled	No	Not_resolved	NA
588	Modelled	No	Not_resolved	NA
589	Modelled	Yes	Not_resolved	NA
590	Modelled	No	Not_resolved	NA
591	Modelled	No	Not_resolved	NA
592	Modelled	Yes	Not_resolved	NA
593	Modelled	No	Not_resolved	NA
594	Modelled	No	Not_resolved	NA
595	Modelled	No	Not_resolved	NA
596	Modelled	No	Not_resolved	NA
597	Modelled	No	Not_resolved	NA
598	Modelled	No	Not_resolved	NA
599	Modelled	No	Not_resolved	NA
600	Modelled	No	Not_resolved	NA
601	Modelled	No	Not_resolved	NA
602	Modelled	No	Not_resolved	NA
603	Modelled	No	Not_resolved	NA
604	Modelled	No	Not_resolved	NA
605	Modelled	No	Not_resolved	NA
606	Modelled	No	Not_resolved	NA
607	Modelled	No	Not_resolved	NA
608	Modelled	No	Not_resolved	NA
609	Modelled	No	Not_resolved	NA
610	Modelled	No	Not_resolved	NA
611	Modelled	No	Not_resolved	NA
612	Modelled	No	Not_resolved	NA
613	Modelled	Yes	Not_resolved	NA
614	Modelled	No	Not_resolved	NA
615	Modelled	No	Not_resolved	NA
616	Modelled	No	Not_resolved	NA
617	Modelled	No	Not_resolved	NA
618	Modelled	No	Not_resolved	NA
619	Modelled	No	Not_resolved	NA
620	Modelled	No	Not_resolved	NA
621	Not_resolved	NA	Not_resolved	NA
622	Not_resolved	NA	Not_resolved	NA
623	Not_resolved	NA	Not_resolved	NA
624	Not_resolved	NA	Not_resolved	NA
625	Not_resolved	NA	Not_resolved	NA
626	Not_resolved	NA	Not_resolved	NA
627	Not_resolved	NA	Not_resolved	NA
628	Not_resolved	NA	Not_resolved	NA
629	Not_resolved	NA	Not_resolved	NA
630	Not_resolved	NA	Not_resolved	NA
631	Not_resolved	NA	Not_resolved	NA
632	Not_resolved	NA	Not_resolved	NA
633	Not_resolved	NA	Not_resolved	NA
634	Not_resolved	NA	Not_resolved	NA
635	Not_resolved	NA	Not_resolved	NA
636	Not_resolved	NA	Not_resolved	NA
637	Not_resolved	NA	Not_resolved	NA
638	Not_resolved	NA	Not_resolved	NA
639	Not_resolved	NA	Not_resolved	NA
640	Not_resolved	NA	Not_resolved	NA
641	Modelled	No	Not_resolved	NA
642	Modelled	No	Not_resolved	NA
643	Modelled	No	Not_resolved	NA
644	Modelled	No	Not_resolved	NA
645	Modelled	No	Not_resolved	NA
646	Modelled	No	Not_resolved	NA
647	Modelled	Yes	Not_resolved	NA
648	Modelled	No	Not_resolved	NA
649	Modelled	No	Not_resolved	NA
650	Modelled	No	Not_resolved	NA
651	Modelled	No	Not_resolved	NA
652	Modelled	No	Not_resolved	NA
653	Modelled	No	Not_resolved	NA
654	Modelled	No	Not_resolved	NA
655	Modelled	No	Not_resolved	NA
656	Modelled	No	Not_resolved	NA
657	Modelled	No	Not_resolved	NA
658	Modelled	No	Not_resolved	NA
659	Modelled	No	Not_resolved	NA
660	Modelled	No	Not_resolved	NA
661	Modelled	No	Not_resolved	NA
662	Modelled	No	Not_resolved	NA
663	Modelled	No	Not_resolved	NA
664	Modelled	No	Not_resolved	NA
665	Modelled	Yes	Not_resolved	NA
666	Modelled	No	Not_resolved	NA
667	Modelled	Yes	Not_resolved	NA
668	Modelled	Yes	Not_resolved	NA
669	Modelled	Yes	Not_resolved	NA
670	Modelled	Yes	Not_resolved	NA
671	Modelled	Yes	Not_resolved	NA
672	Modelled	No	Not_resolved	NA
673	Modelled	No	Not_resolved	NA
674	Modelled	No	Not_resolved	NA
675	Modelled	No	Not_resolved	NA
676	Modelled	No	Not_resolved	NA
677	Not_resolved	NA	Not_resolved	NA
678	Not_resolved	NA	Not_resolved	NA
679	Not_resolved	NA	Not_resolved	NA
680	Not_resolved	NA	Not_resolved	NA
681	Not_resolved	NA	Not_resolved	NA
682	Not_resolved	NA	Not_resolved	NA
683	Not_resolved	NA	Not_resolved	NA
684	Not_resolved	NA	Not_resolved	NA
685	Not_resolved	NA	Not_resolved	NA
686	Not_resolved	NA	Not_resolved	NA
687	Not_resolved	NA	Not_resolved	NA
688	Not_resolved	NA	Not_resolved	NA
689	Modelled	No	Not_resolved	NA
690	Modelled	No	Not_resolved	NA
691	Modelled	No	Not_resolved	NA
692	Modelled	No	Not_resolved	NA
693	Modelled	No	Not_resolved	NA
694	Modelled	No	Not_resolved	NA
695	Modelled	No	Not_resolved	NA
696	Modelled	Yes	Not_resolved	NA
697	Modelled	Yes	Not_resolved	NA
698	Modelled	No	Not_resolved	NA
699	Modelled	Yes	Not_resolved	NA
700	Modelled	Yes	Not_resolved	NA
701	Modelled	Yes	Not_resolved	NA
702	Modelled	Yes	Not_resolved	NA
703	Modelled	Yes	Not_resolved	NA
704	Modelled	Yes	Not_resolved	NA
705	Modelled	Yes	Not_resolved	NA
706	Modelled	Yes	Not_resolved	NA
707	Modelled	Yes	Not_resolved	NA
708	Modelled	No	Not_resolved	NA
709	Modelled	Yes	Not_resolved	NA
710	Modelled	No	Not_resolved	NA
711	Modelled	Yes	Not_resolved	NA
712	Modelled	Yes	Not_resolved	NA
713	Modelled	Yes	Not_resolved	NA
714	Modelled	No	Not_resolved	NA
715	Modelled	Yes	Not_resolved	NA
716	Modelled	No	Not_resolved	NA
717	Modelled	No	Not_resolved	NA
718	Modelled	No	Not_resolved	NA
719	Modelled	No	Not_resolved	NA
720	Modelled	No	Not_resolved	NA
721	Modelled	No	Not_resolved	NA
722	Modelled	No	Not_resolved	NA
723	Modelled	No	Not_resolved	NA
724	Modelled	No	Not_resolved	NA
725	Modelled	No	Not_resolved	NA
726	Modelled	No	Not_resolved	NA
727	Modelled	No	Not_resolved	NA
728	Modelled	No	Not_resolved	NA
729	Modelled	No	Not_resolved	NA
730	Modelled	No	Not_resolved	NA
731	Modelled	No	Not_resolved	NA
732	Modelled	No	Not_resolved	NA
733	Modelled	No	Not_resolved	NA
734	Modelled	No	Not_resolved	NA
735	Modelled	No	Not_resolved	NA
736	Modelled	No	Not_resolved	NA
737	Modelled	Yes	Not_resolved	NA
738	Modelled	No	Not_resolved	NA
739	Modelled	No	Not_resolved	NA
740	Modelled	Yes	Not_resolved	NA
741	Modelled	No	Not_resolved	NA
742	Modelled	No	Not_resolved	NA
743	Modelled	No	Not_resolved	NA
744	Modelled	No	Not_resolved	NA
745	Modelled	No	Not_resolved	NA
746	Modelled	No	Not_resolved	NA
747	Modelled	No	Not_resolved	NA
748	Modelled	No	Not_resolved	NA
749	Modelled	No	Not_resolved	NA
750	Modelled	No	Not_resolved	NA
751	Modelled	No	Not_resolved	NA
752	Modelled	No	Not_resolved	NA
753	Modelled	No	Not_resolved	NA
754	Modelled	No	Not_resolved	NA
755	Modelled	Yes	Not_resolved	NA
756	Modelled	Yes	Not_resolved	NA
757	Modelled	Yes	Not_resolved	NA
758	Modelled	Yes	Not_resolved	NA
759	Modelled	Yes	Not_resolved	NA
760	Modelled	No	Not_resolved	NA
761	Modelled	No	Not_resolved	NA
762	Modelled	Yes	Not_resolved	NA
763	Modelled	No	Not_resolved	NA
764	Modelled	No	Not_resolved	NA
765	Modelled	Yes	Not_resolved	NA
766	Modelled	No	Not_resolved	NA
767	Modelled	No	Not_resolved	NA
768	Modelled	No	Not_resolved	NA
769	Modelled	No	Not_resolved	NA
770	Modelled	No	Not_resolved	NA
771	Modelled	No	Not_resolved	NA
772	Modelled	No	Not_resolved	NA
773	Modelled	No	Not_resolved	NA
774	Modelled	No	Not_resolved	NA
775	Modelled	No	Not_resolved	NA
776	Modelled	No	Not_resolved	NA
777	Modelled	No	Not_resolved	NA
778	Modelled	No	Not_resolved	NA
779	Modelled	No	Not_resolved	NA
780	Modelled	No	Not_resolved	NA
781	Modelled	No	Not_resolved	NA
782	Modelled	No	Not_resolved	NA
783	Modelled	No	Not_resolved	NA
784	Modelled	Yes	Not_resolved	NA
785	Modelled	No	Not_resolved	NA
786	Modelled	Yes	Not_resolved	NA
787	Modelled	Yes	Not_resolved	NA
788	Modelled	Yes	Not_resolved	NA
789	Modelled	Yes	Not_resolved	NA
790	Modelled	Yes	Not_resolved	NA
791	Modelled	No	Not_resolved	NA
792	Modelled	Yes	Not_resolved	NA
793	Modelled	No	Not_resolved	NA
794	Modelled	No	Not_resolved	NA
795	Modelled	No	Not_resolved	NA
796	Modelled	Yes	Not_resolved	NA
797	Modelled	Yes	Not_resolved	NA
798	Modelled	No	Not_resolved	NA
799	Modelled	No	Not_resolved	NA
800	Modelled	No	Not_resolved	NA
801	Modelled	No	Not_resolved	NA
802	Modelled	No	Not_resolved	NA
803	Modelled	No	Not_resolved	NA
804	Modelled	No	Not_resolved	NA
805	Modelled	No	Not_resolved	NA
806	Modelled	No	Not_resolved	NA
807	Modelled	No	Not_resolved	NA
808	Modelled	No	Not_resolved	NA
809	Modelled	No	Not_resolved	NA
810	Modelled	No	Not_resolved	NA
811	Modelled	No	Not_resolved	NA
812	Modelled	No	Not_resolved	NA
813	Modelled	No	Not_resolved	NA
814	Modelled	No	Not_resolved	NA
815	Modelled	No	Not_resolved	NA
816	Modelled	No	Not_resolved	NA
817	Modelled	No	Not_resolved	NA
818	Modelled	No	Not_resolved	NA
819	Modelled	No	Not_resolved	NA
820	Modelled	No	Not_resolved	NA
821	Modelled	No	Not_resolved	NA
822	Modelled	No	Not_resolved	NA
823	Modelled	No	Not_resolved	NA
824	Modelled	No	Not_resolved	NA
825	Modelled	No	Not_resolved	NA
826	Modelled	No	Not_resolved	NA
827	Modelled	No	Not_resolved	NA
828	Not_resolved	NA	Not_resolved	NA
829	Not_resolved	NA	Not_resolved	NA
830	Not_resolved	NA	Not_resolved	NA
831	Not_resolved	NA	Not_resolved	NA
832	Not_resolved	NA	Not_resolved	NA
833	Not_resolved	NA	Not_resolved	NA
834	Not_resolved	NA	Not_resolved	NA
835	Not_resolved	NA	Not_resolved	NA
836	Not_resolved	NA	Not_resolved	NA
837	Not_resolved	NA	Not_resolved	NA
838	Not_resolved	NA	Not_resolved	NA
839	Not_resolved	NA	Not_resolved	NA
840	Not_resolved	NA	Not_resolved	NA
841	Not_resolved	NA	Not_resolved	NA
842	Not_resolved	NA	Not_resolved	NA
843	Not_resolved	NA	Not_resolved	NA
844	Not_resolved	NA	Not_resolved	NA
845	Not_resolved	NA	Not_resolved	NA
846	Not_resolved	NA	Not_resolved	NA
847	Not_resolved	NA	Not_resolved	NA
848	Not_resolved	NA	Not_resolved	NA
849	Not_resolved	NA	Not_resolved	NA
850	Not_resolved	NA	Not_resolved	NA
851	Not_resolved	NA	Not_resolved	NA
852	Not_resolved	NA	Not_resolved	NA
853	Not_resolved	NA	Not_resolved	NA
854	Modelled	Yes	Not_resolved	NA
855	Modelled	Yes	Not_resolved	NA
856	Modelled	Yes	Not_resolved	NA
857	Modelled	Yes	Not_resolved	NA
858	Modelled	No	Not_resolved	NA
859	Modelled	No	Not_resolved	NA
860	Modelled	No	Not_resolved	NA
861	Modelled	Yes	Not_resolved	NA
862	Modelled	Yes	Not_resolved	NA
863	Modelled	Yes	Not_resolved	NA
864	Modelled	Yes	Not_resolved	NA
865	Modelled	Yes	Not_resolved	NA
866	Modelled	Yes	Not_resolved	NA
867	Modelled	No	Not_resolved	NA
868	Modelled	No	Not_resolved	NA
869	Modelled	Yes	Not_resolved	NA
870	Modelled	No	Not_resolved	NA
871	Modelled	No	Not_resolved	NA
872	Modelled	Yes	Not_resolved	NA
873	Modelled	Yes	Not_resolved	NA
874	Modelled	No	Not_resolved	NA
875	Modelled	No	Not_resolved	NA
876	Modelled	No	Not_resolved	NA
877	Modelled	No	Not_resolved	NA
878	Modelled	No	Not_resolved	NA
879	Modelled	Yes	Not_resolved	NA
880	Modelled	No	Not_resolved	NA
881	Modelled	No	Not_resolved	NA
882	Modelled	No	Not_resolved	NA
883	Modelled	Yes	Not_resolved	NA
884	Modelled	No	Not_resolved	NA
885	Modelled	No	Not_resolved	NA
886	Modelled	Yes	Not_resolved	NA
887	Modelled	No	Not_resolved	NA
888	Modelled	No	Not_resolved	NA
889	Modelled	Yes	Not_resolved	NA
890	Modelled	Yes	Not_resolved	NA
891	Modelled	Yes	Not_resolved	NA
892	Modelled	Yes	Not_resolved	NA
893	Modelled	Yes	Not_resolved	NA
894	Modelled	Yes	Not_resolved	NA
895	Modelled	Yes	Not_resolved	NA
896	Modelled	Yes	Not_resolved	NA
897	Modelled	Yes	Not_resolved	NA
898	Modelled	Yes	Not_resolved	NA
899	Modelled	No	Not_resolved	NA
900	Modelled	Yes	Not_resolved	NA
901	Modelled	No	Not_resolved	NA
902	Modelled	No	Not_resolved	NA
903	Modelled	No	Not_resolved	NA
904	Modelled	Yes	Not_resolved	NA
905	Modelled	No	Not_resolved	NA
906	Modelled	No	Not_resolved	NA
907	Modelled	No	Not_resolved	NA
908	Modelled	No	Not_resolved	NA
909	Modelled	No	Not_resolved	NA
910	Modelled	No	Not_resolved	NA
911	Modelled	No	Not_resolved	NA
912	Modelled	Yes	Not_resolved	NA
913	Modelled	Yes	Not_resolved	NA
914	Modelled	Yes	Not_resolved	NA
915	Modelled	No	Not_resolved	NA
916	Modelled	No	Not_resolved	NA
917	Modelled	Yes	Not_resolved	NA
918	Modelled	Yes	Not_resolved	NA
919	Modelled	No	Not_resolved	NA
920	Modelled	Yes	Not_resolved	NA
921	Modelled	No	Not_resolved	NA
922	Modelled	No	Not_resolved	NA
923	Modelled	No	Not_resolved	NA
924	Modelled	No	Not_resolved	NA
925	Modelled	No	Not_resolved	NA
926	Modelled	No	Not_resolved	NA
927	Modelled	No	Not_resolved	NA
928	Modelled	No	Not_resolved	NA
929	Modelled	No	Not_resolved	NA
930	Modelled	No	Not_resolved	NA
931	Modelled	No	Not_resolved	NA
932	Modelled	No	Not_resolved	NA
933	Modelled	No	Not_resolved	NA
934	Modelled	No	Not_resolved	NA
935	Modelled	No	Not_resolved	NA
936	Modelled	No	Not_resolved	NA
937	Modelled	No	Not_resolved	NA
938	Modelled	No	Not_resolved	NA
939	Modelled	No	Not_resolved	NA
940	Modelled	No	Not_resolved	NA
941	Modelled	No	Not_resolved	NA
942	Modelled	No	Not_resolved	NA
943	Modelled	No	Not_resolved	NA
944	Modelled	No	Not_resolved	NA
945	Modelled	No	Not_resolved	NA
946	Modelled	No	Not_resolved	NA
947	Modelled	No	Not_resolved	NA
948	Modelled	No	Not_resolved	NA
949	Modelled	No	Not_resolved	NA
950	Modelled	No	Not_resolved	NA
951	Modelled	No	Not_resolved	NA
952	Modelled	No	Not_resolved	NA
953	Modelled	No	Not_resolved	NA
954	Modelled	No	Not_resolved	NA
955	Modelled	No	Not_resolved	NA
956	Modelled	No	Not_resolved	NA
957	Modelled	Yes	Not_resolved	NA
958	Modelled	No	Not_resolved	NA
959	Modelled	No	Not_resolved	NA
960	Modelled	No	Not_resolved	NA
961	Modelled	Yes	Not_resolved	NA
962	Modelled	No	Not_resolved	NA
963	Modelled	Yes	Not_resolved	NA
964	Modelled	Yes	Not_resolved	NA
965	Modelled	Yes	Not_resolved	NA
966	Modelled	Yes	Not_resolved	NA
967	Modelled	Yes	Not_resolved	NA
968	Modelled	Yes	Not_resolved	NA
969	Modelled	Yes	Not_resolved	NA
970	Modelled	Yes	Not_resolved	NA
971	Modelled	Yes	Not_resolved	NA
972	Modelled	No	Not_resolved	NA
973	Modelled	No	Not_resolved	NA
974	Modelled	No	Not_resolved	NA
975	Modelled	Yes	Not_resolved	NA
976	Modelled	No	Not_resolved	NA
977	Modelled	No	Not_resolved	NA
978	Modelled	Yes	Not_resolved	NA
979	Modelled	Yes	Not_resolved	NA
980	Modelled	No	Not_resolved	NA
981	Modelled	Yes	Not_resolved	NA
982	Modelled	Yes	Not_resolved	NA
983	Modelled	Yes	Not_resolved	NA
984	Modelled	Yes	Not_resolved	NA
985	Modelled	Yes	Not_resolved	NA
986	Modelled	No	Not_resolved	NA
987	Modelled	Yes	Not_resolved	NA
988	Modelled	No	Not_resolved	NA
989	Modelled	No	Not_resolved	NA
990	Modelled	No	Not_resolved	NA
991	Modelled	No	Not_resolved	NA
992	Modelled	No	Not_resolved	NA
993	Modelled	No	Not_resolved	NA
994	Modelled	No	Not_resolved	NA
995	Modelled	Yes	Not_resolved	NA
996	Modelled	No	Not_resolved	NA
997	Modelled	No	Not_resolved	NA
998	Modelled	No	Not_resolved	NA
999	Modelled	Yes	Not_resolved	NA
1000	Modelled	No	Not_resolved	NA
1001	Modelled	No	Not_resolved	NA
1002	Modelled	Yes	Not_resolved	NA
1003	Modelled	Yes	Not_resolved	NA
1004	Modelled	No	Not_resolved	NA
1005	Modelled	Yes	Not_resolved	NA
1006	Modelled	Yes	Not_resolved	NA
1007	Modelled	No	Not_resolved	NA
1008	Modelled	No	Not_resolved	NA
1009	Modelled	No	Not_resolved	NA
1010	Modelled	Yes	Not_resolved	NA
1011	Modelled	No	Not_resolved	NA
1012	Modelled	Yes	Not_resolved	NA
1013	Modelled	Yes	Not_resolved	NA
1014	Modelled	No	Not_resolved	NA
1015	Modelled	No	Not_resolved	NA
1016	Modelled	No	Not_resolved	NA
1017	Modelled	Yes	Not_resolved	NA
1018	Modelled	No	Not_resolved	NA
1019	Modelled	Yes	Not_resolved	NA
1020	Modelled	No	Not_resolved	NA
1021	Modelled	No	Not_resolved	NA
1022	Modelled	No	Not_resolved	NA
1023	Modelled	No	Not_resolved	NA
1024	Modelled	No	Not_resolved	NA
1025	Modelled	No	Not_resolved	NA
1026	Modelled	No	Not_resolved	NA
1027	Modelled	No	Not_resolved	NA
1028	Modelled	No	Not_resolved	NA
1029	Modelled	No	Not_resolved	NA
1030	Modelled	Yes	Not_resolved	NA
1031	Modelled	Yes	Not_resolved	NA
1032	Modelled	No	Not_resolved	NA
1033	Modelled	No	Not_resolved	NA
1034	Modelled	Yes	Not_resolved	NA
1035	Modelled	No	Not_resolved	NA
1036	Modelled	No	Not_resolved	NA
1037	Modelled	No	Not_resolved	NA
1038	Modelled	No	Not_resolved	NA
1039	Modelled	Yes	Not_resolved	NA
1040	Modelled	Yes	Not_resolved	NA
1041	Modelled	Yes	Not_resolved	NA
1042	Modelled	No	Not_resolved	NA
1043	Modelled	No	Not_resolved	NA
1044	Modelled	No	Not_resolved	NA
1045	Modelled	Yes	Not_resolved	NA
1046	Modelled	Yes	Not_resolved	NA
1047	Modelled	Yes	Not_resolved	NA
1048	Modelled	No	Not_resolved	NA
1049	Modelled	No	Not_resolved	NA
1050	Modelled	No	Not_resolved	NA
1051	Modelled	No	Not_resolved	NA
1052	Modelled	No	Not_resolved	NA
1053	Modelled	No	Not_resolved	NA
1054	Modelled	No	Not_resolved	NA
1055	Modelled	No	Not_resolved	NA
1056	Modelled	No	Not_resolved	NA
1057	Modelled	No	Not_resolved	NA
1058	Modelled	No	Not_resolved	NA
1059	Modelled	No	Not_resolved	NA
1060	Modelled	No	Not_resolved	NA
1061	Modelled	No	Not_resolved	NA
1062	Modelled	No	Not_resolved	NA
1063	Modelled	No	Not_resolved	NA
1064	Modelled	No	Not_resolved	NA
1065	Modelled	No	Not_resolved	NA
1066	Modelled	No	Not_resolved	NA
1067	Modelled	No	Not_resolved	NA
1068	Modelled	No	Not_resolved	NA
1069	Modelled	No	Not_resolved	NA
1070	Modelled	No	Not_resolved	NA
1071	Modelled	No	Not_resolved	NA
1072	Modelled	Yes	Not_resolved	NA
1073	Modelled	No	Not_resolved	NA
1074	Modelled	Yes	Not_resolved	NA
1075	Modelled	No	Not_resolved	NA
1076	Modelled	No	Not_resolved	NA
1077	Modelled	Yes	Not_resolved	NA
1078	Modelled	No	Not_resolved	NA
1079	Modelled	Yes	Not_resolved	NA
1080	Modelled	No	Not_resolved	NA
1081	Modelled	No	Not_resolved	NA
1082	Modelled	No	Not_resolved	NA
1083	Modelled	No	Not_resolved	NA
1084	Modelled	No	Not_resolved	NA
1085	Modelled	No	Not_resolved	NA
1086	Modelled	No	Not_resolved	NA
1087	Modelled	No	Not_resolved	NA
1088	Modelled	No	Not_resolved	NA
1089	Modelled	Yes	Not_resolved	NA
1090	Modelled	Yes	Not_resolved	NA
1091	Modelled	No	Not_resolved	NA
1092	Modelled	No	Not_resolved	NA
1093	Modelled	No	Not_resolved	NA
1094	Modelled	Yes	Not_resolved	NA
1095	Modelled	No	Not_resolved	NA
1096	Modelled	No	Not_resolved	NA
1097	Modelled	No	Not_resolved	NA
1098	Modelled	No	Not_resolved	NA
1099	Modelled	No	Not_resolved	NA
1100	Modelled	No	Not_resolved	NA
1101	Modelled	No	Not_resolved	NA
1102	Modelled	No	Not_resolved	NA
1103	Modelled	No	Not_resolved	NA
1104	Modelled	No	Not_resolved	NA
1105	Modelled	No	Not_resolved	NA
1106	Modelled	No	Not_resolved	NA
1107	Modelled	Yes	Not_resolved	NA
1108	Modelled	No	Not_resolved	NA
1109	Modelled	No	Not_resolved	NA
1110	Modelled	No	Not_resolved	NA
1111	Modelled	Yes	Not_resolved	NA
1112	Modelled	No	Not_resolved	NA
1113	Modelled	No	Not_resolved	NA
1114	Modelled	No	Not_resolved	NA
1115	Modelled	No	Not_resolved	NA
1116	Modelled	No	Not_resolved	NA
1117	Modelled	No	Not_resolved	NA
1118	Modelled	No	Not_resolved	NA
1119	Modelled	No	Not_resolved	NA
1120	Modelled	No	Not_resolved	NA
1121	Modelled	Yes	Not_resolved	NA
1122	Modelled	No	Not_resolved	NA
1123	Modelled	Yes	Not_resolved	NA
1124	Modelled	No	Not_resolved	NA
1125	Modelled	No	Not_resolved	NA
1126	Modelled	No	Not_resolved	NA
1127	Modelled	No	Not_resolved	NA
1128	Modelled	Yes	Not_resolved	NA
1129	Modelled	No	Not_resolved	NA
1130	Modelled	No	Not_resolved	NA
1131	Modelled	No	Not_resolved	NA
1132	Modelled	No	Not_resolved	NA
1133	Modelled	No	Not_resolved	NA
1134	Modelled	No	Not_resolved	NA
1135	Modelled	No	Not_resolved	NA
1136	Modelled	No	Not_resolved	NA
1137	Modelled	No	Not_resolved	NA
1138	Modelled	No	Not_resolved	NA
1139	Modelled	No	Not_resolved	NA
1140	Modelled	No	Not_resolved	NA
1141	Modelled	Yes	Not_resolved	NA
1142	Modelled	No	Not_resolved	NA
1143	Modelled	No	Not_resolved	NA
1144	Modelled	Yes	Not_resolved	NA
1145	Modelled	Yes	Not_resolved	NA
1146	Modelled	No	Not_resolved	NA
1147	Modelled	No	Not_resolved	NA
1148	Not_resolved	NA	Not_resolved	NA
1149	Not_resolved	NA	Not_resolved	NA
1150	Not_resolved	NA	Not_resolved	NA
1151	Not_resolved	NA	Not_resolved	NA
1152	Not_resolved	NA	Not_resolved	NA
1153	Not_resolved	NA	Not_resolved	NA
1154	Not_resolved	NA	Not_resolved	NA
1155	Not_resolved	NA	Not_resolved	NA
1156	Not_resolved	NA	Not_resolved	NA
1157	Not_resolved	NA	Not_resolved	NA
1158	Not_resolved	NA	Not_resolved	NA
1159	Not_resolved	NA	Not_resolved	NA
1160	Not_resolved	NA	Not_resolved	NA
1161	Not_resolved	NA	Not_resolved	NA
1162	Not_resolved	NA	Not_resolved	NA
1163	Not_resolved	NA	Not_resolved	NA
1164	Not_resolved	NA	Not_resolved	NA
1165	Not_resolved	NA	Not_resolved	NA
1166	Not_resolved	NA	Not_resolved	NA
1167	Not_resolved	NA	Not_resolved	NA
1168	Not_resolved	NA	Not_resolved	NA
1169	Not_resolved	NA	Not_resolved	NA
1170	Not_resolved	NA	Not_resolved	NA
1171	Not_resolved	NA	Not_resolved	NA
1172	Not_resolved	NA	Not_resolved	NA
1173	Not_resolved	NA	Not_resolved	NA
1174	Not_resolved	NA	Not_resolved	NA
1175	Not_resolved	NA	Not_resolved	NA
1176	Not_resolved	NA	Not_resolved	NA
1177	Not_resolved	NA	Not_resolved	NA
1178	Not_resolved	NA	Not_resolved	NA
1179	Not_resolved	NA	Not_resolved	NA
1180	Not_resolved	NA	Not_resolved	NA
1181	Not_resolved	NA	Not_resolved	NA
1182	Not_resolved	NA	Not_resolved	NA
1183	Not_resolved	NA	Not_resolved	NA
1184	Not_resolved	NA	Not_resolved	NA
1185	Not_resolved	NA	Not_resolved	NA
1186	Not_resolved	NA	Not_resolved	NA
1187	Not_resolved	NA	Not_resolved	NA
1188	Not_resolved	NA	Not_resolved	NA
1189	Not_resolved	NA	Not_resolved	NA
1190	Not_resolved	NA	Not_resolved	NA
1191	Not_resolved	NA	Not_resolved	NA
1192	Not_resolved	NA	Not_resolved	NA
1193	Not_resolved	NA	Not_resolved	NA
1194	Not_resolved	NA	Not_resolved	NA
1195	Not_resolved	NA	Not_resolved	NA
1196	Not_resolved	NA	Not_resolved	NA
1197	Not_resolved	NA	Not_resolved	NA
1198	Not_resolved	NA	Not_resolved	NA
1199	Not_resolved	NA	Not_resolved	NA
1200	Not_resolved	NA	Not_resolved	NA
1201	Not_resolved	NA	Not_resolved	NA
1202	Not_resolved	NA	Not_resolved	NA
1203	Not_resolved	NA	Not_resolved	NA
1204	Not_resolved	NA	Not_resolved	NA
1205	Not_resolved	NA	Not_resolved	NA
1206	Not_resolved	NA	Not_resolved	NA
1207	Not_resolved	NA	Not_resolved	NA
1208	Not_resolved	NA	Not_resolved	NA
1209	Not_resolved	NA	Not_resolved	NA
1210	Not_resolved	NA	Not_resolved	NA
1211	Not_resolved	NA	Not_resolved	NA
1212	Not_resolved	NA	Not_resolved	NA
1213	Not_resolved	NA	Not_resolved	NA
1214	Not_resolved	NA	Not_resolved	NA
1215	Not_resolved	NA	Not_resolved	NA
1216	Not_resolved	NA	Not_resolved	NA
1217	Not_resolved	NA	Not_resolved	NA
1218	Not_resolved	NA	Not_resolved	NA
1219	Not_resolved	NA	Not_resolved	NA
1220	Not_resolved	NA	Not_resolved	NA
1221	Not_resolved	NA	Not_resolved	NA
1222	Not_resolved	NA	Not_resolved	NA
1223	Not_resolved	NA	Not_resolved	NA
1224	Not_resolved	NA	Not_resolved	NA
1225	Not_resolved	NA	Not_resolved	NA
1226	Not_resolved	NA	Not_resolved	NA
1227	Not_resolved	NA	Not_resolved	NA
1228	Not_resolved	NA	Not_resolved	NA
1229	Not_resolved	NA	Not_resolved	NA
1230	Not_resolved	NA	Not_resolved	NA
1231	Not_resolved	NA	Not_resolved	NA
1232	Not_resolved	NA	Not_resolved	NA
1233	Not_resolved	NA	Not_resolved	NA
1234	Not_resolved	NA	Not_resolved	NA
1235	Not_resolved	NA	Not_resolved	NA
1236	Not_resolved	NA	Not_resolved	NA
1237	Not_resolved	NA	Not_resolved	NA
1238	Not_resolved	NA	Not_resolved	NA
1239	Not_resolved	NA	Not_resolved	NA
1240	Not_resolved	NA	Not_resolved	NA
1241	Not_resolved	NA	Not_resolved	NA
1242	Not_resolved	NA	Not_resolved	NA
1243	Not_resolved	NA	Not_resolved	NA
1244	Not_resolved	NA	Not_resolved	NA
1245	Not_resolved	NA	Not_resolved	NA
1246	Not_resolved	NA	Not_resolved	NA
1247	Not_resolved	NA	Not_resolved	NA
1248	Not_resolved	NA	Not_resolved	NA
1249	Not_resolved	NA	Not_resolved	NA
1250	Not_resolved	NA	Not_resolved	NA
1251	Not_resolved	NA	Not_resolved	NA
1252	Not_resolved	NA	Not_resolved	NA
1253	Not_resolved	NA	Not_resolved	NA
1254	Not_resolved	NA	Not_resolved	NA
1255	Not_resolved	NA	Not_resolved	NA
1256	Not_resolved	NA	Not_resolved	NA
1257	Not_resolved	NA	Not_resolved	NA
1258	Not_resolved	NA	Not_resolved	NA
1259	Not_resolved	NA	Not_resolved	NA
1260	Not_resolved	NA	Not_resolved	NA
1261	Not_resolved	NA	Not_resolved	NA
1262	Not_resolved	NA	Not_resolved	NA
1263	Not_resolved	NA	Not_resolved	NA
1264	Not_resolved	NA	Not_resolved	NA
1265	Not_resolved	NA	Not_resolved	NA
1266	Not_resolved	NA	Not_resolved	NA
1267	Not_resolved	NA	Not_resolved	NA
1268	Not_resolved	NA	Not_resolved	NA
1269	Not_resolved	NA	Not_resolved	NA
1270	Not_resolved	NA	Not_resolved	NA
1271	Not_resolved	NA	Not_resolved	NA
1272	Not_resolved	NA	Not_resolved	NA
1273	Not_resolved	NA	Not_resolved	NA
