# Supplementary material for: RECUR: identifying recurrent amino acid substitutions from multiple sequence alignments
Source: Mol Biol Evol. 2026 Feb 10;43(2):msag036. doi: 10.1093/molbev/msag036 (PMC12930092; doi:10.1093/molbev/msag036)
Supplement: msag036_Supplementary_Data [file msag036_supplementary_data.zip › Supplementary_File_S8.csv]

#Supplementary File S8. The number of recurrent substitutions betected by RECUR in the presence and absence of a precomputed species tree
#Protien - Chloroplast encoded protein
#no_tree_rec_count - recurrence count in the absence of the species tree
#with_tree_rec_count - recurrence count in the presence of the species tree
#overlap - the number of recurrent substitutions identified both in the presence and absence of the species tree
#only_no_tree_rec_count - the number of recurrent substitutions only identified in the absence of the species tree
#only_with_tree_rec_count - the number of recurrent substitutions only identified in the presenceof the species tree
#all_recurrence - the number of recurrent substitutions identified across both RECUR runs
#percentage_diff_in_recurrence - percentage difference in the number of recurrent substitutions identified ((no_tree_rec_count - with_tree_rec_count)/all_recurrence)*100
#nRF - normalized Robisnson-Foulds distance between the gene tree and the species tree
Protein	no_tree_rec_count	with_tree_rec_count	overlap	only_no_tree_rec_count	only_with_tree_rec_count	nRF_species_tree	all_recurrence	percentage_diff_in_recurrence	nRF
atpA	306	323	285	21	38	0.693506494	344	5.263157895	0.693506494
atpB	249	253	238	11	15	0.676623377	264	1.581027668	0.676623377
atpE	157	158	147	10	11	0.776623377	168	0.632911392	0.776623377
atpF	280	285	274	6	11	0.692207792	291	1.754385965	0.692207792
atpH	0	8	0	0	8	0.996103896	8	100	0.996103896
atpI	129	129	123	6	6	0.790909091	135	0	0.790909091
ccsA	872	888	854	18	34	0.497402597	906	1.801801802	0.497402597
cemA	492	503	487	5	16	0.605194805	508	2.186878728	0.605194805
clpP	500	517	429	71	88	0.771428571	588	3.288201161	0.771428571
matK	1874	1879	1862	12	17	0.333766234	1891	0.266098989	0.333766234
ndhA	454	461	444	10	17	0.536363636	471	1.518438178	0.536363636
ndhC	85	85	77	8	8	0.818181818	93	0	0.818181818
ndhD	707	704	687	20	17	0.516883117	724	-0.426136364	0.516883117
ndhE	84	86	78	6	8	0.857142857	92	2.325581395	0.857142857
ndhF	2020	2032	1986	34	46	0.353246753	2066	0.590551181	0.353246753
ndhG	246	256	240	6	16	0.687012987	262	3.90625	0.687012987
ndhH	328	333	316	12	17	0.603896104	345	1.501501502	0.603896104
ndhI	170	169	159	11	10	0.748051948	180	-0.591715976	0.748051948
ndhJ	141	144	135	6	9	0.772727273	150	2.083333333	0.772727273
ndhK	218	252	214	4	38	0.68961039	256	13.49206349	0.68961039
petA	290	292	284	6	8	0.625974026	298	0.684931507	0.625974026
petB	12	31	9	3	22	0.941558442	34	61.29032258	0.941558442
petD	0	38	0	0	38	0.957142857	38	100	0.957142857
petG	3	9	3	0	6	0.985714286	9	66.66666667	0.985714286
petL	25	27	21	4	6	0.944155844	31	7.407407407	0.944155844
petN	0	7	0	0	7	0.992207792	7	100	0.992207792
psaA	150	157	144	6	13	0.748051948	163	4.458598726	0.748051948
psaB	0	0	0	0	0	0.74025974	0	0	0.74025974
psaC	0	17	0	0	17	0.972727273	17	100	0.972727273
psaI	48	54	44	4	10	0.884415584	58	11.11111111	0.884415584
psaJ	16	22	13	3	9	0.967532468	25	27.27272727	0.967532468
psbA	18	30	15	3	15	0.946753247	33	40	0.946753247
psbB	90	146	86	4	60	0.762337662	150	38.35616438	0.762337662
psbC	70	77	68	2	9	0.850649351	79	9.090909091	0.850649351
psbD	0	42	0	0	42	0.935064935	42	100	0.935064935
psbE	11	14	9	2	5	0.979220779	16	21.42857143	0.979220779
psbF	0	4	0	0	4	0.998701299	4	100	0.998701299
psbH	77	88	65	12	23	0.867532468	100	12.5	0.867532468
psbI	0	8	0	0	8	0.988311688	8	100	0.988311688
psbJ	13	21	10	3	11	0.966233766	24	38.0952381	0.966233766
psbK	77	76	67	10	9	0.846753247	86	-1.315789474	0.846753247
psbL	0	5	0	0	5	0.993506494	5	100	0.993506494
psbM	9	20	9	0	11	0.974025974	20	55	0.974025974
psbN	0	11	0	0	11	0.984415584	11	100	0.984415584
psbT	0	14	0	0	14	0.983116883	14	100	0.983116883
psbZ	32	36	31	1	5	0.920779221	37	11.11111111	0.920779221
rbcL	256	271	229	27	42	0.720779221	298	5.535055351	0.720779221
rpl14	88	99	84	4	15	0.822077922	103	11.11111111	0.822077922
rpl16	125	134	120	5	14	0.798701299	139	6.71641791	0.798701299
rpl20	243	244	222	21	22	0.724675325	265	0.409836066	0.724675325
rpl22	318	335	294	24	41	0.716883117	359	5.074626866	0.716883117
rpl32	123	126	115	8	11	0.792207792	134	2.380952381	0.792207792
rpl33	131	144	108	23	36	0.827272727	167	9.027777778	0.827272727
rpl36	22	32	21	1	11	0.97012987	33	31.25	0.97012987
rpoA	882	879	845	37	34	0.524675325	916	-0.341296928	0.524675325
rpoC1	865	868	852	13	16	0.522077922	881	0.34562212	0.522077922
rpoC2	2832	2843	2819	13	24	0.294805195	2856	0.38691523	0.294805195
rps11	179	185	166	13	19	0.8	198	3.243243243	0.8
rps14	123	121	116	7	5	0.822077922	128	-1.652892562	0.822077922
rps15	155	164	148	7	16	0.744155844	171	5.487804878	0.744155844
rps16	151	164	137	14	27	0.794805195	178	7.926829268	0.794805195
rps18	172	172	156	16	16	0.819480519	188	0	0.819480519
rps19	117	115	104	13	11	0.816883117	128	-1.739130435	0.816883117
rps2	283	283	269	14	14	0.701298701	297	0	0.701298701
rps3	390	396	371	19	25	0.633766234	415	1.515151515	0.633766234
rps4	253	256	246	7	10	0.706493506	263	1.171875	0.706493506
rps8	229	230	219	10	11	0.697402597	240	0.434782609	0.697402597
ycf3	65	62	57	8	5	0.888311688	70	-4.838709677	0.888311688
ycf4	268	278	261	7	17	0.697402597	285	3.597122302	0.697402597
